# Supplementary material for: Nitroreductase Activites in Giardia lamblia: ORF 17150 Encodes a Quinone Reductase with Nitroreductase Activity
Source: Pathogens. 2021 Jan 27;10(2):129. doi: 10.3390/pathogens10020129 (PMC7912051; doi:10.3390/pathogens10020129)
Supplement: Supplementary file 1 [file pathogens-10-00129-s001.zip]

Archive with 3 entries (3 files):
- TableS1.xlsx
- TableS2.xlsx
- TableS3.xlsx
