# Supplementary material for: Nitroreductase Activites in Giardia lamblia: ORF 17150 Encodes a Quinone Reductase with Nitroreductase Activity
Source: Pathogens. 2021 Jan 27;10(2):129. doi: 10.3390/pathogens10020129 (PMC7912051; doi:10.3390/pathogens10020129)
Supplement: Supplementary file 1 [file pathogens-10-00129-s001.zip › TableS1.xlsx]

## Sheet: Normalised Leading Proteins
Entry no.	Group Prob	Protein AC	Protein ID	Description	Protein Prob	Percent Coverage	Protein length	Num indistinguish. prots	Indistinguish. Prots	Group sibling id	Num of Prot in Group	Group Prot AC	Num Pept in Group	Num Pept in Prot	Num Pept Unique to Prot	Pept sequence	Pept sequence unique	Modifications	Tot num PSM	Tot num PSM unique pepts	dNSAF_pool1	dNSAF_pool2	dNSAF_pool3	dNSAF_pool4	dNSAF_pool5	dNSAF_pool6
1	1	GL50803_10016	no_ID	organism=Giardia_Assemblage_A_isolate_WB product=hypothetical protein location=GLCHR03:1212960-1213913(-) length=317 sequence_SO=chromosome	1	16.1	317	1		a	1	GL50803_10016	5	5	5	AFEEHIKQAEEK+CAACPSTAISILR+GKEDKGSAGSSVPNTATR+GSAGSSVPNTATR+SDKETLDR	AFEEHIKQAEEK+CAACPSTAISILR+GKEDKGSAGSSVPNTATR+GSAGSSVPNTATR+SDKETLDR	C[Carbamidomethyl]AAC[Carbamidomethyl]PSTAISILR	12	12	0	0	0.000262692	0.0021209	0.000157426	0
2	1	GL50803_10027	no_ID	organism=Giardia_Assemblage_A_isolate_WB product=hypothetical protein location=GLCHR05:1201281-1202036(+) length=251 sequence_SO=chromosome	1	27.9	251	1		a	1	GL50803_10027	7	7	7	LDTESELEKR+NLAETTNLAMK+QKEQTLAASGNLNR+QLESELIK+SITEAANLQR+VNELQEQR+VQVGMLVER	LDTESELEKR+NLAETTNLAMK+QKEQTLAASGNLNR+QLESELIK+SITEAANLQR+VNELQEQR+VQVGMLVER		17	17	0	0	0.0019906	0.00368306	0	0
3	1	GL50803_100864	no_ID	organism=Giardia_Assemblage_A_isolate_WB product=Vacuolar protein sorting 26, putative (VPS26) location=GLCHR05:1425877-1427472(+) length=531 sequence_SO=chromosome	1	21.3	531	1		a	1	GL50803_100864	9	9	9	EAGEQNINPPVDQAMSTAGGAR+EVIIVPADTVIAGSVVVSNSGGK+KLEEMAIIIR+LPFFSVAR+QIDDDVRKEVIIVPADTVIAGSVVVSNSGGK+SHELTLYR+TGNYSGDTEFACLK+YFLVCTLK+YLPKPLETIPIR	EAGEQNINPPVDQAMSTAGGAR+EVIIVPADTVIAGSVVVSNSGGK+KLEEMAIIIR+LPFFSVAR+QIDDDVRKEVIIVPADTVIAGSVVVSNSGGK+SHELTLYR+TGNYSGDTEFACLK+YFLVCTLK+YLPKPLETIPIR	TGNYSGDTEFAC[Carbamidomethyl]LK;YFLVC[Carbamidomethyl]TLK	29	29	0	0	0.000940943	0.000949612	0.000532559	0
4	1	GL50803_10091	no_ID	organism=Giardia_Assemblage_A_isolate_WB product=Ribosomal protein L23 location=GLCHR05:1285238-1285666(-) length=142 sequence_SO=chromosome	1	48.6	142	1		a	1	GL50803_10091	6	6	6	ASVGDMVLITVGR+GSSITGPVAK+ISCGLPVGAVINCADNSGAK+ISTTAECVH+KVTPAVVVR+SLNMIAVK	ASVGDMVLITVGR+GSSITGPVAK+ISCGLPVGAVINCADNSGAK+ISTTAECVH+KVTPAVVVR+SLNMIAVK	ISC[Carbamidomethyl]GLPVGAVINC[Carbamidomethyl]ADNSGAK;ISTTAEC[Carbamidomethyl]VH	15	15	0	0.0128298	0.000586433	0	0.000820018	0
733	0.9999	GL50803_100955	no_ID	organism=Giardia_Assemblage_A_isolate_WB product=Mitotic spindle checkpoint protein MAD2 location=GLCHR04:1690780-1691391(+) length=203 sequence_SO=chromosome	0.9999	5.4	203	1		a	1	GL50803_100955	2	2	2	IHKVDTAVIYK+VDTAVIYK	IHKVDTAVIYK+VDTAVIYK		11	11	0	0	0.000820428	0.00206997	0.000327776	0
1084	0.9269	GL50803_101138	no_ID	organism=Giardia_Assemblage_A_isolate_WB product=Dynein heavy chain location=GLCHR04:31867-47358(+) length=5163 sequence_SO=chromosome	0.9269	0.4	5163	1		a	1	GL50803_101138	2	2	2	KLVLTSTQIKDCYNQTLALR+LVLTSTQIK	KLVLTSTQIKDCYNQTLALR+LVLTSTQIK	KLVLTSTQIKDC[Carbamidomethyl]YNQTLALR	2	2	0	0	1.61289e-05	0	3.2219e-06	0
5	1	GL50803_101278	no_ID	organism=Giardia_Assemblage_A_isolate_WB product=hypothetical protein location=GLCHR05:3564268-3568260(+) length=1330 sequence_SO=chromosome	1	34.1	1330	1		a	1	GL50803_101278	35	35	35	AMAADVMSLEK+ANCFSMDR+ASGTEAVHLPQGLLANPESDKR+DLGLPNVADATDR+DYVLDSDWYQR+EKYSSEISLR+EMPDVIGFIFILK+FFQRPDDCVHPGADKQCEMDLSR+FKVDHDISLIIPEVLSR+GISLEKPVLLPVSLVVPGR+GTSAEAICNFHKPFTVSGGGK+GVLIDTRYPDDIVYVPETMSIDLATR+IADIALADHPSPVDMR+IGLVSTVDEHSNPR+IGLVSTVDEHSNPRR+IQTEDDITASTVVR+ITWSFVK+LRADYYPSQK+MNGSTSHTIIYQDAPLAVNYLR+NEAIAEEANR+NEAIAEEANRR+NIGVTSCIIIAPHLR+SISAHVKPVATYNK+SLNVDMSDRNDEITNK+SPSTTGAGVEGALTK+S…	AMAADVMSLEK+ANCFSMDR+ASGTEAVHLPQGLLANPESDKR+DLGLPNVADATDR+DYVLDSDWYQR+EKYSSEISLR+EMPDVIGFIFILK+FFQRPDDCVHPGADKQCEMDLSR+FKVDHDISLIIPEVLSR+GISLEKPVLLPVSLVVPGR+GTSAEAICNFHKPFTVSGGGK+GVLIDTRYPDDIVYVPETMSIDLATR+IADIALADHPSPVDMR+IGLVSTVDEHSNPR+IGLVSTVDEHSNPRR+IQTEDDITASTVVR+ITWSFVK+LRADYYPSQK+MNGSTSHTIIYQDAPLAVNYLR+NEAIAEEANR+NEAIAEEANRR+NIGVTSCIIIAPHLR+SISAHVKPVATYNK+SLNVDMSDRNDEITNK+SPSTTGAGVEGALTK+S…	ANC[Carbamidomethyl]FSMDR;FFQRPDDC[Carbamidomethyl]VHPGADKQC[Carbamidomethyl]EMDLSR;GTSAEAIC[Carbamidomethyl]NFHKPFTVSGGGK;NIGVTSC[Carbamidomethyl]IIIAPHLR;YLQDRPEWYEPC[Carbamidomethyl]KR	131	131	0	0	0.00356886	0.00139015	0.000650377	0
6	1	GL50803_101291	no_ID	organism=Giardia_Assemblage_A_isolate_WB product=Beta tubulin location=GLCHR05:3604400-3605743(-) length=447 sequence_SO=chromosome	1	84.1	447	3	GL50803_136020|no_ID;GL50803_136021|no_ID	a	1	GL50803_101291	37	37	37	AGPFGQIFRPDNFVFGQSGAGNNWAK+AILVDLEPGTMDSVR+ALTVPELVSQMFDNK+ALTVPELVSQMFDNKNMMAASDPR+EIVHIQAGQCGNQIGAK+ESEACDCLQGFQICHSLGGGTGAGMGTLLIAK+EVDEQMLNIQNK+EVDEQMLNIQNKNSSYFVEWIPNNMK+FPGQLNADLR+FPGQLNADLRK+FWEVISDEHGVDPSGEYR+FWEVISDEHGVDPSGEYRGDSELQIER+GDSELQIER+GHYTEGAELVDAVLDVVR+GHYTEGAELVDAVLDVVRK+INVYFNEAAGGR+INVYFNEAAGGRYVPR+IREEYPDR+KESEACDCLQGFQICHSLGGGTGAGMGTLLIAK+KLAVNLIPFPR+LAVNLIPFPR+LHFFLVGFA…	AGPFGQIFRPDNFVFGQSGAGNNWAK+AILVDLEPGTMDSVR+ALTVPELVSQMFDNK+ALTVPELVSQMFDNKNMMAASDPR+EIVHIQAGQCGNQIGAK+ESEACDCLQGFQICHSLGGGTGAGMGTLLIAK+EVDEQMLNIQNK+EVDEQMLNIQNKNSSYFVEWIPNNMK+FPGQLNADLR+FPGQLNADLRK+FWEVISDEHGVDPSGEYR+FWEVISDEHGVDPSGEYRGDSELQIER+GDSELQIER+GHYTEGAELVDAVLDVVR+GHYTEGAELVDAVLDVVRK+INVYFNEAAGGR+INVYFNEAAGGRYVPR+IREEYPDR+KESEACDCLQGFQICHSLGGGTGAGMGTLLIAK+KLAVNLIPFPR+LAVNLIPFPR+LHFFLVGFA…	AILVDLEPGTM[Oxidation]DSVR;ALTVPELVSQMFDNKNM[Oxidation]MAASDPR;ALTVPELVSQM[Oxidation]FDNKNMMAASDPR;EIVHIQAGQC[Carbamidomethyl]GNQIGAK;ESEAC[Carbamidomethyl]DC[Carbamidomethyl]LQGFQIC[Carbamidomethyl]HSLGGGTGAGMGTLLIAK;ESEAC[Carbamidomethyl]DC[Carbamidomethyl]LQGFQIC[Carbamidomethyl]HSLGGGTGAGM[Oxidation]GTLLIAK;EVDEQM[Oxidation]LNIQNK;KESEAC[Carbamidomethyl]DC[Carbamidomethyl]LQGFQIC[Carbamidomet…	619	619	0.0216878	0.00407569	0.0108051	0.00827245	0.0189047	0
7	1	GL50803_101307	no_ID	organism=Giardia_Assemblage_A_isolate_WB product=Kinase, NEK location=GLCHR04:1476483-1477412(-) length=309 sequence_SO=chromosome	1	31.5	309	2	GL50803_86934|no_ID	a	1	GL50803_101307	5	5	5	APAEVYVAGWRPDLGAVGDPVVR+GVLAHLLVLEPER+LTAAALVELLDAEGGAPAVATALR+SEAIDALLEDLGAELGSGAHGTVYGLK+YAGSLDGAIR	APAEVYVAGWRPDLGAVGDPVVR+GVLAHLLVLEPER+LTAAALVELLDAEGGAPAVATALR+SEAIDALLEDLGAELGSGAHGTVYGLK+YAGSLDGAIR	n[Acetyl]SEAIDALLEDLGAELGSGAHGTVYGLK	11	11	0	0	0	0	0.000592172	0
8	1	GL50803_101339	no_ID	organism=Giardia_Assemblage_A_isolate_WB product=FKBP-type peptidyl-prolyl cis-trans isomerase location=GLCHR03:210513-211160(+) length=215 sequence_SO=chromosome	1	41.4	215	1		a	1	GL50803_101339	8	8	8	DGQQVVYHNHNAVYGAIDACFVNTDHHFTFAK+EKGIIVVPYQYGYGEQGIPPTIPPR+GIIVVPYQYGYGEQGIPPTIPPR+KQCSLQAR+QCSLQAR+STLVFEVELVQIN+VLCVSYEAPAK+VLCVSYEAPAKK	DGQQVVYHNHNAVYGAIDACFVNTDHHFTFAK+EKGIIVVPYQYGYGEQGIPPTIPPR+GIIVVPYQYGYGEQGIPPTIPPR+KQCSLQAR+QCSLQAR+STLVFEVELVQIN+VLCVSYEAPAK+VLCVSYEAPAKK	DGQQVVYHNHNAVYGAIDAC[Carbamidomethyl]FVNTDHHFTFAK;KQC[Carbamidomethyl]SLQAR;QC[Carbamidomethyl]SLQAR;VLC[Carbamidomethyl]VSYEAPAK;VLC[Carbamidomethyl]VSYEAPAKK	37	37	0	0	0	0	0.00286271	0
9	1	GL50803_101397	no_ID	organism=Giardia_Assemblage_A_isolate_WB product=Protein 21.1 location=GLCHR02:1116272-1117312(-) length=346 sequence_SO=chromosome	1	20.5	346	1		a	1	GL50803_101397	4	4	4	AAVIASTPCNHICICVDCCR+CALSYAIENK+SAGLDPQVCALCK+VPPLPLVQAEAAMQDFAGMTASDYAIAR	AAVIASTPCNHICICVDCCR+CALSYAIENK+SAGLDPQVCALCK+VPPLPLVQAEAAMQDFAGMTASDYAIAR	AAVIASTPC[Carbamidomethyl]NHIC[Carbamidomethyl]IC[Carbamidomethyl]VDC[Carbamidomethyl]C[Carbamidomethyl]R;C[Carbamidomethyl]ALSYAIENK;SAGLDPQVC[Carbamidomethyl]ALC[Carbamidomethyl]K	6	6	0	0	0	0	0.000288462	0
674	1	GL50803_101496	no_ID	organism=Giardia_Assemblage_A_isolate_WB product=Variant-Specific Surface Protein 23 (VSP-23) location=GLCHR05:2081434-2082873(-) length=479 sequence_SO=chromosome	1	16.9	479	1		a	2	GL50803_101496;GL50803_101010	11	6	2	APECQSCLLGYYFDSDKK+APECQSCLLGYYFDSDKKLCVK+ASNTQCNTPNCK+CKEDKWAPQNGVCANSVTR+NSFCTNAAGGVCTQCAADHFLQDGGCYK+WAPQNGVCANSVTR	APECQSCLLGYYFDSDKK+APECQSCLLGYYFDSDKKLCVK	APEC[Carbamidomethyl]QSC[Carbamidomethyl]LLGYYFDSDKK;APEC[Carbamidomethyl]QSC[Carbamidomethyl]LLGYYFDSDKKLC[Carbamidomethyl]VK;ASNTQC[Carbamidomethyl]NTPNC[Carbamidomethyl]K;C[Carbamidomethyl]KEDKWAPQNGVC[Carbamidomethyl]ANSVTR;NSFC[Carbamidomethyl]TNAAGGVC[Carbamidomethyl]TQC[Carbamidomethyl]AADHFLQDGGC[Carbamidomethyl]YK;WAPQNGVC[Carbamidomethyl]ANSVTR	27	7	0	0.000543345	0.000695394	0.00052635	0.000659829	0
10	1	GL50803_101501	no_ID	organism=Giardia_Assemblage_A_isolate_WB product=Seryl-tRNA synthetase location=GLCHR03:1191832-1193205(-) length=457 sequence_SO=chromosome	1	56	457	1		a	1	GL50803_101501	23	23	23	AFFDSLMIPYR+ANPSPNGVEK+DYEASQLSK+ELNQLNKDFGAAMK+ELVSCSNCTDYQSR+EVGQLLAER+IAANKQETER+IEQIVVCK+IEQIVVCKEEDSWDMMEYMIDNCR+KIAANKQETER+NAVLNTIGNIVCDAVVVDNNEDNNKVVYTNDAVVR+QGQIAELTYNSIK+SPTDELSKK+TLNHVTLMTNCR+VKKEVGQLLAER+VLDINLFR+VSGEGNDKYLIATSEQPLCAYHMGEIINFSK+VVYTNDAVVR+YAGMSTCFR+YAGMSTCFRK+YASTEIVDK+YASTEIVDKVIELDKAWVSKDYEASQLSK+YVHLLNSTLSATER	AFFDSLMIPYR+ANPSPNGVEK+DYEASQLSK+ELNQLNKDFGAAMK+ELVSCSNCTDYQSR+EVGQLLAER+IAANKQETER+IEQIVVCK+IEQIVVCKEEDSWDMMEYMIDNCR+KIAANKQETER+NAVLNTIGNIVCDAVVVDNNEDNNKVVYTNDAVVR+QGQIAELTYNSIK+SPTDELSKK+TLNHVTLMTNCR+VKKEVGQLLAER+VLDINLFR+VSGEGNDKYLIATSEQPLCAYHMGEIINFSK+VVYTNDAVVR+YAGMSTCFR+YAGMSTCFRK+YASTEIVDK+YASTEIVDKVIELDKAWVSKDYEASQLSK+YVHLLNSTLSATER	ELVSC[Carbamidomethyl]SNC[Carbamidomethyl]TDYQSR;IEQIVVC[Carbamidomethyl]K;IEQIVVC[Carbamidomethyl]KEEDSWDMMEYMIDNC[Carbamidomethyl]R;NAVLNTIGNIVC[Carbamidomethyl]DAVVVDNNEDNNKVVYTNDAVVR;TLNHVTLMTNC[Carbamidomethyl]R;VSGEGNDKYLIATSEQPLC[Carbamidomethyl]AYHMGEIINFSK;YAGMSTC[Carbamidomethyl]FR;YAGMSTC[Carbamidomethyl]FRK	96	96	0	0	0.00364435	0.00294234	0.00218398	0
675	1	GL50803_101534	no_ID	organism=Giardia_Assemblage_A_isolate_WB product=Kinase, NEK location=GLCHR02:1091840-1092697(+) length=285 sequence_SO=chromosome	1	72.6	285	1		a	1	GL50803_101534	20	20	16	AIDALMLELDVLPGLHHPGVLR+CGSTYAGTPLYMAPETLIR+DLKPANVLISK+DLKPANVLISKK+EIRLDSLNEK+ELCEMLRQ+FIIADFGLCK+FIIADFGLCKDALR+GAMGTVYALR+GLLGNVLGR+GNDLVYIVMDR+GYQGLAVK+IFVLEPER+IFVLEPERRPTAR+QGDRPISVTMILSSVR+QLVAALAYLHSVSGVGADGHPYQGLVHR+RFIIADFGLCKDALR+TLNDLVIECK+VSEFTFEQLR+YHQVIKGNDLVYIVMDR	AIDALMLELDVLPGLHHPGVLR+CGSTYAGTPLYMAPETLIR+DLKPANVLISK+DLKPANVLISKK+EIRLDSLNEK+ELCEMLRQ+GAMGTVYALR+GLLGNVLGR+GNDLVYIVMDR+GYQGLAVK+QGDRPISVTMILSSVR+QLVAALAYLHSVSGVGADGHPYQGLVHR+RFIIADFGLCKDALR+TLNDLVIECK+VSEFTFEQLR+YHQVIKGNDLVYIVMDR	C[Carbamidomethyl]GSTYAGTPLYMAPETLIR;C[Carbamidomethyl]GSTYAGTPLYM[Oxidation]APETLIR;ELC[Carbamidomethyl]EMLRQ;ELC[Carbamidomethyl]EM[Oxidation]LRQ;FIIADFGLC[Carbamidomethyl]K;FIIADFGLC[Carbamidomethyl]KDALR;GNDLVYIVM[Oxidation]DR;RFIIADFGLC[Carbamidomethyl]KDALR;TLNDLVIEC[Carbamidomethyl]K	84	67	0	0	0	0.0014744	0.00461101	0
883	0.9901	GL50803_101594	no_ID	organism=Giardia_Assemblage_A_isolate_WB product=CCAAT-box-binding transcription factor location=GLCHR02:585928-589107(+) length=1059 sequence_SO=chromosome	0.9901	0.8	1059	1		a	1	GL50803_101594	1	1	1	QSLQAQQR	QSLQAQQR		49	49	0.0228859	0.00147457	0.00110088	0.000793585	0.000188495	0.0038126
11	1	GL50803_101832	no_ID	organism=Giardia_Assemblage_A_isolate_WB product=High cysteine protein location=GLCHR02:272756-274366(+) length=536 sequence_SO=chromosome	1	24.6	536	1		a	1	GL50803_101832	7	7	7	AGQVGSCVSNK+CDLQSTVIQCNDCGSGYLSLDK+FANVCTECQGDKVPINGVCSDGSGRDQNPDTSMCVK+FVFVNPNNQAPEK+HAPFQDAGVQCTVCFLK+MGQQVCSSASNGVCTTCAISGCTK+TLNVDNCSK	AGQVGSCVSNK+CDLQSTVIQCNDCGSGYLSLDK+FANVCTECQGDKVPINGVCSDGSGRDQNPDTSMCVK+FVFVNPNNQAPEK+HAPFQDAGVQCTVCFLK+MGQQVCSSASNGVCTTCAISGCTK+TLNVDNCSK	AGQVGSC[Carbamidomethyl]VSNK;C[Carbamidomethyl]DLQSTVIQC[Carbamidomethyl]NDC[Carbamidomethyl]GSGYLSLDK;FANVC[Carbamidomethyl]TEC[Carbamidomethyl]QGDKVPINGVC[Carbamidomethyl]SDGSGRDQNPDTSMC[Carbamidomethyl]VK;HAPFQDAGVQC[Carbamidomethyl]TVC[Carbamidomethyl]FLK;MGQQVC[Carbamidomethyl]SSASNGVC[Carbamidomethyl]TTC[Carbamidomethyl]AISGC[Carbamidomethyl]TK;TLNVDNC[Carbamidomethyl]SK	12	12	0	0	0	0.000156792	0.000341383	0
734	0.9999	GL50803_101877	no_ID	organism=Giardia_Assemblage_A_isolate_WB product=hypothetical protein location=GLCHR05:3037317-3039116(+) length=599 sequence_SO=chromosome	0.9999	7	599	1		a	1	GL50803_101877	2	2	2	CTSALGSTVTDAIEDLEGTEIILK+IIVPLLEKDGQGAVITLR	CTSALGSTVTDAIEDLEGTEIILK+IIVPLLEKDGQGAVITLR	C[Carbamidomethyl]TSALGSTVTDAIEDLEGTEIILK	4	4	0	0	0	0	0.000111083	0
12	1	GL50803_101906	no_ID	organism=Giardia_Assemblage_A_isolate_WB product=SKD1 protein (VPS4a) location=GLCHR05:3100075-3101439(+) length=454 sequence_SO=chromosome	1	36.6	454	1		a	1	GL50803_101906	13	13	4	AAISNVIIR+ALFELAR+AVAAECDATFFSVSSSDLVSK+EALMDPVR+GILLYGCPGTGK+IEIVLPDAAAR+NCIGTTPNVLADEDITELGQQTENYSGSDLSILCK+QAVIFIDEIDALASAR+QIKTEFLVQMQGVGK+RIEIVLPDAAAR+TGEDDALKAAISNVIIR+TGGNVLVLGATNYPEALDSAIR+TGGNVLVLGATNYPEALDSAIRR	AAISNVIIR+EALMDPVR+NCIGTTPNVLADEDITELGQQTENYSGSDLSILCK+TGEDDALKAAISNVIIR	AVAAEC[Carbamidomethyl]DATFFSVSSSDLVSK;GILLYGC[Carbamidomethyl]PGTGK;NC[Carbamidomethyl]IGTTPNVLADEDITELGQQTENYSGSDLSILC[Carbamidomethyl]K	45	8	0	0	0.000397414	0.000694168	0.00038385	0
735	0.9999	GL50803_101918	no_ID	organism=Giardia_Assemblage_A_isolate_WB product=hypothetical protein location=GLCHR02:208776-209735(-) length=319 sequence_SO=chromosome	0.9999	7.8	319	1		a	1	GL50803_101918	2	2	2	ATKEDYLPTTK+ICIHFNVTSIPVGR	ATKEDYLPTTK+ICIHFNVTSIPVGR	n[Acetyl]ATKEDYLPTTK;IC[Carbamidomethyl]IHFNVTSIPVGR	4	4	0	0	0	0	0.000208585	0
854	0.9986	GL50803_101919	no_ID	organism=Giardia_Assemblage_A_isolate_WB product=5-AMP-activated protein kinase, beta-1 subunit location=GLCHR02:210715-211452(+) length=245 sequence_SO=chromosome	0.9986	9.8	245	1		a	1	GL50803_101919	2	2	2	TILNETISK+VIHDYVATNNIRPDV	TILNETISK+VIHDYVATNNIRPDV		3	3	0	0	0	0	0.00020369	0
13	1	GL50803_10196	no_ID	organism=Giardia_Assemblage_A_isolate_WB product=hypothetical protein location=GLCHR01:725572-726066(+) length=164 sequence_SO=chromosome	1	39	164	1		a	1	GL50803_10196	6	6	6	AAEFADNISK+DSVSVYPASIELGKPIK+EIVKDSVSVYPASIELGKPIK+EIVKDSVSVYPASIELGKPIKVGFGSEDKAAEFADNISK+GVSESSAASSDAVVMVYNLPQSITK+VGFGSEDKAAEFADNISK	AAEFADNISK+DSVSVYPASIELGKPIK+EIVKDSVSVYPASIELGKPIK+EIVKDSVSVYPASIELGKPIKVGFGSEDKAAEFADNISK+GVSESSAASSDAVVMVYNLPQSITK+VGFGSEDKAAEFADNISK	GVSESSAASSDAVVM[Oxidation]VYNLPQSITK	17	17	0	0	0	0	0.00172432	0
676	1	GL50803_102101	no_ID	organism=Giardia_Assemblage_A_isolate_WB product=Kinesin-3 location=GLCHR04:998288-1001368(+) length=1026 sequence_SO=chromosome	1	11.7	1026	1		a	1	GL50803_102101	9	9	9	AVASNCSGEVSINPHVR+LCVDMPGGGK+LIELGDR+NDAGEEVGR+QQEANPLQISLLYDEAVSQFVSK+TGATGDRLTEGISINK+TVAATNMNATSSR+VIEALAYNTTAEGR+VSLVDLAGSER	AVASNCSGEVSINPHVR+LCVDMPGGGK+LIELGDR+NDAGEEVGR+QQEANPLQISLLYDEAVSQFVSK+TGATGDRLTEGISINK+TVAATNMNATSSR+VIEALAYNTTAEGR+VSLVDLAGSER	AVASNC[Carbamidomethyl]SGEVSINPHVR;LC[Carbamidomethyl]VDMPGGGK	21	21	0	0	0.000162326	0.000163822	0.000275623	0
14	1	GL50803_102108	no_ID	organism=Giardia_Assemblage_A_isolate_WB product=Clathrin heavy chain location=GLCHR04:1021986-1027601(+) length=1871 sequence_SO=chromosome	1	24.2	1871	1		a	1	GL50803_102108	34	34	34	AADPECWK+ASALSINELFTLR+ASAYASEDNGR+AVAAECLEIRDFELAK+AVQATVSAALVGVDHPLFLR+CSELWQLALVGVMNEDPASDVIK+DVSLTSTYSNSR+EVFAVILIR+FACDAIASYLTGR+FLVQTSNVSTIETYIKEK+FPEYTPDYPR+GADSLFQQK+GMIPAQQAPQQH+GVNQAVVDAIQAK+IASTYAAK+IYLESYDDEGLRR+LASGTTDTFVHTAFAK+LAVGLYGR+LDDYGALSEFLESVNPR+LGLFLTDSITNK+LIAATTAYDAHALLDNLVSEDQTDDMRK+LLMEDPYIDHALIGTFILESPTHR+LMEKPAVQAGCDINK+LMEKPAVQAGCDINKVVDACFTSSR+LVCSSQFPTPK+MLENDGKLAI…	AADPECWK+ASALSINELFTLR+ASAYASEDNGR+AVAAECLEIRDFELAK+AVQATVSAALVGVDHPLFLR+CSELWQLALVGVMNEDPASDVIK+DVSLTSTYSNSR+EVFAVILIR+FACDAIASYLTGR+FLVQTSNVSTIETYIKEK+FPEYTPDYPR+GADSLFQQK+GMIPAQQAPQQH+GVNQAVVDAIQAK+IASTYAAK+IYLESYDDEGLRR+LASGTTDTFVHTAFAK+LAVGLYGR+LDDYGALSEFLESVNPR+LGLFLTDSITNK+LIAATTAYDAHALLDNLVSEDQTDDMRK+LLMEDPYIDHALIGTFILESPTHR+LMEKPAVQAGCDINK+LMEKPAVQAGCDINKVVDACFTSSR+LVCSSQFPTPK+MLENDGKLAI…	AADPEC[Carbamidomethyl]WK;n[Acetyl]ASALSINELFTLR;AVAAEC[Carbamidomethyl]LEIRDFELAK;C[Carbamidomethyl]SELWQLALVGVMNEDPASDVIK;FAC[Carbamidomethyl]DAIASYLTGR;LMEKPAVQAGC[Carbamidomethyl]DINK;LMEKPAVQAGC[Carbamidomethyl]DINKVVDAC[Carbamidomethyl]FTSSR;LVC[Carbamidomethyl]SSQFPTPK;MLSGQC[Carbamidomethyl]VTFVDWQLDATRPK;SADMC[Carbamidomethyl]YDQDVIAK;SYDC[Carbamidomethyl]VPMIK;VNEATTILLEVC[Carbamidometh…	78	78	0	0	0.000222537	4.49175e-05	0.000640136	0
736	0.9999	GL50803_102178	no_ID	organism=Giardia_Assemblage_A_isolate_WB product=Variant-Specific Surface Protein 156 (VSP-156) location=GLCHR03:681831-682217(-) length=128 sequence_SO=chromosome	0.9999	10.2	128	1		a	1	GL50803_102178	2	2	2	CGVGCPANSTPK+KCGVGCPANSTPK	CGVGCPANSTPK+KCGVGCPANSTPK	C[Carbamidomethyl]GVGC[Carbamidomethyl]PANSTPK;KC[Carbamidomethyl]GVGC[Carbamidomethyl]PANSTPK	20	20	0	0	0.00520459	0.00328284	0.000909707	0
15	1	GL50803_10219	no_ID	organism=Giardia_Assemblage_A_isolate_WB product=Protein 21.1 location=GLCHR01:904580-908872(-) length=1430 sequence_SO=chromosome	1	4.3	1430	1		a	1	GL50803_10219	4	4	4	GNQDMIRLLAPLEGGLRRK+LEGADVSSFSTAGGR+TAMYYATHCSSIVTPEKK+TISTIIPSA	GNQDMIRLLAPLEGGLRRK+LEGADVSSFSTAGGR+TAMYYATHCSSIVTPEKK+TISTIIPSA	TAMYYATHC[Carbamidomethyl]SSIVTPEKK	6	6	0	0	0	0	6.97957e-05	0
16	1	GL50803_10231	no_ID	organism=Giardia_Assemblage_A_isolate_WB product=TCP-1 chaperonin subunit zeta location=GLCHR03:1883520-1885199(+) length=559 sequence_SO=chromosome	1	45.1	559	1		a	1	GL50803_10231	19	19	19	EQAFASYR+EQAFASYRETHGADAECNFVVLNQK+ETHGADAECNFVVLNQK+GIDGVSLDMLAANGIFALRR+LGIQAFADAICAIPK+NAEEMQELAK+NAEEMQELAKK+NAITDKHYVAGAAAFEVAAAADLEAYAK+QSELTCATMR+SAGLDPQECCIAVSEAATGSSINYGICLK+SAIHALNQK+SIAHTSLVTK+SLKTDNAVDDAVPDE+TGKPCDAVASGILDNVCVK+TKLGIQAFADAICAIPK+TNFGPAGTYK+VHADLANLLSDIVTEAVLIVEK+VISFLDSYKQPLPTEER+VLVDGFELAK	EQAFASYR+EQAFASYRETHGADAECNFVVLNQK+ETHGADAECNFVVLNQK+GIDGVSLDMLAANGIFALRR+LGIQAFADAICAIPK+NAEEMQELAK+NAEEMQELAKK+NAITDKHYVAGAAAFEVAAAADLEAYAK+QSELTCATMR+SAGLDPQECCIAVSEAATGSSINYGICLK+SAIHALNQK+SIAHTSLVTK+SLKTDNAVDDAVPDE+TGKPCDAVASGILDNVCVK+TKLGIQAFADAICAIPK+TNFGPAGTYK+VHADLANLLSDIVTEAVLIVEK+VISFLDSYKQPLPTEER+VLVDGFELAK	EQAFASYRETHGADAEC[Carbamidomethyl]NFVVLNQK;ETHGADAEC[Carbamidomethyl]NFVVLNQK;LGIQAFADAIC[Carbamidomethyl]AIPK;QSELTC[Carbamidomethyl]ATMR;SAGLDPQEC[Carbamidomethyl]C[Carbamidomethyl]IAVSEAATGSSINYGIC[Carbamidomethyl]LK;n[Acetyl]SAIHALNQK;TGKPC[Carbamidomethyl]DAVASGILDNVC[Carbamidomethyl]VK;TKLGIQAFADAIC[Carbamidomethyl]AIPK	46	46	0	0	0	0.000451023	0.00127959	0
1020	0.99	GL50803_102444	no_ID	organism=Giardia_Assemblage_A_isolate_WB product=Protein 21.1 location=GLCHR05:4194654-4195373(-) length=239 sequence_SO=chromosome	0.9845	3.3	239	8	GL50803_111987|no_ID;GL50803_112696|no_ID;GL50803_114440|no_ID;GL50803_114797|no_ID;GL50803_14926|no_ID;GL50803_1713|no_ID;GL50803_95847|no_ID	a	1	GL50803_102444	1	1	0	YIPYQAR			4	0	0	0	0	0.0010549	6.9601e-05	0
677	1	GL50803_10255	no_ID	organism=Giardia_Assemblage_A_isolate_WB product=Translation initiation factor eIF-4A, putative location=GLCHR01:1336335-1337510(-) length=391 sequence_SO=chromosome	1	81.3	391	1		a	1	GL50803_10255	31	31	31	AEIAQTPDLK+DPVSILVK+DTIAQAQSGTGK+EAELTLDGIR+ELALQTLK+FMNADIQIVLVSATLPPEILELTR+GFTEQIVSIMK+GIDVQNVSLVINYDIPREPETYLHR+IDIGLKSPQAIILSPTR+ILIATNIIAR+IPSAIQSQAIVPIISGK+IPSAIQSQAIVPIISGKDTIAQAQSGTGK+KGVAINFVTDKDK+KYVTTSNVK+LKVQVAQCIGGTQVDDDIAAAQSCHLIVATPGR+LLSLLQK+MEDSTNR+MEDSTNRAEIAQTPDLK+MVVLDEADEMLSR+QFMRDPVSILVK+QYVVELQDAWKTEVVEDIYK+SAGHTLSCIHSELDQAER+SPQAIILSPTR+TAAFTIGMLQR+TEVVEDIYK+TEVVEDIYKVLSV…	AEIAQTPDLK+DPVSILVK+DTIAQAQSGTGK+EAELTLDGIR+ELALQTLK+FMNADIQIVLVSATLPPEILELTR+GFTEQIVSIMK+GIDVQNVSLVINYDIPREPETYLHR+IDIGLKSPQAIILSPTR+ILIATNIIAR+IPSAIQSQAIVPIISGK+IPSAIQSQAIVPIISGKDTIAQAQSGTGK+KGVAINFVTDKDK+KYVTTSNVK+LKVQVAQCIGGTQVDDDIAAAQSCHLIVATPGR+LLSLLQK+MEDSTNR+MEDSTNRAEIAQTPDLK+MVVLDEADEMLSR+QFMRDPVSILVK+QYVVELQDAWKTEVVEDIYK+SAGHTLSCIHSELDQAER+SPQAIILSPTR+TAAFTIGMLQR+TEVVEDIYK+TEVVEDIYKVLSV…	GFTEQIVSIM[Oxidation]K;LKVQVAQC[Carbamidomethyl]IGGTQVDDDIAAAQSC[Carbamidomethyl]HLIVATPGR;n[Acetyl]MEDSTNR;n[Acetyl]MEDSTNRAEIAQTPDLK;n[Acetyl]M[Oxidation]EDSTNRAEIAQTPDLK;M[Oxidation]VVLDEADEMLSR;QFM[Oxidation]RDPVSILVK;SAGHTLSC[Carbamidomethyl]IHSELDQAER;TAAFTIGM[Oxidation]LQR;TEVVEDIYKVLSVQQGVIFC[Carbamidomethyl]NSIGR;VLSVQQGVIFC[Carbamidomethyl]NSIGR;VQVAQC[Carbamidomethyl]IGGTQVDDDIAAAQSC[C…	191	191	0	0	0.00319463	0.010317	0.00544561	0
1021	0.9899	GL50803_102678	no_ID	deprecated=true organism=Giardia_Assemblage_A_isolate_WB product=hypothetical protein location=GLCHR05:3137007-3137378(-) length=123 SO=protein_coding	0.9899	5.7	123	1		a	1	GL50803_102678	1	1	1	LCVEAVR	LCVEAVR	LC[Carbamidomethyl]VEAVR	1	1	0	0	0	0.000683257	0	0
1030	0.9869	GL50803_102728	no_ID	organism=Giardia_Assemblage_A_isolate_WB product=hypothetical protein location=GLCHR03:1337434-1339299(-) length=621 sequence_SO=chromosome	0.9869	1.9	621	1		a	1	GL50803_102728	1	1	1	QKEVNILSIPYR	QKEVNILSIPYR		1	1	0	0	0	0	2.67869e-05	0
716	1	GL50803_102813	no_ID	organism=Giardia_Assemblage_A_isolate_WB product=Protein 21.1 location=GLCHR04:312948-313979(-) length=343 sequence_SO=chromosome	1	60.1	343	1		d	11	GL50803_102813;GL50803_32778;GL50803_137703;GL50803_16824;GL50803_21505;GL50803_14679;GL50803_8235;GL50803_91220;GL50803_8174;GL50803_9870;GL50803_16915	167	18	16	ALAPLQEGQK+ASGGFKIDEMTMYK+AVDRNDVGTVK+DLSWTPLMHAAADGDFEAAEK+EIVDILSK+ESGMENNTGQTALMWAAR+GHKEIVDILSK+GQDAGGWTALMYAAAQGHR+IDEMTMYK+NGHPECVR+NIVELLDPTDKNGFTALMR+NSEGDTALIIAAR+QLMTVYDYCGYPPR+RGQDAGGWTALMYAAAQGHR+SNDPLVDYPR+TTALDIAK+VGGWTALVFAAR+VGSSGQGDVDAGPQFTR	ALAPLQEGQK+ASGGFKIDEMTMYK+AVDRNDVGTVK+DLSWTPLMHAAADGDFEAAEK+EIVDILSK+ESGMENNTGQTALMWAAR+GHKEIVDILSK+GQDAGGWTALMYAAAQGHR+IDEMTMYK+NIVELLDPTDKNGFTALMR+NSEGDTALIIAAR+QLMTVYDYCGYPPR+RGQDAGGWTALMYAAAQGHR+SNDPLVDYPR+VGGWTALVFAAR+VGSSGQGDVDAGPQFTR	NGHPEC[Carbamidomethyl]VR;NIVELLDPTDKNGFTALM[Oxidation]R;QLMTVYDYC[Carbamidomethyl]GYPPR	76	70	0	0	0	0.00171511	0.00334633	0
886	0.99	GL50803_102963	no_ID	organism=Giardia_Assemblage_A_isolate_WB product=tRNA 2-methylthioadenosine synthase location=GLCHR02:1390624-1392201(+) length=525 sequence_SO=chromosome	0.99	1.9	525	1		a	1	GL50803_102963	1	1	1	SVPLDTLLAR	SVPLDTLLAR		2	2	0	0	0	0	6.33701e-05	0
887	0.99	GL50803_10299	no_ID	organism=Giardia_Assemblage_A_isolate_WB product=hypothetical protein location=GLCHR04:673569-674222(-) length=217 sequence_SO=chromosome	0.99	4.6	217	1		a	1	GL50803_10299	1	1	1	NTQAEQASAR	NTQAEQASAR		3	3	0	0	0	0.00116185	0	0
678	1	GL50803_103059	no_ID	organism=Giardia_Assemblage_A_isolate_WB product=Dynein heavy chain location=GLCHR02:16123-23343(-) length=2406 sequence_SO=chromosome	1	7.4	2406	1		a	3	GL50803_103059;GL50803_16804;GL50803_40496	39	15	14	AAAEAAELER+ALEADAAALQR+IAECIADSK+LENLISLNLHNYAEDVDSIVAK+LIEELPDEWK+LIEQQKGEIEAAR+LVITPLTDR+QQAEQEDDGDEQKKPR+SQLPEDSKR+TLPLVSSLR+TSLDAIVNK+TVLSSSPDDILTAK+VATSQAEVLTK+VLQDFNEELMAFREEFR+VQQGQPSSR	AAAEAAELER+ALEADAAALQR+IAECIADSK+LENLISLNLHNYAEDVDSIVAK+LIEELPDEWK+LIEQQKGEIEAAR+QQAEQEDDGDEQKKPR+SQLPEDSKR+TLPLVSSLR+TSLDAIVNK+TVLSSSPDDILTAK+VATSQAEVLTK+VLQDFNEELMAFREEFR+VQQGQPSSR	IAEC[Carbamidomethyl]IADSK	32	30	0	0.00129807	0.000380718	0	6.22244e-05	0
17	1	GL50803_10311	no_ID	organism=Giardia_Assemblage_A_isolate_WB product=Ornithine carbamoyltransferase location=GLCHR03:1022938-1023921(+) length=327 sequence_SO=chromosome	1	89.3	327	1		a	1	GL50803_10311	40	40	40	AANKTLLAFFAKPSLR+DFKPIKEVIDECEEIIAK+EKFTAAGEFSNGFK+ELAYLIDR+EMAQHASVPCINALDDFGHPLQMVCDFMTIK+EMAQHASVPCINALDDFGHPLQMVCDFMTIKEK+ETVQDTAEVFSR+EVIDECEEIIAK+FAYCGDSMNNVTYDLMR+FTAAGEFSNGFK+FTAAGEFSNGFKGIK+GCALLGMECHVCCPDHK+GCALLGMECHVCCPDHKDFKPIK+GCALLGMECHVCCPDHKDFKPIKEVIDECEEIIAK+GCEGVDVVYTDSWMSYHITK+GEEQTASVIDGPK+HLLTISALCPK+HLLTISALCPKELAYLIDR+IFHDCKK+KGCEGVDVVYTDSWMSYHITK+LATKEMMR+LGGHAIYYELGANSNV…	AANKTLLAFFAKPSLR+DFKPIKEVIDECEEIIAK+EKFTAAGEFSNGFK+ELAYLIDR+EMAQHASVPCINALDDFGHPLQMVCDFMTIK+EMAQHASVPCINALDDFGHPLQMVCDFMTIKEK+ETVQDTAEVFSR+EVIDECEEIIAK+FAYCGDSMNNVTYDLMR+FTAAGEFSNGFK+FTAAGEFSNGFKGIK+GCALLGMECHVCCPDHK+GCALLGMECHVCCPDHKDFKPIK+GCALLGMECHVCCPDHKDFKPIKEVIDECEEIIAK+GCEGVDVVYTDSWMSYHITK+GEEQTASVIDGPK+HLLTISALCPK+HLLTISALCPKELAYLIDR+IFHDCKK+KGCEGVDVVYTDSWMSYHITK+LATKEMMR+LGGHAIYYELGANSNV…	DFKPIKEVIDEC[Carbamidomethyl]EEIIAK;EMAQHASVPC[Carbamidomethyl]INALDDFGHPLQMVC[Carbamidomethyl]DFMTIK;EMAQHASVPC[Carbamidomethyl]INALDDFGHPLQMVC[Carbamidomethyl]DFM[Oxidation]TIK;EMAQHASVPC[Carbamidomethyl]INALDDFGHPLQM[Oxidation]VC[Carbamidomethyl]DFMTIK;EM[Oxidation]AQHASVPC[Carbamidomethyl]INALDDFGHPLQMVC[Carbamidomethyl]DFMTIK;EM[Oxidation]AQHASVPC[Carbamidomethyl]INALDDFGHPLQM[Oxidation]VC[C…	872	872	0.04447	0.00477545	0.0707951	0.0393218	0.0190764	0.351896
18	1	GL50803_10324	no_ID	organism=Giardia_Assemblage_A_isolate_WB product=Ribulose-phosphate 3-epimerase location=GLCHR03:1014913-1015638(-) length=241 sequence_SO=chromosome	1	41.1	241	1		a	1	GL50803_10324	7	7	7	AGASTFTFHIEAPSVR+ALDLVLLMTVEPGFGGQK+LVEEIKAHGLK+NSPYIDPDEDLEAINTACAR+SIPITLLR+TLIAPSILSADFSK+TPASVIGDDLLK	AGASTFTFHIEAPSVR+ALDLVLLMTVEPGFGGQK+LVEEIKAHGLK+NSPYIDPDEDLEAINTACAR+SIPITLLR+TLIAPSILSADFSK+TPASVIGDDLLK	NSPYIDPDEDLEAINTAC[Carbamidomethyl]AR;n[Acetyl]TLIAPSILSADFSK	21	21	0	0	0	0.000348716	0.00138047	0
857	0.9982	GL50803_10330	no_ID	organism=Giardia_Assemblage_A_isolate_WB product=Tenascin precursor location=GLCHR03:1012375-1013148(-) length=257 sequence_SO=chromosome	0.9982	12.8	257	1		a	1	GL50803_10330	2	2	2	CIPITCIVDGK+CIPNECVTGMFESGEAEICHTR	CIPITCIVDGK+CIPNECVTGMFESGEAEICHTR	C[Carbamidomethyl]IPITC[Carbamidomethyl]IVDGK;C[Carbamidomethyl]IPNEC[Carbamidomethyl]VTGMFESGEAEIC[Carbamidomethyl]HTR	5	5	0	0	0	0.000654013	0.000194179	0
680	1	GL50803_103437	no_ID	organism=Giardia_Assemblage_A_isolate_WB product=Alpha-9 giardin location=GLCHR03:63654-64559(+) length=301 sequence_SO=chromosome	1	25.2	301	1		a	1	GL50803_103437	7	7	7	IIDSKNESALVQLTSQYASK+ITSLMFDK+LGSDFKR+LLNQALSGK+SGPAETLLMYAWTDAQEVR+SLTVSDLTTELK+SLTVSDLTTELKK	IIDSKNESALVQLTSQYASK+ITSLMFDK+LGSDFKR+LLNQALSGK+SGPAETLLMYAWTDAQEVR+SLTVSDLTTELK+SLTVSDLTTELKK	n[Acetyl]SLTVSDLTTELK;n[Acetyl]SLTVSDLTTELKK	19	19	0	0	0	0	0.00105003	0
681	1	GL50803_103454	no_ID	organism=Giardia_Assemblage_A_isolate_WB product=High cysteine membrane protein Group 1 location=GLCHR04:125168-127378(+) length=736 sequence_SO=chromosome	1	37.6	736	1		a	1	GL50803_103454	21	21	20	AGCTPDSTCEACGLEVDQTK+AGCTPDSTCEACGLEVDQTKYCSK+CILCYDNVGFGSYK+CILCYDNVGFGSYKGVDGCR+CITVSGTELCR+CKDSAQYPLNGACTPASNAR+CVDTTDEYNINSK+CVDTTDEYNINSKGELVDCNSNCETCVK+EGTTSYGTCVSR+FLFTNPDDSAAER+GTSLVGLDKR+NDCKDGYYANHDTMECLPCNINDCVTCHLIDK+SCTTIAPENAVEFWGR+SGEQCSACASSCLR+SILCSLCR+TQCLSCHSNK+VPIDGICK+YCLPPLTGETSAECNWCQNEK+YGPIDGVCKEPSR+YVCNEDSVLSGNACVR+YVCNEDSVLSGNACVRK	AGCTPDSTCEACGLEVDQTK+AGCTPDSTCEACGLEVDQTKYCSK+CILCYDNVGFGSYK+CILCYDNVGFGSYKGVDGCR+CITVSGTELCR+CKDSAQYPLNGACTPASNAR+CVDTTDEYNINSK+CVDTTDEYNINSKGELVDCNSNCETCVK+EGTTSYGTCVSR+FLFTNPDDSAAER+GTSLVGLDKR+NDCKDGYYANHDTMECLPCNINDCVTCHLIDK+SCTTIAPENAVEFWGR+SGEQCSACASSCLR+SILCSLCR+TQCLSCHSNK+YCLPPLTGETSAECNWCQNEK+YGPIDGVCKEPSR+YVCNEDSVLSGNACVR+YVCNEDSVLSGNACVRK	AGC[Carbamidomethyl]TPDSTC[Carbamidomethyl]EAC[Carbamidomethyl]GLEVDQTK;AGC[Carbamidomethyl]TPDSTC[Carbamidomethyl]EAC[Carbamidomethyl]GLEVDQTKYC[Carbamidomethyl]SK;C[Carbamidomethyl]ILC[Carbamidomethyl]YDNVGFGSYK;C[Carbamidomethyl]ILC[Carbamidomethyl]YDNVGFGSYKGVDGC[Carbamidomethyl]R;C[Carbamidomethyl]ITVSGTELC[Carbamidomethyl]R;C[Carbamidomethyl]KDSAQYPLNGAC[Carbamidomethyl]TPASNAR;C[Carbamidom…	69	67	0	0	0.00147086	0.0015986	0.00094926	0
19	1	GL50803_10358	no_ID	organism=Giardia_Assemblage_A_isolate_WB product=A-type flavoprotein lateral transfer candidate location=GLCHR04:1730357-1731601(-) length=414 sequence_SO=chromosome	1	23.9	414	1		a	1	GL50803_10358	9	9	9	AIAYCEK+ATWLIVDDK+AVPDIVAELR+FTNATFVCTK+GDAMGLAIAEYDR+ILFSNDGFGQHYATSR+MALALLDGAR+VTVVLDSMYGTTHR+YPFAEEWLSR	AIAYCEK+ATWLIVDDK+AVPDIVAELR+FTNATFVCTK+GDAMGLAIAEYDR+ILFSNDGFGQHYATSR+MALALLDGAR+VTVVLDSMYGTTHR+YPFAEEWLSR	AIAYC[Carbamidomethyl]EK;FTNATFVC[Carbamidomethyl]TK;M[Oxidation]ALALLDGAR	43	43	0	0.00125731	0.00543088	0.00162397	0.000241082	0
888	0.99	GL50803_10361	no_ID	organism=Giardia_Assemblage_A_isolate_WB product=P60 katanin location=GLCHR04:1732164-1734110(+) length=648 sequence_SO=chromosome	0.99	3.5	648	1		a	1	GL50803_10361	2	2	2	DAVVLVLDFLR+GLLVYGSPGSGK	DAVVLVLDFLR+GLLVYGSPGSGK		2	2	0	0	0	0	5.13415e-05	0
21	1	GL50803_10367	no_ID	organism=Giardia_Assemblage_A_isolate_WB product=Ribosomal protein S24 location=GLCHR04:1129929-1130327(+) length=132 sequence_SO=chromosome	1	34.8	132	1		a	1	GL50803_10367	4	4	4	CGLIEAPKPVSR+NIVLYGFK+QQCVVDVLHPGCTYESK+VLNNPLLQR	CGLIEAPKPVSR+NIVLYGFK+QQCVVDVLHPGCTYESK+VLNNPLLQR	C[Carbamidomethyl]GLIEAPKPVSR;QQC[Carbamidomethyl]VVDVLHPGC[Carbamidomethyl]TYESK	17	17	0	0.0216885	0	0.000636671	0.0006301	0
20	1	GL50803_103676	no_ID	organism=Giardia_Assemblage_A_isolate_WB product=Alpha-tubulin location=GLCHR05:3287152-3288516(-) length=454 sequence_SO=chromosome	1	70	454	2	GL50803_112079|no_ID	a	1	GL50803_103676	33	33	33	AFVHWYVGEGMEEGEFSEAR+AFVHWYVGEGMEEGEFSEAREDLAALEK+AVFVDLEPTVVDEVR+AVFVDLEPTVVDEVRAGSYR+AYHEKLSVAELTNSVFEPANMMVK+DVNAAIAVIK+EDAANNYAR+EDLAALEKDYEEIGAETLGDGEGEDMEEDDAY+EIVDLVLDR+EIVDLVLDRVR+FDGALNVDLTEFQTNLVPYPR+FDLMYAK+GHYTIGKEIVDLVLDR+GHYTIGKEIVDLVLDRVR+IHFPLCSYAPIISSEK+LIAQCISSITASLR+LSVAELTNSVFEPANMMVK+LSVDYGR+LSVDYGRK+MDHKFDLMYAK+NLDIERPTYTNLNR+QLYHPEQLISGK+QLYHPEQLISGKEDAANNYAR+RNLDIERPTYTNLN…	AFVHWYVGEGMEEGEFSEAR+AFVHWYVGEGMEEGEFSEAREDLAALEK+AVFVDLEPTVVDEVR+AVFVDLEPTVVDEVRAGSYR+AYHEKLSVAELTNSVFEPANMMVK+DVNAAIAVIK+EDAANNYAR+EDLAALEKDYEEIGAETLGDGEGEDMEEDDAY+EIVDLVLDR+EIVDLVLDRVR+FDGALNVDLTEFQTNLVPYPR+FDLMYAK+GHYTIGKEIVDLVLDR+GHYTIGKEIVDLVLDRVR+IHFPLCSYAPIISSEK+LIAQCISSITASLR+LSVAELTNSVFEPANMMVK+LSVDYGR+LSVDYGRK+MDHKFDLMYAK+NLDIERPTYTNLNR+QLYHPEQLISGK+QLYHPEQLISGKEDAANNYAR+RNLDIERPTYTNLN…	EDLAALEKDYEEIGAETLGDGEGEDM[Oxidation]EEDDAY;FDLM[Oxidation]YAK;IHFPLC[Carbamidomethyl]SYAPIISSEK;LIAQC[Carbamidomethyl]ISSITASLR;LSVAELTNSVFEPANMM[Oxidation]VK;LSVAELTNSVFEPANM[Oxidation]MVK;LSVAELTNSVFEPANM[Oxidation]M[Oxidation]VK;MDHKFDLM[Oxidation]YAK;M[Oxidation]DHKFDLMYAK;RTIQFVDWC[Carbamidomethyl]PTGFK;SC[Carbamidomethyl]LMISNTTAIAEVWSR;SC[Carbamidomethyl]LM[Oxidation]ISNTTAIAEVWSR;TIQFVDW…	403	403	0	0.00114653	0.0067866	0.00407245	0.0124943	0.00444664
872	0.9949	GL50803_10370	no_ID	organism=Giardia_Assemblage_A_isolate_WB product=ATP/GTP binding protein, putative location=GLCHR04:1125269-1126630(+) length=453 sequence_SO=chromosome	0.9949	4	453	1		a	1	GL50803_10370	2	2	2	FYGDATEVK+GGTSPYETR	FYGDATEVK+GGTSPYETR		2	2	0	0	0	0.00037104	0	0
22	1	GL50803_103709	no_ID	organism=Giardia_Assemblage_A_isolate_WB product=hypothetical protein location=GLCHR03:1585416-1587962(-) length=848 sequence_SO=chromosome	1	26.2	848	1		a	1	GL50803_103709	21	21	21	ALIHEDLPSDAPATYAK+APLSDPYKK+ATSLPLLLK+AYAAEQPHPK+DIGLTCVK+DLEMTFK+DMAQASCR+EMVADVSK+FPLAYQNLK+HALEDLISQISK+IGNTELGSAFR+IKDEFTAEKFEGESGKFEQILGYK+KIDDCSAR+KLVLETYSK+LAEYLDELIATEKK+LHDPITITTQ+LLEDSVTR+LVLETYSK+MHELSTAIDQVMK+TAIQNTTSLQTSDQER+TCATICAAETNK	ALIHEDLPSDAPATYAK+APLSDPYKK+ATSLPLLLK+AYAAEQPHPK+DIGLTCVK+DLEMTFK+DMAQASCR+EMVADVSK+FPLAYQNLK+HALEDLISQISK+IGNTELGSAFR+IKDEFTAEKFEGESGKFEQILGYK+KIDDCSAR+KLVLETYSK+LAEYLDELIATEKK+LHDPITITTQ+LLEDSVTR+LVLETYSK+MHELSTAIDQVMK+TAIQNTTSLQTSDQER+TCATICAAETNK	DIGLTC[Carbamidomethyl]VK;DMAQASC[Carbamidomethyl]R;KIDDC[Carbamidomethyl]SAR;TC[Carbamidomethyl]ATIC[Carbamidomethyl]AAETNK	72	72	0	0.000306913	0.00363339	0.00138746	0.000392327	0
23	1	GL50803_103713	no_ID	organism=Giardia_Assemblage_A_isolate_WB product=PDI4 - Protein disulfide isomerase location=GLCHR03:1433304-1434368(-) length=354 sequence_SO=chromosome	1	42.7	354	1		a	1	GL50803_103713	16	16	13	CDSVEDCAEK+EIILNPK+EIILNPKDETSFIEMR+FYAPWCGHCK+GTENSNVNYIKK+HFFGFLK+IVIYDNASPK+KQVFQADFGEDPVGSIIEFLKK+LLQSSGAVFK+LLQSSGAVFKYEK+QLTGVPLGK+QLTGVPLGKDGR+QVFQADFGEDPVGSIIEFLKK+VVRPDGDKEL+YAFLPLLGQDNAAALIHER+YGVNGYPTIK	CDSVEDCAEK+EIILNPK+EIILNPKDETSFIEMR+GTENSNVNYIKK+IVIYDNASPK+KQVFQADFGEDPVGSIIEFLKK+LLQSSGAVFK+LLQSSGAVFKYEK+QLTGVPLGK+QLTGVPLGKDGR+QVFQADFGEDPVGSIIEFLKK+VVRPDGDKEL+YAFLPLLGQDNAAALIHER	C[Carbamidomethyl]DSVEDC[Carbamidomethyl]AEK;FYAPWC[Carbamidomethyl]GHC[Carbamidomethyl]K	74	52	0	0	0.000898173	0.00759689	0.00117909	0
889	0.99	GL50803_103807	no_ID	organism=Giardia_Assemblage_A_isolate_WB product=Protein 21.1 location=GLCHR05:1980697-1983537(+) length=946 sequence_SO=chromosome	0.99	1.5	946	1		a	1	GL50803_103807	1	1	1	ASIIALLEEGSGTH	ASIIALLEEGSGTH		3	3	0	0	0	0	5.27526e-05	0
24	1	GL50803_103855	no_ID	organism=Giardia_Assemblage_A_isolate_WB product=Vacuolar protein sorting 29 (VPS29) location=GLCHR02:1060899-1062257(+) length=452 sequence_SO=chromosome	1	14.6	452	1		a	1	GL50803_103855	6	6	6	DTQLVVSSSK+GPYDETSYPDVDTR+GSPLVNVFTYIIR+SDLHAVRGPYDETSYPDVDTR+TYVPNPSK+YTSEPSFVLLGVSK	DTQLVVSSSK+GPYDETSYPDVDTR+GSPLVNVFTYIIR+SDLHAVRGPYDETSYPDVDTR+TYVPNPSK+YTSEPSFVLLGVSK		19	19	0	0	0	0.000185931	0.000662442	0
737	0.9999	GL50803_103888	no_ID	organism=Giardia_Assemblage_A_isolate_WB product=hypothetical protein location=GLCHR02:247406-248392(+) length=328 sequence_SO=chromosome	0.9999	8.8	328	1		a	1	GL50803_103888	2	2	2	LDGMAGILASERPPLLDLQR+LLILYSSGR	LDGMAGILASERPPLLDLQR+LLILYSSGR		4	4	0	0	0	0	0.000202862	0
890	0.99	GL50803_103916	no_ID	organism=Giardia_Assemblage_A_isolate_WB product=Variant-Specific Surface Protein 157 (VSP-157) location=GLCHR04:2382157-2382702(-) length=181 sequence_SO=chromosome	0.99	14.6	181	5	GL50803_113491|no_ID;GL50803_135918|no_ID;GL50803_135919|no_ID;GL50803_15123|no_ID	a	1	GL50803_103916	1	1	1	DGSGCVLCSVGGCK	DGSGCVLCSVGGCK	DGSGC[Carbamidomethyl]VLC[Carbamidomethyl]SVGGC[Carbamidomethyl]K	2	2	0	0	0	0	0.000183808	0
25	1	GL50803_104031	no_ID	organism=Giardia_Assemblage_A_isolate_WB product=Glycogen synthase, putative location=GLCHR05:1560052-1562313(-) length=753 sequence_SO=chromosome	1	16.2	753	1		a	1	GL50803_104031	9	9	9	AAAHTADVFTTVSEITGR+HLSAGNICLMDCLQVLK+NNLPSIMTHTLRDPSLQDATEPILVR+SVGSDIGASHSYYHGK+SVIEQSER+TPDVITYNGMDVDSAR+VGGIETVVR+VKVVWIPEFVSK+VVWIPEFVSK	AAAHTADVFTTVSEITGR+HLSAGNICLMDCLQVLK+NNLPSIMTHTLRDPSLQDATEPILVR+SVGSDIGASHSYYHGK+SVIEQSER+TPDVITYNGMDVDSAR+VGGIETVVR+VKVVWIPEFVSK+VVWIPEFVSK	HLSAGNIC[Carbamidomethyl]LMDC[Carbamidomethyl]LQVLK	21	21	0	0	0	0	0.000463914	0
26	1	GL50803_104150	no_ID	organism=Giardia_Assemblage_A_isolate_WB product=Kinase, PLK location=GLCHR03:1712385-1714421(-) length=678 sequence_SO=chromosome	1	17	678	1		a	1	GL50803_104150	12	12	12	ALFEEGTTILSEK+ALFEEGTTILSEKK+EIYTYPSEYLKDDR+EIYTYPSEYLKDDRFSFK+GLPLPQLFLK+KYYEIIK+LLSFFRDYLENR+LYDDGTLCLLFNTK+MNNQEIDFK+MNNQEIDFKR+SIVPIPAADRPKEDEELKR+VFQVNFADHSK	ALFEEGTTILSEK+ALFEEGTTILSEKK+EIYTYPSEYLKDDR+EIYTYPSEYLKDDRFSFK+GLPLPQLFLK+KYYEIIK+LLSFFRDYLENR+LYDDGTLCLLFNTK+MNNQEIDFK+MNNQEIDFKR+SIVPIPAADRPKEDEELKR+VFQVNFADHSK	LYDDGTLC[Carbamidomethyl]LLFNTK	33	33	0	0	0	0	0.000809651	0
891	0.99	GL50803_104173	no_ID	organism=Giardia_Assemblage_A_isolate_WB product=Isoleucyl-tRNA synthetase location=GLCHR04:2465185-2468682(+) length=1165 sequence_SO=chromosome	0.99	1.2	1165	1		a	1	GL50803_104173	1	1	1	CQLDGITVTSDLCK	CQLDGITVTSDLCK	C[Carbamidomethyl]QLDGITVTSDLC[Carbamidomethyl]K	1	1	0	0	0	0	1.42787e-05	0
27	1	GL50803_10423	no_ID	organism=Giardia_Assemblage_A_isolate_WB product=hypothetical protein location=GLCHR04:1365307-1365777(-) length=156 sequence_SO=chromosome	1	57.1	156	1		a	1	GL50803_10423	8	8	8	AADKDPLEGTAVLEPFCDTEPEDWEFTFK+AADKDPLEGTAVLEPFCDTEPEDWEFTFKVTDPAK+AITSAPFLER+KAITSAPFLER+LTFQHTLSGTEVIDVSVTEAKGEAFK+VTDPAKYAPDLVGEAK+VYEEIVE+YAPDLVGEAK	AADKDPLEGTAVLEPFCDTEPEDWEFTFK+AADKDPLEGTAVLEPFCDTEPEDWEFTFKVTDPAK+AITSAPFLER+KAITSAPFLER+LTFQHTLSGTEVIDVSVTEAKGEAFK+VTDPAKYAPDLVGEAK+VYEEIVE+YAPDLVGEAK	AADKDPLEGTAVLEPFC[Carbamidomethyl]DTEPEDWEFTFK;AADKDPLEGTAVLEPFC[Carbamidomethyl]DTEPEDWEFTFKVTDPAK	26	26	0	0	0	0.00161617	0.00245254	0
28	1	GL50803_104250	no_ID	organism=Giardia_Assemblage_A_isolate_WB product=hypothetical protein location=GLCHR04:684965-685336(+) length=123 sequence_SO=chromosome	1	92.7	123	1		a	1	GL50803_104250	16	16	6	DCQYSIPVFNR+IKVTVATVDKETR+IMTYVTNDK+IMTYVTNDKIK+INEAGELELITFHGPWCK+INEAGELELITFHGPWCKDCQYSIPVFNR+IVENFTVSFDEDVAAML+KINEAGELELITFHGPWCK+KVPSWVVLR+KVPSWVVLRGGK+PFSPISAPEYETNDWYEPTASALK+PFSPISAPEYETNDWYEPTASALKK+TDSAGLCEK+VPSWVVLR+VTVATVDK+VTVATVDKETR	IMTYVTNDK+IMTYVTNDKIK+INEAGELELITFHGPWCK+INEAGELELITFHGPWCKDCQYSIPVFNR+IVENFTVSFDEDVAAML+KINEAGELELITFHGPWCK	DC[Carbamidomethyl]QYSIPVFNR;INEAGELELITFHGPWC[Carbamidomethyl]K;INEAGELELITFHGPWC[Carbamidomethyl]KDC[Carbamidomethyl]QYSIPVFNR;KINEAGELELITFHGPWC[Carbamidomethyl]K;TDSAGLC[Carbamidomethyl]EK	116	35	0	0	0	0.0071742	0.00972654	0
29	1	GL50803_10428	no_ID	organism=Giardia_Assemblage_A_isolate_WB product=Ribosomal protein L10 location=GLCHR04:1363733-1364365(-) length=210 sequence_SO=chromosome	1	45.2	210	1		a	1	GL50803_10428	9	9	9	EQVSSEALEACR+GAWGKPQGTVAR+GELQYDGNNAHR+KGPLNLKL+MLSCAGADR+MLSCAGADRLQTGMR+NWGFTEFTKEEYEDLRER+QAIVESR+VSIGQPLLSVR	EQVSSEALEACR+GAWGKPQGTVAR+GELQYDGNNAHR+KGPLNLKL+MLSCAGADR+MLSCAGADRLQTGMR+NWGFTEFTKEEYEDLRER+QAIVESR+VSIGQPLLSVR	EQVSSEALEAC[Carbamidomethyl]R;MLSC[Carbamidomethyl]AGADR;MLSC[Carbamidomethyl]AGADRLQTGMR	31	31	0	0.0285049	0.00079308	0.000400193	0.000396063	0
30	1	GL50803_10429	no_ID	organism=Giardia_Assemblage_A_isolate_WB product=Wos2 protein location=GLCHR04:1363139-1363696(+) length=185 sequence_SO=chromosome	1	52.4	185	1		a	1	GL50803_10429	18	18	18	EASDEFWTSLTK+FKIAEETIHFACK+IAEETIHFACK+KDVVYMR+KEASDEFWTSLTK+LSVSSATDVK+LSVSSATDVKFK+LTLFAPINPDESK+LTLFAPINPDESKYK+LTLFAPINPDESKYKVTGPCIESILQK+LTLFAPINPDESKYKVTGPCIESILQKK+MHHPTIYWAQR+SGGNDYACK+TKLPYVR+VTGPCIESILQK+VTGPCIESILQKK+YKVTGPCIESILQK+YKVTGPCIESILQKK	EASDEFWTSLTK+FKIAEETIHFACK+IAEETIHFACK+KDVVYMR+KEASDEFWTSLTK+LSVSSATDVK+LSVSSATDVKFK+LTLFAPINPDESK+LTLFAPINPDESKYK+LTLFAPINPDESKYKVTGPCIESILQK+LTLFAPINPDESKYKVTGPCIESILQKK+MHHPTIYWAQR+SGGNDYACK+TKLPYVR+VTGPCIESILQK+VTGPCIESILQKK+YKVTGPCIESILQK+YKVTGPCIESILQKK	FKIAEETIHFAC[Carbamidomethyl]K;IAEETIHFAC[Carbamidomethyl]K;LTLFAPINPDESKYKVTGPC[Carbamidomethyl]IESILQK;LTLFAPINPDESKYKVTGPC[Carbamidomethyl]IESILQKK;n[Acetyl]MHHPTIYWAQR;SGGNDYAC[Carbamidomethyl]K;VTGPC[Carbamidomethyl]IESILQK;VTGPC[Carbamidomethyl]IESILQKK;YKVTGPC[Carbamidomethyl]IESILQK;YKVTGPC[Carbamidomethyl]IESILQKK	149	149	0	0	0.0121534	0.0190795	0.00719336	0
31	1	GL50803_104685	no_ID	organism=Giardia_Assemblage_A_isolate_WB product=Caltractin location=GLCHR05:1720652-1721182(-) length=176 sequence_SO=chromosome	1	25	176	1		a	1	GL50803_104685	4	4	4	ALGFDVKKEEIQR+EAFDLFDADR+ISNRDPTEEILK+LFDDDATGR	ALGFDVKKEEIQR+EAFDLFDADR+ISNRDPTEEILK+LFDDDATGR		15	15	0	0	0.000473144	0.00286502	0.00075612	0
892	0.99	GL50803_104866	no_ID	organism=Giardia_Assemblage_A_isolate_WB product=GTL3 aka MD0260 location=GLCHR02:1120731-1121315(-) length=194 sequence_SO=chromosome	0.99	4.1	194	1		a	1	GL50803_104866	1	1	1	TNYIETTR	TNYIETTR		3	3	0	0	0.000429244	0.000866398	0	0
32	1	GL50803_10521	no_ID	organism=Giardia_Assemblage_A_isolate_WB product=Arginyl-tRNA synthetase location=GLCHR05:4285851-4287716(-) length=621 sequence_SO=chromosome	1	13	621	1		a	1	GL50803_10521	5	5	5	AGETVKLEDLLDEAVTESMR+ATVIPIEGMDYPLIIVK+NLSITEPSEINLLVALLK+QVAEAVGYGAVK+VIETSASGDSVCNK	AGETVKLEDLLDEAVTESMR+ATVIPIEGMDYPLIIVK+NLSITEPSEINLLVALLK+QVAEAVGYGAVK+VIETSASGDSVCNK	VIETSASGDSVC[Carbamidomethyl]NK	18	18	0	0	0	0	0.000482164	0
33	1	GL50803_10538	no_ID	organism=Giardia_Assemblage_A_isolate_WB product=Dynein heavy chain location=GLCHR05:4264273-4266582(+) length=769 sequence_SO=chromosome	1	6	769	1		a	1	GL50803_10538	3	3	3	FGDKEVEYDDNFR+QLGFTADNGK+TEPVFFILSPGVDPVKDVESLGK	FGDKEVEYDDNFR+QLGFTADNGK+TEPVFFILSPGVDPVKDVESLGK		6	6	0	0	0	0	0.000129789	0
1083	0.9309	GL50803_10569	no_ID	organism=Giardia_Assemblage_A_isolate_WB product=hypothetical protein location=GLCHR01:756351-757868(+) length=505 sequence_SO=chromosome	0.9309	2.4	505	1		a	1	GL50803_10569	1	1	1	KLAEESGIPLEK	KLAEESGIPLEK		1	1	0	0	0	0	3.29399e-05	0
34	1	GL50803_10570	no_ID	organism=Giardia_Assemblage_A_isolate_WB product=FKBP-type peptidyl-prolyl cis-trans isomerase location=GLCHR01:755256-756320(-) length=354 sequence_SO=chromosome	1	29.9	354	1		a	1	GL50803_10570	11	11	11	ASVTYVLR+EGSGPALTQGK+EGSGPALTQGKK+ICDVKEGSGPALTQGK+ICDVKEGSGPALTQGKK+IIDQTTDNR+ILIIPPHLGYGK+LGEGSVISGWEIGASGMK+LGNETGKIIDQTTDNRK+LLPGVTETILPGLSLSAHTER+SNEVTKEDKPVPK	ASVTYVLR+EGSGPALTQGK+EGSGPALTQGKK+ICDVKEGSGPALTQGK+ICDVKEGSGPALTQGKK+IIDQTTDNR+ILIIPPHLGYGK+LGEGSVISGWEIGASGMK+LGNETGKIIDQTTDNRK+LLPGVTETILPGLSLSAHTER+SNEVTKEDKPVPK	IC[Carbamidomethyl]DVKEGSGPALTQGK;IC[Carbamidomethyl]DVKEGSGPALTQGKK	31	31	0	0	0	0	0.00145671	0
35	1	GL50803_10577	no_ID	organism=Giardia_Assemblage_A_isolate_WB product=Nucleolar protein NOP5 location=GLCHR01:745277-746773(-) length=498 sequence_SO=chromosome	1	28.7	498	1		a	1	GL50803_10577	11	11	11	AAATISTGMK+AVLSLAQR+FSGNEDAAAVCAALQEGVVPETVLR+GESSTIGVVDER+IAEIAPNTAVLLGDIPASR+IMVDHHEEYVR+LISGETASSFDQLVSDGVFGK+LISGETASSFDQLVSDGVFGKDVADKVR+QALTDYLGSK+SIADGGAFSTLVK+VVQGIMKGESSTIGVVDER	AAATISTGMK+AVLSLAQR+FSGNEDAAAVCAALQEGVVPETVLR+GESSTIGVVDER+IAEIAPNTAVLLGDIPASR+IMVDHHEEYVR+LISGETASSFDQLVSDGVFGK+LISGETASSFDQLVSDGVFGKDVADKVR+QALTDYLGSK+SIADGGAFSTLVK+VVQGIMKGESSTIGVVDER	FSGNEDAAAVC[Carbamidomethyl]AALQEGVVPETVLR	30	30	0	0	0	0	0.00100209	0
36	1	GL50803_10609	no_ID	organism=Giardia_Assemblage_A_isolate_WB product=Kinase, STE STE20 location=AACB02000029_frag:9960-11231(+) length=423 sequence_SO=contig	1	25.5	423	1		a	1	GL50803_10609	8	8	8	ALASVPSDQKAPISK+LADFGVSAFLCDDSVERK+LETLQTECK+LMGAPVNGNNDER+TANILLNSSGTAK+TATAIDVEGDVSDVGTVAMTALTELIK+TTVRLETLQTECK+VSIGNQILR	ALASVPSDQKAPISK+LADFGVSAFLCDDSVERK+LETLQTECK+LMGAPVNGNNDER+TANILLNSSGTAK+TATAIDVEGDVSDVGTVAMTALTELIK+TTVRLETLQTECK+VSIGNQILR	LADFGVSAFLC[Carbamidomethyl]DDSVERK;LETLQTEC[Carbamidomethyl]K;TTVRLETLQTEC[Carbamidomethyl]K	26	26	0	0	0.000984319	0.000397355	0.000747183	0
37	1	GL50803_10612	no_ID	organism=Giardia_Assemblage_A_isolate_WB product=Phosphotyrosyl phosphatase activator protein, putative location=AACB02000029_frag:14601-15527(-) length=308 sequence_SO=contig	1	34.7	308	1		a	1	GL50803_10612	8	8	8	AHQMFKDTPPVSR+FIALVSDSIQGLPFGNAPDPSENCK+FIALVSDSIQGLPFGNAPDPSENCKK+HSAVYVLITR+IHTGMMK+ITSPFLSEIHLQQDTTWSR+LSILSERDDFINIGLR+MEQFLEPPKEFKKPEK	AHQMFKDTPPVSR+FIALVSDSIQGLPFGNAPDPSENCK+FIALVSDSIQGLPFGNAPDPSENCKK+HSAVYVLITR+IHTGMMK+ITSPFLSEIHLQQDTTWSR+LSILSERDDFINIGLR+MEQFLEPPKEFKKPEK	FIALVSDSIQGLPFGNAPDPSENC[Carbamidomethyl]K;FIALVSDSIQGLPFGNAPDPSENC[Carbamidomethyl]KK;n[Acetyl]MEQFLEPPKEFKKPEK	24	24	0	0	0	0	0.00129621	0
893	0.99	GL50803_10623	no_ID	organism=Giardia_Assemblage_A_isolate_WB product=Phosphoenolpyruvate carboxykinase location=GLCHR03:850721-852685(-) length=654 sequence_SO=chromosome	0.99	4	654	1		a	1	GL50803_10623	2	2	2	SKNDMVNEPGLLPSSGR+SLHPVVDER	SKNDMVNEPGLLPSSGR+SLHPVVDER	n[Acetyl]SLHPVVDER	2	2	0	0	0	0.000128502	2.54352e-05	0
38	1	GL50803_10661	no_ID	organism=Giardia_Assemblage_A_isolate_WB product=Ubiquitin-conjugating enzyme E1 location=GLCHR05:2463417-2466695(-) length=1092 sequence_SO=chromosome	1	16.6	1092	1		a	1	GL50803_10661	15	15	15	AENYDIPTIDYAEAR+DLSSSPFLR+FVAVDGSGAQQPTVSMER+GVFEQGCADFAK+HTILDIDGER+IHDLSDGYTVLIR+ILSDFPVNAK+ITPWDHIELPK+LFCDFLAR+LMNPELNINAR+NLALTGVSAIR+SLLEMCLPHLTNNDNR+TALLESGTLGQK+TEYVFGSDALHR+TVIVNALDNVPTR	AENYDIPTIDYAEAR+DLSSSPFLR+FVAVDGSGAQQPTVSMER+GVFEQGCADFAK+HTILDIDGER+IHDLSDGYTVLIR+ILSDFPVNAK+ITPWDHIELPK+LFCDFLAR+LMNPELNINAR+NLALTGVSAIR+SLLEMCLPHLTNNDNR+TALLESGTLGQK+TEYVFGSDALHR+TVIVNALDNVPTR	GVFEQGC[Carbamidomethyl]ADFAK;LFC[Carbamidomethyl]DFLAR;SLLEMC[Carbamidomethyl]LPHLTNNDNR	33	33	0	0	0.00228773	0	4.56996e-05	0
39	1	GL50803_10679	no_ID	organism=Giardia_Assemblage_A_isolate_WB product=hypothetical protein location=GLCHR02:999645-1000067(+) length=140 sequence_SO=chromosome	1	57.1	140	1		a	1	GL50803_10679	13	13	13	ASRVEAILLQQMQR+EEAEMEEK+EEAEMEEKKNSLLSIFLTPDAK+EEAEMEEKKNSLLSIFLTPDAKER+GLVVGGIDVADEATGSGR+GQLSPQSVSDDMLK+IEIVSPER+KNSLLSIFLTPDAK+NSLLSIFLTPDAK+NSLLSIFLTPDAKER+REEAEMEEK+RIEIVSPER+VEAILLQQMQR	ASRVEAILLQQMQR+EEAEMEEK+EEAEMEEKKNSLLSIFLTPDAK+EEAEMEEKKNSLLSIFLTPDAKER+GLVVGGIDVADEATGSGR+GQLSPQSVSDDMLK+IEIVSPER+KNSLLSIFLTPDAK+NSLLSIFLTPDAK+NSLLSIFLTPDAKER+REEAEMEEK+RIEIVSPER+VEAILLQQMQR	GQLSPQSVSDDM[Oxidation]LK	45	45	0	0	0	0	0.00534685	0
40	1	GL50803_10698	no_ID	organism=Giardia_Assemblage_A_isolate_WB product=Phosphorylase B kinase gamma catalytic chain location=GLCHR04:1789017-1791329(-) length=770 sequence_SO=chromosome	1	18.4	770	1		a	1	GL50803_10698	8	8	8	LPQASDVMICALSSIVTTLALK+LSSDYAEATR+LTPLGIKEIDELEATFAPTFFR+MAEALGYIEEAHIPK+SQSDILIEYFSKPATLK+SSSSGVSGTPSSLTTEPR+TGINPVQEWIAGEANANASNNLFDFSR+VIQLFSLLPER	LPQASDVMICALSSIVTTLALK+LSSDYAEATR+LTPLGIKEIDELEATFAPTFFR+MAEALGYIEEAHIPK+SQSDILIEYFSKPATLK+SSSSGVSGTPSSLTTEPR+TGINPVQEWIAGEANANASNNLFDFSR+VIQLFSLLPER	LPQASDVMIC[Carbamidomethyl]ALSSIVTTLALK	17	17	0	0	0.000108147	0.000327431	0.000280845	0
1058	0.9611	GL50803_10703	no_ID	organism=Giardia_Assemblage_A_isolate_WB product=Protein 21.1 location=GLCHR04:1800633-1801781(-) length=382 sequence_SO=chromosome	0.9611	2.1	382	1		a	1	GL50803_10703	1	1	1	ELLDAEAR	ELLDAEAR		2	2	0	0	0	0	8.70924e-05	0
682	1	GL50803_10708	no_ID	organism=Giardia_Assemblage_A_isolate_WB product=hypothetical protein location=GLCHR04:1805318-1807360(-) length=680 sequence_SO=chromosome	1	16.5	680	1		a	1	GL50803_10708	11	11	11	AAAMDQSVSHCPR+AAAQELISSSFTGLIK+AAAQELISSSFTGLIKR+DCDNKFESLLEK+DPAGYVNQALR+LVESISR+PANYGQTLK+STCLTDEPSGK+VLINRDPAGYVNQALR+YDDQLNDLVEK+YLAGSGDNAVAGVLLK	AAAMDQSVSHCPR+AAAQELISSSFTGLIK+AAAQELISSSFTGLIKR+DCDNKFESLLEK+DPAGYVNQALR+LVESISR+PANYGQTLK+STCLTDEPSGK+VLINRDPAGYVNQALR+YDDQLNDLVEK+YLAGSGDNAVAGVLLK	AAAMDQSVSHC[Carbamidomethyl]PR;DC[Carbamidomethyl]DNKFESLLEK;STC[Carbamidomethyl]LTDEPSGK	22	22	0	0	0.000979687	0.000865124	0.000171239	0
683	1	GL50803_1076	no_ID	organism=Giardia_Assemblage_A_isolate_WB product=Alpha-13 giardin location=GLCHR03:64611-65648(+) length=345 sequence_SO=chromosome	1	9.3	345	1		a	1	GL50803_1076	3	3	3	AAILLNAIR+EAAPIWPALAEAWLR+VLPLFITR	AAILLNAIR+EAAPIWPALAEAWLR+VLPLFITR		5	5	0	0	0	0	0.000241082	0
894	0.99	GL50803_10765	no_ID	organism=Giardia_Assemblage_A_isolate_WB product=MCM7 location=GLCHR04:1229120-1231234(-) length=704 sequence_SO=chromosome	0.99	1.7	704	1		a	1	GL50803_10765	1	1	1	LSDSVSADDVAK	LSDSVSADDVAK		1	1	0	0	0	0	2.36288e-05	0
738	0.9999	GL50803_10778	no_ID	organism=Giardia_Assemblage_A_isolate_WB product=hypothetical protein location=GLCHR04:1240210-1243287(+) length=1025 sequence_SO=chromosome	0.9999	3	1025	1		a	1	GL50803_10778	2	2	2	DKDELEISCNLCK+THAELLNDSTGGTATIER	DKDELEISCNLCK+THAELLNDSTGGTATIER	DKDELEISC[Carbamidomethyl]NLC[Carbamidomethyl]K	3	3	0	0	0.000243727	0	0	0
41	1	GL50803_10822	no_ID	organism=Giardia_Assemblage_A_isolate_WB product=WD-40 repeat protein family location=GLCHR01:1298886-1299914(-) length=342 sequence_SO=chromosome	1	8.5	342	1		a	1	GL50803_10822	3	3	3	CLNFSLDGR+DAVTVYDDQSGR+TIGEVHFR	CLNFSLDGR+DAVTVYDDQSGR+TIGEVHFR	C[Carbamidomethyl]LNFSLDGR	5	5	0	0	0	0	0	0.0295142
42	1	GL50803_10829	no_ID	organism=Giardia_Assemblage_A_isolate_WB product=Glucosamine-6-phosphate deaminase location=GLCHR01:1310765-1311556(+) length=263 sequence_SO=chromosome	1	45.2	263	1		a	1	GL50803_10829	10	10	4	AIVGEPTNAVPASLLQR+EEGLDFSQVR+EILLLATGESK+EILLLATGESKCEAVTK+FFMEEHLFSK+GASELESKAMVKK+LHREEGLDFSQVR+SKPNCVLGLATGSTPIPVYQELAR+SNDAALLVAHR+VVCLTQSTIDANAR	AIVGEPTNAVPASLLQR+EILLLATGESKCEAVTK+GASELESKAMVKK+SNDAALLVAHR	EILLLATGESKC[Carbamidomethyl]EAVTK;GASELESKAM[Oxidation]VKK;SKPNC[Carbamidomethyl]VLGLATGSTPIPVYQELAR;VVC[Carbamidomethyl]LTQSTIDANAR	20	7	0	0	0	0.00127818	0.000921637	0
895	0.99	GL50803_10836	no_ID	organism=Giardia_Assemblage_A_isolate_WB product=hypothetical protein location=GLCHR01:1326941-1327516(+) length=191 sequence_SO=chromosome	0.99	5.2	191	1		a	1	GL50803_10836	1	1	1	ALAAVSTELR	ALAAVSTELR		3	3	0	0	0	0	0.000261277	0
43	1	GL50803_10843	no_ID	organism=Giardia_Assemblage_A_isolate_WB product=Thymus-specific serine protease precursor location=GLCHR01:1161941-1163509(-) length=522 sequence_SO=chromosome	1	15.3	522	1		a	1	GL50803_10843	6	6	6	AIQDTSIDSEFAVDR+AYFAPGATPPGAPSFTR+DVGDYFSIDYFAK+FTNVYYGAR+SDQALADIATFLAYLKR+SQSDDLVNK	AIQDTSIDSEFAVDR+AYFAPGATPPGAPSFTR+DVGDYFSIDYFAK+FTNVYYGAR+SDQALADIATFLAYLKR+SQSDDLVNK		17	17	0	0	0	0	0.000541741	0
44	1	GL50803_10858	no_ID	organism=Giardia_Assemblage_A_isolate_WB product=MYG1 protein location=GLCHR01:1183735-1184820(-) length=361 sequence_SO=chromosome	1	7.8	361	1		a	1	GL50803_10858	3	3	3	DRDTALAVVTR+LGLPEAWR+QLPDYIDAR	DRDTALAVVTR+LGLPEAWR+QLPDYIDAR		13	13	0	0	0.00161472	0.000931198	9.21587e-05	0
45	1	GL50803_10868	no_ID	organism=Giardia_Assemblage_A_isolate_WB product=hypothetical protein location=GLCHR03:1813097-1813711(-) length=204 sequence_SO=chromosome	1	24	204	1		a	1	GL50803_10868	4	4	4	LCEPELAR+MAEAVQGIIDR+QFCHTVTLSSTESLPEDVMGIR+VEELLCEK	LCEPELAR+MAEAVQGIIDR+QFCHTVTLSSTESLPEDVMGIR+VEELLCEK	LC[Carbamidomethyl]EPELAR;QFC[Carbamidomethyl]HTVTLSSTESLPEDVMGIR;VEELLC[Carbamidomethyl]EK	14	14	0	0	0.00244922	0.00164786	0.00032617	0
46	1	GL50803_10870	no_ID	organism=Giardia_Assemblage_A_isolate_WB product=Aspartyl-tRNA synthetase location=GLCHR03:1808321-1809988(-) length=555 sequence_SO=chromosome	1	14.2	555	1		a	1	GL50803_10870	7	7	7	ACLAQSPQLYK+AGFIEINTPK+NVDPESLR+SFLDKAGFIEINTPK+TQYDLTAPEPLVWADETVIVTFCDGIK+VHDPELLEK+VYEVGPVFR	ACLAQSPQLYK+AGFIEINTPK+NVDPESLR+SFLDKAGFIEINTPK+TQYDLTAPEPLVWADETVIVTFCDGIK+VHDPELLEK+VYEVGPVFR	AC[Carbamidomethyl]LAQSPQLYK;TQYDLTAPEPLVWADETVIVTFC[Carbamidomethyl]DGIK	15	15	0	0	0	0	0.000449585	0
47	1	GL50803_10881	no_ID	organism=Giardia_Assemblage_A_isolate_WB product=hypothetical protein location=GLCHR03:1794603-1796144(+) length=513 sequence_SO=chromosome	1	5.8	513	1		a	1	GL50803_10881	3	3	3	IYIFQAHLPQNR+LLDPFCPK+VGGTIIATIR	IYIFQAHLPQNR+LLDPFCPK+VGGTIIATIR	LLDPFC[Carbamidomethyl]PK	6	6	0	0	0	0	0.000194557	0
48	1	GL50803_10882	no_ID	organism=Giardia_Assemblage_A_isolate_WB product=hypothetical protein location=GLCHR03:1793614-1794519(+) length=301 sequence_SO=chromosome	1	26.6	301	1		a	1	GL50803_10882	9	9	9	INAYYLASMK+IVETAVILK+KIVETAVILK+MDLPDIQLR+MTLASLREDLVR+QKQVAGGQVPDFDVLATR+QVAGGQVPDFDVLATR+SVISSTCR+VTFPIKLTENDKK	INAYYLASMK+IVETAVILK+KIVETAVILK+MDLPDIQLR+MTLASLREDLVR+QKQVAGGQVPDFDVLATR+QVAGGQVPDFDVLATR+SVISSTCR+VTFPIKLTENDKK	n[Acetyl]MDLPDIQLR;n[Acetyl]M[Oxidation]DLPDIQLR;SVISSTC[Carbamidomethyl]R	36	36	0	0	0.00470315	0.00362966	0.000331588	0
49	1	GL50803_10885	no_ID	organism=Giardia_Assemblage_A_isolate_WB product=4-alpha-glucanotransferase, amylo-alpha-1,6-glucosidase location=GLCHR03:1787030-1792225(+) length=1731 sequence_SO=chromosome	1	15.1	1731	1		a	1	GL50803_10885	24	24	24	AIGTANKNLWEPVAVGSCTDSLVSSK+AMTGDELQAK+ATVQVVISDFGR+ATVQVVISDFGRK+CLEMNPTETLK+FCANDVDTSDETR+GFNMIHFTPINR+HGLLPNLQDSGR+IADSFSSK+IEMNKGLGLIHAR+KLSPDAPIFIDPSSVAILR+LAYYLPDGSR+LSPDAPIFIDPSSVAILR+LSPGLYQMR+NGWNGSGTGVFGDETSLTPEVIR+NLWEPVAVGSCTDSLVSSK+STAISQIK+STAISQIKSVLDDDSEGK+SVLDDDSEGK+SVLDDDSEGKAMTGDELQAK+TIDDLQPDRVPFAISSEENR+TIEDADGITATLSTNPGTVISSGNDALIR+VIEASILR+VLTLYNLR	AIGTANKNLWEPVAVGSCTDSLVSSK+AMTGDELQAK+ATVQVVISDFGR+ATVQVVISDFGRK+CLEMNPTETLK+FCANDVDTSDETR+GFNMIHFTPINR+HGLLPNLQDSGR+IADSFSSK+IEMNKGLGLIHAR+KLSPDAPIFIDPSSVAILR+LAYYLPDGSR+LSPDAPIFIDPSSVAILR+LSPGLYQMR+NGWNGSGTGVFGDETSLTPEVIR+NLWEPVAVGSCTDSLVSSK+STAISQIK+STAISQIKSVLDDDSEGK+SVLDDDSEGK+SVLDDDSEGKAMTGDELQAK+TIDDLQPDRVPFAISSEENR+TIEDADGITATLSTNPGTVISSGNDALIR+VIEASILR+VLTLYNLR	AIGTANKNLWEPVAVGSC[Carbamidomethyl]TDSLVSSK;n[Acetyl]ATVQVVISDFGR;n[Acetyl]ATVQVVISDFGRK;C[Carbamidomethyl]LEMNPTETLK;FC[Carbamidomethyl]ANDVDTSDETR;NLWEPVAVGSC[Carbamidomethyl]TDSLVSSK;SVLDDDSEGKAM[Oxidation]TGDELQAK	81	81	0.204418	0.00120283	0	0	0	0
739	0.9999	GL50803_10889	no_ID	organism=Giardia_Assemblage_A_isolate_WB product=hypothetical protein location=GLCHR05:2710219-2710920(+) length=233 sequence_SO=chromosome	0.9999	11.6	233	1		a	1	GL50803_10889	2	2	2	GYVTEDSIETALLK+LTPTADEVSAIYR	GYVTEDSIETALLK+LTPTADEVSAIYR		2	2	0	0	0	0	0.000142787	0
50	1	GL50803_10893	no_ID	organism=Giardia_Assemblage_A_isolate_WB product=Kinase, NEK location=GLCHR05:2705895-2706860(+) length=321 sequence_SO=chromosome	1	42.7	321	1		a	1	GL50803_10893	10	10	10	ASNSPFNEVDR+ELINYYR+FYASFGDPEADVHYVETELCAGGSLR+GLATSGVVSHQGEPPALGTYR+GVQNDYR+QLIEGIEILQCMYYR+SMLKIDPVQRPTSVLLK+SVTGVVGVPAYR+SVTGVVGVPAYRAPEIK+YQHAAVPIPVLAHAST	ASNSPFNEVDR+ELINYYR+FYASFGDPEADVHYVETELCAGGSLR+GLATSGVVSHQGEPPALGTYR+GVQNDYR+QLIEGIEILQCMYYR+SMLKIDPVQRPTSVLLK+SVTGVVGVPAYR+SVTGVVGVPAYRAPEIK+YQHAAVPIPVLAHAST	FYASFGDPEADVHYVETELC[Carbamidomethyl]AGGSLR;QLIEGIEILQC[Carbamidomethyl]MYYR	22	22	0	0	0	0	0.00114007	0
51	1	GL50803_10919	no_ID	organism=Giardia_Assemblage_A_isolate_WB product=Ribosomal protein S10B location=GLCHR04:2469965-2470369(+) length=134 sequence_SO=chromosome	1	33.6	134	1		a	1	GL50803_10919	3	3	3	APQPKPDEAK+ELDLTDDVLPTPYSKPSIKPPQYAQCFSSK+GKPDRAPQPKPDEAK	APQPKPDEAK+ELDLTDDVLPTPYSKPSIKPPQYAQCFSSK+GKPDRAPQPKPDEAK	ELDLTDDVLPTPYSKPSIKPPQYAQC[Carbamidomethyl]FSSK	14	14	0	0.0135958	0.000621444	0	0.000744835	0
52	1	GL50803_10969	no_ID	organism=Giardia_Assemblage_A_isolate_WB product=Nucleotide-binding protein 1 location=GLCHR02:327470-328489(+) length=339 sequence_SO=chromosome	1	21.8	339	1		a	1	GL50803_10969	7	7	6	FLGRVPLDPQLTK+GSCGSSTESPDNR+GVIENMSGFVCPCCNKETQIFNPSSGGVK+ILLVLSGK+NIGTIILVLSGK+QLCADYK+VPLDPQLTK	FLGRVPLDPQLTK+GSCGSSTESPDNR+GVIENMSGFVCPCCNKETQIFNPSSGGVK+NIGTIILVLSGK+QLCADYK+VPLDPQLTK	GSC[Carbamidomethyl]GSSTESPDNR;GVIENMSGFVC[Carbamidomethyl]PC[Carbamidomethyl]C[Carbamidomethyl]NKETQIFNPSSGGVK;QLC[Carbamidomethyl]ADYK	20	17	0	0	0.000736933	0.00148744	0.000499619	0
53	1	GL50803_11034	no_ID	organism=Giardia_Assemblage_A_isolate_WB product=hypothetical protein location=GLCHR03:1173065-1173736(-) length=223 sequence_SO=chromosome	1	32.7	223	1		a	1	GL50803_11034	4	4	4	ALCGDSDPVAYFVTVPDHLYLRDDTFQNTCK+DTPGAEFLVK+SIPGTAYGVLLGAR+SPLPNCNALTETLETYKK	ALCGDSDPVAYFVTVPDHLYLRDDTFQNTCK+DTPGAEFLVK+SIPGTAYGVLLGAR+SPLPNCNALTETLETYKK	ALC[Carbamidomethyl]GDSDPVAYFVTVPDHLYLRDDTFQNTC[Carbamidomethyl]K;SPLPNC[Carbamidomethyl]NALTETLETYKK	5	5	0	0	0	0.000376864	0.000298379	0
684	1	GL50803_11043	no_ID	organism=Giardia_Assemblage_A_isolate_WB product=Fructose-bisphosphate aldolase location=GLCHR03:1152763-1153734(+) length=323 sequence_SO=chromosome	1	89.5	323	1		a	1	GL50803_11043	32	32	32	AFGSAGHAGDYK+AFGSAGHAGDYKVVSLEEAK+AVVQLKSPVILQCSR+DAITEMLIPK+DVKDMINK+DYLGPGRDAITEMLIPK+EVVAYAHAR+FKSESDIR+FVELTGVDALAVAIGTSHGAYK+GVSVEAELGTLGGIEEDVQNTVQLTEPQDAK+GVSVEAELGTLGGIEEDVQNTVQLTEPQDAKK+INVDSDSR+KFVELTGVDALAVAIGTSHGAYK+KLCEAALEK+KLCEAALEKHPDIPICIHLDHGDTLESVK+KVFVEHPEK+LCEAALEK+LCEAALEKHPDIPICIHLDHGDTLESVK+MAIDLGFSSVMIDASHHPFDENVR+MAMTGAIR+MAMTGAIRK+MPDAVGVPIESIVHAIGEGVCK+QMLGEAR+SPVILQCS…	AFGSAGHAGDYK+AFGSAGHAGDYKVVSLEEAK+AVVQLKSPVILQCSR+DAITEMLIPK+DVKDMINK+DYLGPGRDAITEMLIPK+EVVAYAHAR+FKSESDIR+FVELTGVDALAVAIGTSHGAYK+GVSVEAELGTLGGIEEDVQNTVQLTEPQDAK+GVSVEAELGTLGGIEEDVQNTVQLTEPQDAKK+INVDSDSR+KFVELTGVDALAVAIGTSHGAYK+KLCEAALEK+KLCEAALEKHPDIPICIHLDHGDTLESVK+KVFVEHPEK+LCEAALEK+LCEAALEKHPDIPICIHLDHGDTLESVK+MAIDLGFSSVMIDASHHPFDENVR+MAMTGAIR+MAMTGAIRK+MPDAVGVPIESIVHAIGEGVCK+QMLGEAR+SPVILQCS…	AVVQLKSPVILQC[Carbamidomethyl]SR;DAITEM[Oxidation]LIPK;KLC[Carbamidomethyl]EAALEK;KLC[Carbamidomethyl]EAALEKHPDIPIC[Carbamidomethyl]IHLDHGDTLESVK;LC[Carbamidomethyl]EAALEK;LC[Carbamidomethyl]EAALEKHPDIPIC[Carbamidomethyl]IHLDHGDTLESVK;MAM[Oxidation]TGAIR;M[Oxidation]AMTGAIR;MPDAVGVPIESIVHAIGEGVC[Carbamidomethyl]K;M[Oxidation]PDAVGVPIESIVHAIGEGVC[Carbamidomethyl]K;QM[Oxidation]LGEAR;SPVILQC[Carbam…	226	226	0	0	0.020625	0.020815	0.00339903	0
896	0.99	GL50803_11044	no_ID	organism=Giardia_Assemblage_A_isolate_WB product=Mob1-like protein location=GLCHR03:1152061-1152696(+) length=211 sequence_SO=chromosome	0.99	6.6	211	1		a	1	GL50803_11044	1	1	1	AITCVEMNAGENCK	AITCVEMNAGENCK	AITC[Carbamidomethyl]VEMNAGENC[Carbamidomethyl]K	2	2	0	0	0	0	0.000157674	0
54	1	GL50803_11118	no_ID	organism=Giardia_Assemblage_A_isolate_WB product=Enolase location=GLCHR05:2034587-2035924(+) length=445 sequence_SO=chromosome	1	70.1	445	1		a	1	GL50803_11118	31	31	31	AACPSGASTGMHEALELR+AIDEKLQELDGTAGK+AKNFMQAMQMGCEVYSK+DKDPSAFR+DVRLPVPCMNIINGGK+EEHISLYQYLNR+EILKDEFGLAATAVGDEGGFAPNVADPEVPLK+EILKDEFGLAATAVGDEGGFAPNVADPEVPLKYITK+GKGVEQALENIR+GKGVEQALENIRK+GTPTTEVELTTQLGVFR+GVEQALENIR+GVEQALENIRK+IEDSTKIPYGFEAWK+IIAPALIGMPVR+IPYGFEAWK+KIIAPALIGMPVR+LANSNSSNVTGAR+LGPQEYMIAPTK+LKEILKDEFGLAATAVGDEGGFAPNVADPEVPLK+LKEILKDEFGLAATAVGDEGGFAPNVADPEVPLKYITK+LPVPCMNIINGGK+L…	AACPSGASTGMHEALELR+AIDEKLQELDGTAGK+AKNFMQAMQMGCEVYSK+DKDPSAFR+DVRLPVPCMNIINGGK+EEHISLYQYLNR+EILKDEFGLAATAVGDEGGFAPNVADPEVPLK+EILKDEFGLAATAVGDEGGFAPNVADPEVPLKYITK+GKGVEQALENIR+GKGVEQALENIRK+GTPTTEVELTTQLGVFR+GVEQALENIR+GVEQALENIRK+IEDSTKIPYGFEAWK+IIAPALIGMPVR+IPYGFEAWK+KIIAPALIGMPVR+LANSNSSNVTGAR+LGPQEYMIAPTK+LKEILKDEFGLAATAVGDEGGFAPNVADPEVPLK+LKEILKDEFGLAATAVGDEGGFAPNVADPEVPLKYITK+LPVPCMNIINGGK+L…	AAC[Carbamidomethyl]PSGASTGMHEALELR;AAC[Carbamidomethyl]PSGASTGM[Oxidation]HEALELR;AKNFMQAMQMGC[Carbamidomethyl]EVYSK;DVRLPVPC[Carbamidomethyl]MNIINGGK;DVRLPVPC[Carbamidomethyl]M[Oxidation]NIINGGK;IIAPALIGM[Oxidation]PVR;KIIAPALIGM[Oxidation]PVR;LGPQEYM[Oxidation]IAPTK;LPVPC[Carbamidomethyl]MNIINGGK;LPVPC[Carbamidomethyl]M[Oxidation]NIINGGK;n[Acetyl]MEAPSTIK;n[Acetyl]M[Oxidation]EAPSTIK;NFMQAMQMG…	331	331	0	0	0.0334965	0.0147307	0.00276621	0
55	1	GL50803_11125	no_ID	organism=Giardia_Assemblage_A_isolate_WB product=hypothetical protein location=GLCHR04:2621367-2622749(+) length=460 sequence_SO=chromosome	1	11.5	460	1		a	1	GL50803_11125	3	3	3	ITAVYGCGDYLAFCTVHEDTR+LCAAGQEQLVSGTDVLR+SCSLCLLDQCLIPVK	ITAVYGCGDYLAFCTVHEDTR+LCAAGQEQLVSGTDVLR+SCSLCLLDQCLIPVK	ITAVYGC[Carbamidomethyl]GDYLAFC[Carbamidomethyl]TVHEDTR;LC[Carbamidomethyl]AAGQEQLVSGTDVLR;SC[Carbamidomethyl]SLC[Carbamidomethyl]LLDQC[Carbamidomethyl]LIPVK	4	4	0	0	0	0	0.000144649	0
56	1	GL50803_11129	no_ID	organism=Giardia_Assemblage_A_isolate_WB product=hypothetical protein location=GLCHR04:2614503-2615450(+) length=315 sequence_SO=chromosome	1	54.3	315	1		a	1	GL50803_11129	26	26	26	ADANNIFK+ADANNIFKLTQEIEALVK+ADANNIFKLTQEIEALVKEDNASLAK+DANPKDPLTK+DANPKDPLTKADDQLR+EDNASLAK+ELNEQLIVAMQSIILASR+FIDQALR+FIDQALRLPSSDQAGGK+FIDQALRLPSSDQAGGKDANPKDPLTK+FLLFQNELTSER+FLLFQNELTSERVDLEYNK+FLLFQNELTSERVDLEYNKIR+FTEKELNEQLIVAMQSIILASR+IKEVGNLKDR+INELEWNTALAFANVDVDQVAK+LFGSIYGK+LPSSDQAGGK+LPSSDQAGGKDANPKDPLTK+LTQEIEALVK+LTQEIEALVKEDNASLAK+MYLSTVK+PKINELEWNTALAFANVDVDQVAK+SLPCEKLHPVVK+TAVLN…	ADANNIFK+ADANNIFKLTQEIEALVK+ADANNIFKLTQEIEALVKEDNASLAK+DANPKDPLTK+DANPKDPLTKADDQLR+EDNASLAK+ELNEQLIVAMQSIILASR+FIDQALR+FIDQALRLPSSDQAGGK+FIDQALRLPSSDQAGGKDANPKDPLTK+FLLFQNELTSER+FLLFQNELTSERVDLEYNK+FLLFQNELTSERVDLEYNKIR+FTEKELNEQLIVAMQSIILASR+IKEVGNLKDR+INELEWNTALAFANVDVDQVAK+LFGSIYGK+LPSSDQAGGK+LPSSDQAGGKDANPKDPLTK+LTQEIEALVK+LTQEIEALVKEDNASLAK+MYLSTVK+PKINELEWNTALAFANVDVDQVAK+SLPCEKLHPVVK+TAVLN…	SLPC[Carbamidomethyl]EKLHPVVK	109	109	0	0	0	0	0.00575612	0
57	1	GL50803_11164	no_ID	organism=Giardia_Assemblage_A_isolate_WB product=Protein 21.1 location=GLCHR05:2661167-2663317(+) length=716 sequence_SO=chromosome	1	6.3	716	1		a	1	GL50803_11164	3	3	3	MGCVEAISYLTSR+QDTGEPVTVEDLR+SIEHLLVSGTPYTQLEIDR	MGCVEAISYLTSR+QDTGEPVTVEDLR+SIEHLLVSGTPYTQLEIDR	MGC[Carbamidomethyl]VEAISYLTSR	6	6	0	0	0	0	0.000139396	0
685	1	GL50803_11186	no_ID	organism=Giardia_Assemblage_A_isolate_WB product=RNA binding protein, putative location=GLCHR05:2818404-2819225(+) length=273 sequence_SO=chromosome	1	54.6	273	1		a	1	GL50803_11186	11	11	11	ADDPCKVYVGGVPTNVTEAEIEDNFKK+CKVEIARPK+GFFFVTFNSPDAAK+KGFFFVTFNSPDAAK+LALMGDVTFDGRR+LVIEPYK+QFVLDNYGATDYTIVSSEVDVGYFGSNSKETEDRVNEK+SAEYDYPQCSFNFAVR+STEDEYDFPINVQESR+VTDVVDTKK+VYVGGVPTNVTEAEIEDNFKK	ADDPCKVYVGGVPTNVTEAEIEDNFKK+CKVEIARPK+GFFFVTFNSPDAAK+KGFFFVTFNSPDAAK+LALMGDVTFDGRR+LVIEPYK+QFVLDNYGATDYTIVSSEVDVGYFGSNSKETEDRVNEK+SAEYDYPQCSFNFAVR+STEDEYDFPINVQESR+VTDVVDTKK+VYVGGVPTNVTEAEIEDNFKK	n[Acetyl]ADDPC[Carbamidomethyl]KVYVGGVPTNVTEAEIEDNFKK;C[Carbamidomethyl]KVEIARPK;SAEYDYPQC[Carbamidomethyl]SFNFAVR	27	27	0	0	0	0	0.00164518	0
1023	0.9889	GL50803_111911	no_ID	organism=Giardia_Assemblage_A_isolate_WB product=hypothetical protein location=GLCHR04:2583014-2584342(-) length=442 sequence_SO=chromosome	0.9889	1.6	442	3	GL50803_113952|no_ID;GL50803_114445|no_ID	a	1	GL50803_111911	1	1	1	LHQLLAR	LHQLLAR		9	9	0.0438663	0.00294414	0	0	0	0
1068	0.9482	GL50803_11204	no_ID	organism=Giardia_Assemblage_A_isolate_WB product=Plant adhesion molecule 1 location=GLCHR05:3327092-3328654(-) length=520 sequence_SO=chromosome	0.9482	2.5	520	1		a	1	GL50803_11204	1	1	1	AAVAIFKTAASGR	AAVAIFKTAASGR		3	3	0	0	0	0	9.59691e-05	0
58	1	GL50803_112048	no_ID	organism=Giardia_Assemblage_A_isolate_WB product=Variant-Specific Surface Protein 166 (VSP-166) location=GLCHR02:1338513-1339202(-) length=229 sequence_SO=chromosome	1	42.4	229	2	GL50803_8338|no_ID	a	1	GL50803_112048	5	5	5	CAANYFLK+EGGCYETTKQPGK+IGGTDYCSQCSVDNQAPLNGVCTTSNAR+QICTLADSKGECETCANGLQPNNGACPSCHSTCK+VAFCTEMNNGACTK	CAANYFLK+EGGCYETTKQPGK+IGGTDYCSQCSVDNQAPLNGVCTTSNAR+QICTLADSKGECETCANGLQPNNGACPSCHSTCK+VAFCTEMNNGACTK	C[Carbamidomethyl]AANYFLK;EGGC[Carbamidomethyl]YETTKQPGK;IGGTDYC[Carbamidomethyl]SQC[Carbamidomethyl]SVDNQAPLNGVC[Carbamidomethyl]TTSNAR;QIC[Carbamidomethyl]TLADSKGEC[Carbamidomethyl]ETC[Carbamidomethyl]ANGLQPNNGAC[Carbamidomethyl]PSC[Carbamidomethyl]HSTC[Carbamidomethyl]K;VAFC[Carbamidomethyl]TEMNNGAC[Carbamidomethyl]TK	30	30	0	0	0.00400003	0.00293592	0.000799044	0
59	1	GL50803_11206	no_ID	deprecated=true organism=Giardia_Assemblage_A_isolate_WB product=unspecified product location=GLCHR05:3325362-3326447(-) length=361 SO=protein_coding	1	10.5	361	1		a	1	GL50803_11206	3	3	3	CHPYCTPLSEFGDNR+SICPICNEIK+SSGLEFCSVCMSR	CHPYCTPLSEFGDNR+SICPICNEIK+SSGLEFCSVCMSR	C[Carbamidomethyl]HPYC[Carbamidomethyl]TPLSEFGDNR;SIC[Carbamidomethyl]PIC[Carbamidomethyl]NEIK;SSGLEFC[Carbamidomethyl]SVC[Carbamidomethyl]MSR	8	8	0	0	0	0	0.000368635	0
1050	0.9705	GL50803_112076	no_ID	organism=Giardia_Assemblage_A_isolate_WB product=Kinase, CDC7 location=GLCHR03:1821134-1826227(+) length=1697 sequence_SO=chromosome	0.9705	0.5	1697	1		a	1	GL50803_112076	1	1	1	IAQLEESIR	IAQLEESIR		3	3	0	0	0.000147213	0	0	0
60	1	GL50803_112103	no_ID	organism=Giardia_Assemblage_A_isolate_WB product=Arginine deiminase location=GLCHR03:1755615-1757357(-) length=580 sequence_SO=chromosome	1	89	580	1		a	1	GL50803_112103	58	58	58	ACEQEGDGIAAIYEK+ACEQEGDGIAAIYEKNGEPVDAAGK+ADPAYISYCK+AEIVVVHLPQGTSFLTSLNPEGNLLEEPICPDELRR+ANVEFQQWLSENGYTIVR+AVEGAPAAYTR+AVLDKIPQLTPFTPK+DCFDQHQDR+DDAAPSREIIADAYGLYQK+DHEGFQAVLK+DHEGFQAVLKEK+DLLGTRR+DQQITTR+DQQITTRR+EGGPHCMLEGGDFVPVSPGLAMMGVGLR+EIIADAYGLYQK+EQVLALIFWK+EVLMDQAMASLK+FAVVKDCFDQHQDR+FDCVIYIPSSVDDLIDGLK+GIVMGQFQAPQR+GIVMGQFQAPQRR+INLRDDAAPSR+INLRDDAAPSREIIADAYGLYQK+IPQLTPFTPK+KFDCVIYI…	ACEQEGDGIAAIYEK+ACEQEGDGIAAIYEKNGEPVDAAGK+ADPAYISYCK+AEIVVVHLPQGTSFLTSLNPEGNLLEEPICPDELRR+ANVEFQQWLSENGYTIVR+AVEGAPAAYTR+AVLDKIPQLTPFTPK+DCFDQHQDR+DDAAPSREIIADAYGLYQK+DHEGFQAVLK+DHEGFQAVLKEK+DLLGTRR+DQQITTR+DQQITTRR+EGGPHCMLEGGDFVPVSPGLAMMGVGLR+EIIADAYGLYQK+EQVLALIFWK+EVLMDQAMASLK+FAVVKDCFDQHQDR+FDCVIYIPSSVDDLIDGLK+GIVMGQFQAPQR+GIVMGQFQAPQRR+INLRDDAAPSR+INLRDDAAPSREIIADAYGLYQK+IPQLTPFTPK+KFDCVIYI…	AC[Carbamidomethyl]EQEGDGIAAIYEK;AC[Carbamidomethyl]EQEGDGIAAIYEKNGEPVDAAGK;ADPAYISYC[Carbamidomethyl]K;AEIVVVHLPQGTSFLTSLNPEGNLLEEPIC[Carbamidomethyl]PDELRR;DC[Carbamidomethyl]FDQHQDR;EGGPHC[Carbamidomethyl]MLEGGDFVPVSPGLAMMGVGLR;EVLMDQAM[Oxidation]ASLK;EVLM[Oxidation]DQAMASLK;FAVVKDC[Carbamidomethyl]FDQHQDR;FDC[Carbamidomethyl]VIYIPSSVDDLIDGLK;GIVM[Oxidation]GQFQAPQR;KFDC[Carbamidomethyl]VIYIPS…	664	664	0	0	0.0492462	0.0239081	0.00438811	0.0104419
61	1	GL50803_112112	no_ID	organism=Giardia_Assemblage_A_isolate_WB product=hypothetical protein location=GLCHR03:1707062-1710724(-) length=1220 sequence_SO=chromosome	1	2.8	1220	1		a	1	GL50803_112112	3	3	3	GDLSVIDSK+IHCSKELAATLLNR+QALVEALQQAK	GDLSVIDSK+IHCSKELAATLLNR+QALVEALQQAK	IHC[Carbamidomethyl]SKELAATLLNR	6	6	0	0.00106665	0	0	1.3635e-05	0
62	1	GL50803_112113	no_ID	organism=Giardia_Assemblage_A_isolate_WB product=Variant-Specific Surface Protein 159 (VSP-159) location=GLCHR01:127431-129512(-) length=693 sequence_SO=chromosome	1	7.5	693	1		a	1	GL50803_112113	4	4	3	ADGAALDKMTATCEK+CETVGSAEICTECK+CGDGYFLFMGGCYK+TCLEGYVLK	ADGAALDKMTATCEK+CETVGSAEICTECK+TCLEGYVLK	ADGAALDKMTATC[Carbamidomethyl]EK;C[Carbamidomethyl]ETVGSAEIC[Carbamidomethyl]TEC[Carbamidomethyl]K;C[Carbamidomethyl]GDGYFLFMGGC[Carbamidomethyl]YK;TC[Carbamidomethyl]LEGYVLK	7	5	0	0	0	0	0.000125353	0
740	0.9999	GL50803_112207	no_ID	organism=Giardia_Assemblage_A_isolate_WB product=Variant-Specific Surface Protein 128 (VSP-128) location=GLCHR05:1688774-1689391(-) length=205 sequence_SO=chromosome	0.9999	26.8	205	1		a	1	GL50803_112207	2	2	2	GCIAGCPPNSDDVGGICTCK+STHKPSDNGQTCVPK	GCIAGCPPNSDDVGGICTCK+STHKPSDNGQTCVPK	GC[Carbamidomethyl]IAGC[Carbamidomethyl]PPNSDDVGGIC[Carbamidomethyl]TC[Carbamidomethyl]K;STHKPSDNGQTC[Carbamidomethyl]VPK	9	9	0	0	0.000812424	0.000409954	0.000486868	0
63	1	GL50803_112208	no_ID	organism=Giardia_Assemblage_A_isolate_WB product=Variant-Specific Surface Protein 98.1 (VSP-98.1) location=GLCHR01:614680-616470(-) length=596 sequence_SO=chromosome	1	9.9	596	1		a	1	GL50803_112208	3	3	2	DVSVCTATGGK+ECTGAFITNCADGQCTANVGGAK+KIDGIPDCLSCEAPINTGPVICYVK	DVSVCTATGGK+KIDGIPDCLSCEAPINTGPVICYVK	DVSVC[Carbamidomethyl]TATGGK;EC[Carbamidomethyl]TGAFITNC[Carbamidomethyl]ADGQC[Carbamidomethyl]TANVGGAK;KIDGIPDC[Carbamidomethyl]LSC[Carbamidomethyl]EAPINTGPVIC[Carbamidomethyl]YVK	4	3	0	0	0	0	8.62688e-05	0
64	1	GL50803_112304	no_ID	organism=Giardia_Assemblage_A_isolate_WB product=Elongation factor 1-alpha location=GLCHR02:27919-29247(+) length=442 sequence_SO=chromosome	1	90.3	442	2	GL50803_112312|no_ID	a	1	GL50803_112304	54	54	54	AEEFDYIPTSGWTGDNIMEK+AGPGDNVGFNVR+CGGIDQR+DLKKGYVVGDVTNDPPVGCK+EHATLANTLGIK+ERYDEIKGEMMK+GDCIIVK+GITINIALWK+GYVVGDVTNDPPVGCK+HINLVVIGHVDNGK+IQPGYTPVIDCHTAHIACQFQLFLQK+ISGVGTVPAGR+ISGVGTVPAGRVETGELAPGMK+KAEEFDYIPTSGWTGDNIMEK+KGYVVGDVTNDPPVGCK+KHINLVVIGHVDNGK+KIQPGYTPVIDCHTAHIACQFQLFLQK+KYIVTIIDAPGHR+KYIVTIIDAPGHRDFIK+LPIQDVYK+MDDGQVK+MDDGQVKYSK+MPWYEGPCLIDAIDGLK+MPWYEGPCLIDAIDGLKAPK+MVPQKPLCCETFND…	AEEFDYIPTSGWTGDNIMEK+AGPGDNVGFNVR+CGGIDQR+DLKKGYVVGDVTNDPPVGCK+EHATLANTLGIK+ERYDEIKGEMMK+GDCIIVK+GITINIALWK+GYVVGDVTNDPPVGCK+HINLVVIGHVDNGK+IQPGYTPVIDCHTAHIACQFQLFLQK+ISGVGTVPAGR+ISGVGTVPAGRVETGELAPGMK+KAEEFDYIPTSGWTGDNIMEK+KGYVVGDVTNDPPVGCK+KHINLVVIGHVDNGK+KIQPGYTPVIDCHTAHIACQFQLFLQK+KYIVTIIDAPGHR+KYIVTIIDAPGHRDFIK+LPIQDVYK+MDDGQVK+MDDGQVKYSK+MPWYEGPCLIDAIDGLK+MPWYEGPCLIDAIDGLKAPK+MVPQKPLCCETFND…	AEEFDYIPTSGWTGDNIM[Oxidation]EK;C[Carbamidomethyl]GGIDQR;DLKKGYVVGDVTNDPPVGC[Carbamidomethyl]K;ERYDEIKGEM[Oxidation]MK;GDC[Carbamidomethyl]IIVK;GYVVGDVTNDPPVGC[Carbamidomethyl]K;IQPGYTPVIDC[Carbamidomethyl]HTAHIAC[Carbamidomethyl]QFQLFLQK;ISGVGTVPAGRVETGELAPGM[Oxidation]K;KAEEFDYIPTSGWTGDNIM[Oxidation]EK;KGYVVGDVTNDPPVGC[Carbamidomethyl]K;KIQPGYTPVIDC[Carbamidomethyl]HTAHIAC[Carbamidomethyl]QFQLF…	716	716	0	0.00235531	0.00471004	0.0104575	0.023296	0.0593757
65	1	GL50803_11246	no_ID	organism=Giardia_Assemblage_A_isolate_WB product=hypothetical protein location=GLCHR04:2661316-2661897(-) length=193 sequence_SO=chromosome	1	47.7	193	1		a	1	GL50803_11246	9	9	9	IHTVFEDGSECIEEFAADTQLLLLR+IHTVFEDGSECIEEFAADTQLLLLRK+ITNLPGPESNYFLTVENDELLLK+KTAVNQNNVCR+LDSETAFVFK+LVIQDLRR+SLIPGGKK+STPTVSRLDSETAFVFK+TAVNQNNVCR	IHTVFEDGSECIEEFAADTQLLLLR+IHTVFEDGSECIEEFAADTQLLLLRK+ITNLPGPESNYFLTVENDELLLK+KTAVNQNNVCR+LDSETAFVFK+LVIQDLRR+SLIPGGKK+STPTVSRLDSETAFVFK+TAVNQNNVCR	IHTVFEDGSEC[Carbamidomethyl]IEEFAADTQLLLLR;IHTVFEDGSEC[Carbamidomethyl]IEEFAADTQLLLLRK;KTAVNQNNVC[Carbamidomethyl]R;n[Acetyl]SLIPGGKK;TAVNQNNVC[Carbamidomethyl]R	30	30	0	0	0	0	0.0025857	0
66	1	GL50803_11247	no_ID	organism=Giardia_Assemblage_A_isolate_WB product=Ribosomal protein L13a location=GLCHR04:2660668-2661261(+) length=197 sequence_SO=chromosome	1	30.5	197	1		a	1	GL50803_11247	5	5	5	AIISGAFR+ELLHGHEVALVR+IAEAAEKDAELQR+VVCPSAMAYLCLRPER+VYDGIPPCCAR	AIISGAFR+ELLHGHEVALVR+IAEAAEKDAELQR+VVCPSAMAYLCLRPER+VYDGIPPCCAR	VVC[Carbamidomethyl]PSAMAYLC[Carbamidomethyl]LRPER;VYDGIPPC[Carbamidomethyl]C[Carbamidomethyl]AR	28	28	0	0.0184958	0.000845416	0.00127981	0.000759959	0
67	1	GL50803_11248	no_ID	organism=Giardia_Assemblage_A_isolate_WB product=hypothetical protein location=GLCHR04:2659763-2660563(-) length=266 sequence_SO=chromosome	1	8.6	266	1		a	1	GL50803_11248	3	3	3	ALGPEYR+ATLQQLK+LAPAGHEWE	ALGPEYR+ATLQQLK+LAPAGHEWE		5	5	0	0	0	0	0.000312681	0
741	0.9999	GL50803_112518	no_ID	organism=Giardia_Assemblage_A_isolate_WB product=Kinase, NEK location=GLCHR05:4192256-4194349(-) length=697 sequence_SO=chromosome	0.9999	3.3	697	1		a	1	GL50803_112518	2	2	2	ITALEAALENR+LSGADALGQGPR	ITALEAALENR+LSGADALGQGPR		5	5	0	0.00149361	0.000119474	0	0	0
68	1	GL50803_112681	no_ID	organism=Giardia_Assemblage_A_isolate_WB product=NSF location=AACB02000077:4257-6749(+) length=830 sequence_SO=contig	1	31.7	830	1		a	1	GL50803_112681	21	21	7	ADLICQIFEAAYR+ADLICQIFEAAYRVPR+ALIILDGIESIIQYTPIGFR+ALMNLISDTSEKNEQGGIINAESLGIGGLNK+DALSRNPNAQQAVITDSVMAR+DIGSATAHHDPVPK+ENASELHIIIIDELDAVCK+FSSTVLQTLTALIR+GLLLYGPPGTGK+IISAEQLVMR+LFLERQK+LGCEFVR+NPNAQQAVITDSVMAR+QQKPVTISTANLNAR+SATSFAMER+SDNVYLER+SLASDVNIAHLAECTPNFSGAELAGLVR+SVLFAYELAK+TPNFSGAELAGLVR+TSTEYGRADLICQIFEAAYRVPR+VPQGVILLSPFHETK	ALMNLISDTSEKNEQGGIINAESLGIGGLNK+DIGSATAHHDPVPK+FSSTVLQTLTALIR+QQKPVTISTANLNAR+SLASDVNIAHLAECTPNFSGAELAGLVR+SVLFAYELAK+VPQGVILLSPFHETK	ADLIC[Carbamidomethyl]QIFEAAYR;ADLIC[Carbamidomethyl]QIFEAAYRVPR;ENASELHIIIIDELDAVC[Carbamidomethyl]K;LGC[Carbamidomethyl]EFVR;SLASDVNIAHLAEC[Carbamidomethyl]TPNFSGAELAGLVR;TSTEYGRADLIC[Carbamidomethyl]QIFEAAYRVPR	60	16	0	0	0.00128422	0.000236259	0.00042025	0
69	1	GL50803_112693	no_ID	organism=Giardia_Assemblage_A_isolate_WB product=Variant-Specific Surface Protein 51 (VSP-51) location=GLCHR05:2402956-2403732(-) length=258 sequence_SO=chromosome	1	36	258	1		a	1	GL50803_112693	3	3	3	SCAADCPPNSAPNQK+SCAADCPPNSAPNQKVCECEGGYGPVAGQNR+VCECEGGYGPVAGQNR	SCAADCPPNSAPNQK+SCAADCPPNSAPNQKVCECEGGYGPVAGQNR+VCECEGGYGPVAGQNR	SC[Carbamidomethyl]AADC[Carbamidomethyl]PPNSAPNQK;SC[Carbamidomethyl]AADC[Carbamidomethyl]PPNSAPNQKVC[Carbamidomethyl]EC[Carbamidomethyl]EGGYGPVAGQNR;VC[Carbamidomethyl]EC[Carbamidomethyl]EGGYGPVAGQNR	23	23	0	0	0.00193659	0.00195443	0.000709229	0
897	0.99	GL50803_112811	no_ID	organism=Giardia_Assemblage_A_isolate_WB product=hypothetical protein location=GLCHR04:2334292-2336409(+) length=705 sequence_SO=chromosome	0.99	2.8	705	1		a	1	GL50803_112811	1	1	1	LVLGPDQNPETLKEPLTVQR	LVLGPDQNPETLKEPLTVQR		2	2	0	0	0.000236237	0	0	0
70	1	GL50803_11287	no_ID	organism=Giardia_Assemblage_A_isolate_WB product=Ribosomal protein L7Ae location=GLCHR04:1439887-1440255(+) length=122 sequence_SO=chromosome	1	78.7	122	1		a	1	GL50803_11287	5	5	5	ACNVSVPTIVASIGKHDALGNVVAEIVGK+AIPFANEELSLELLNLVK+GANEALKQVNR+GKAELVIIAADADPIEIVLHLPLACEDK+GVPYVFIGSK	ACNVSVPTIVASIGKHDALGNVVAEIVGK+AIPFANEELSLELLNLVK+GANEALKQVNR+GKAELVIIAADADPIEIVLHLPLACEDK+GVPYVFIGSK	AC[Carbamidomethyl]NVSVPTIVASIGKHDALGNVVAEIVGK;GKAELVIIAADADPIEIVLHLPLAC[Carbamidomethyl]EDK	17	17	0	0	0	0	0.00231794	0
1022	0.9899	GL50803_112870	no_ID	organism=Giardia_Assemblage_A_isolate_WB product=hypothetical protein location=GLCHR04:956982-957347(+) length=121 sequence_SO=chromosome	0.9899	7.4	121	1		a	1	GL50803_112870	1	1	1	TNDIIAVQK	TNDIIAVQK	n[Acetyl]TNDIIAVQK	2	2	0	0	0.00068821	0	0.000137476	0
71	1	GL50803_112885	no_ID	organism=Giardia_Assemblage_A_isolate_WB product=Adenine phosphoribosyltransferase location=GLCHR01:1117078-1117620(+) length=180 sequence_SO=chromosome	1	46.7	180	1		a	1	GL50803_112885	9	9	9	AGKLPGDVCK+CTFDMEYQK+DLSDILSTPAALDAVR+EVTAHYKDVPITK+GVTIEVQK+GVTIEVQKR+LFSVIRE+TIPDFPTK+TMSVADAHALIK	AGKLPGDVCK+CTFDMEYQK+DLSDILSTPAALDAVR+EVTAHYKDVPITK+GVTIEVQK+GVTIEVQKR+LFSVIRE+TIPDFPTK+TMSVADAHALIK	AGKLPGDVC[Carbamidomethyl]K;C[Carbamidomethyl]TFDMEYQK;n[Acetyl]TMSVADAHALIK	33	33	0	0	0	0.00793717	0.00147864	0
742	0.9999	GL50803_112978	no_ID	organism=Giardia_Assemblage_A_isolate_WB product=Chromodomain helicase-DNA-binding protein, putative location=GLCHR04:2226232-2234169(+) length=2645 sequence_SO=chromosome	0.9999	1.1	2645	1		a	1	GL50803_112978	2	2	2	ADPQYSQQLLNIDAK+LQSIYDECVCEVIGR	ADPQYSQQLLNIDAK+LQSIYDECVCEVIGR	n[Acetyl]ADPQYSQQLLNIDAK;LQSIYDEC[Carbamidomethyl]VC[Carbamidomethyl]EVIGR	5	5	0	0	0	0	3.14455e-05	0
72	1	GL50803_11301	no_ID	organism=Giardia_Assemblage_A_isolate_WB product=Nucleoside diphosphate kinase location=GLCHR04:1423378-1423833(+) length=151 sequence_SO=chromosome	1	72.2	151	1		a	1	GL50803_11301	10	10	10	EHAARPFFAGLCK+ERTFLMVKPDGVQR+FLSSGPVCAMVWEGANVVSISR+GDFGIDVGR+GLVGEIISR+GLVGEIISRFER+NIIHGSANLDDAAR+NLVEEHYKEHAARPFFAGLCK+TFLMVKPDGVQR+TMMGVTKPAESAPGTIR	EHAARPFFAGLCK+ERTFLMVKPDGVQR+FLSSGPVCAMVWEGANVVSISR+GDFGIDVGR+GLVGEIISR+GLVGEIISRFER+NIIHGSANLDDAAR+NLVEEHYKEHAARPFFAGLCK+TFLMVKPDGVQR+TMMGVTKPAESAPGTIR	EHAARPFFAGLC[Carbamidomethyl]K;FLSSGPVC[Carbamidomethyl]AMVWEGANVVSISR;NLVEEHYKEHAARPFFAGLC[Carbamidomethyl]K;TFLM[Oxidation]VKPDGVQR;TMM[Oxidation]GVTKPAESAPGTIR;TM[Oxidation]MGVTKPAESAPGTIR	159	159	0	0.0137887	0.0170959	0.0311674	0.00705045	0
73	1	GL50803_11311	no_ID	organism=Giardia_Assemblage_A_isolate_WB product=Kinase, NEK location=GLCHR04:1410150-1411253(+) length=367 sequence_SO=chromosome	1	14.2	367	1		a	1	GL50803_11311	3	3	3	DIKPGNVFLTQDGSIK+TLAALNAGTYK+TLGEDSVAQTNVGTPLYMAIEVLQK	DIKPGNVFLTQDGSIK+TLAALNAGTYK+TLGEDSVAQTNVGTPLYMAIEVLQK		7	7	0	0	0	0	0.000317282	0
74	1	GL50803_113133	no_ID	organism=Giardia_Assemblage_A_isolate_WB product=hypothetical protein location=GLCHR01:1349653-1352166(-) length=837 sequence_SO=chromosome	1	8	837	1		a	1	GL50803_113133	6	6	6	ACFDSIPLDK+ACFDSIPLDKNGVGYPTIDTLLK+FADDVVYISK+ILSINGIPVAEAMQR+KASSTCYPFQMK+VPSVIER	ACFDSIPLDK+ACFDSIPLDKNGVGYPTIDTLLK+FADDVVYISK+ILSINGIPVAEAMQR+KASSTCYPFQMK+VPSVIER	AC[Carbamidomethyl]FDSIPLDK;AC[Carbamidomethyl]FDSIPLDKNGVGYPTIDTLLK;KASSTC[Carbamidomethyl]YPFQMK	12	12	0	0	0	0.000100407	0.000218615	0
835	0.9997	GL50803_11328	no_ID	organism=Giardia_Assemblage_A_isolate_WB product=hypothetical protein location=GLCHR02:1223931-1225634(+) length=567 sequence_SO=chromosome	0.9997	3	567	1		a	1	GL50803_11328	2	2	2	FLEAQISK+FLEAQISKLDSEANQLR	FLEAQISK+FLEAQISKLDSEANQLR		4	4	0	0	0	0	0.000117352	0
686	1	GL50803_113284	no_ID	organism=Giardia_Assemblage_A_isolate_WB product=hypothetical protein location=GLCHR05:994269-995027(+) length=252 sequence_SO=chromosome	1	31.7	252	1		a	1	GL50803_113284	11	11	4	ALIEAAKENR+ALIEAAKENRLDYVR+ANAPNLVCMPCK+GNLELIQALFEK+GNLELIQALFEKEGR+LSALNHASR+RGNLELIQALFEK+RGNLELIQALFEKEGR+VAATYTEMAK+VAATYTEMAKK+VCPACNKPVEEFMEVFK	ALIEAAKENR+ALIEAAKENRLDYVR+ANAPNLVCMPCK+VCPACNKPVEEFMEVFK	n[Acetyl]ALIEAAKENR;n[Acetyl]ALIEAAKENRLDYVR;ANAPNLVC[Carbamidomethyl]MPC[Carbamidomethyl]K;VC[Carbamidomethyl]PAC[Carbamidomethyl]NKPVEEFMEVFK	34	17	0	0	0.00033045	0.00133398	0.0019143	0
698	1	GL50803_113304	no_ID	organism=Giardia_Assemblage_A_isolate_WB product=Variant-Specific Surface Protein 114 (VSP-114) location=GLCHR05:932308-934218(-) length=636 sequence_SO=chromosome	1	11.6	636	1		b	2	GL50803_113304;GL50803_137604	11	5	4	AGFAPVDGVCVSTTTR+NGCYAIGGDVGR+SNTGATGTCIPECTGR+TCLPGYYLAGAK+YAENCEAGQCTAVVGGSK	AGFAPVDGVCVSTTTR+NGCYAIGGDVGR+SNTGATGTCIPECTGR+TCLPGYYLAGAK	AGFAPVDGVC[Carbamidomethyl]VSTTTR;NGC[Carbamidomethyl]YAIGGDVGR;SNTGATGTC[Carbamidomethyl]IPEC[Carbamidomethyl]TGR;TC[Carbamidomethyl]LPGYYLAGAK;YAENC[Carbamidomethyl]EAGQC[Carbamidomethyl]TAVVGGSK	9	7	0	0	0	0	0.000235396	0
898	0.99	GL50803_113319	no_ID	organism=Giardia_Assemblage_A_isolate_WB product=High cysteine membrane protein TMK-like location=GLCHR05:2138758-2146347(-) length=2529 sequence_SO=chromosome	0.99	0.9	2529	1		a	1	GL50803_113319	1	1	1	CTLETEYPINGSCTTETYGNTCK	CTLETEYPINGSCTTETYGNTCK	C[Carbamidomethyl]TLETEYPINGSC[Carbamidomethyl]TTETYGNTC[Carbamidomethyl]K	4	4	0	0	0	0	2.63102e-05	0
899	0.99	GL50803_113357	no_ID	organism=Giardia_Assemblage_A_isolate_WB product=Variant-Specific Surface Protein 122 (VSP-122) location=GLCHR04:1654917-1656779(-) length=620 sequence_SO=chromosome	0.99	12.1	620	1		a	1	GL50803_113357	1	1	1	APPSFQCEVDKLVTIGSAQACTQCK	APPSFQCEVDKLVTIGSAQACTQCK	APPSFQC[Carbamidomethyl]EVDKLVTIGSAQAC[Carbamidomethyl]TQC[Carbamidomethyl]K	1	1	0	0	0	0	2.68301e-05	0
1121	0.7119	GL50803_113365	no_ID	organism=Giardia_Assemblage_A_isolate_WB product=5'-3' exoribonuclease 2 location=GLCHR04:1676804-1682674(+) length=1956 sequence_SO=chromosome	0.7119	0.5	1956	1		a	1	GL50803_113365	1	1	1	QLEELAASR	QLEELAASR		2	2	0	0	0	8.59311e-05	0	0
900	0.99	GL50803_113415	no_ID	organism=Giardia_Assemblage_A_isolate_WB product=hypothetical protein location=GLCHR02:373467-374315(+) length=282 sequence_SO=chromosome	0.99	3.9	282	1		a	1	GL50803_113415	1	1	1	LLVEQVVEDTR	LLVEQVVEDTR		3	3	0	0	0.000885888	0	0	0
743	0.9999	GL50803_11342	no_ID	organism=Giardia_Assemblage_A_isolate_WB product=hypothetical protein location=GLCHR02:1208380-1208757(-) length=125 sequence_SO=chromosome	0.9999	18.4	125	1		a	1	GL50803_11342	2	2	2	ASQFTQSQIEAK+FVICNGLVIPK	ASQFTQSQIEAK+FVICNGLVIPK	n[Acetyl]ASQFTQSQIEAK;FVIC[Carbamidomethyl]NGLVIPK	7	7	0	0	0	0.00201697	0.000532309	0
75	1	GL50803_11354	no_ID	organism=Giardia_Assemblage_A_isolate_WB product=hypothetical protein location=GLCHR04:189989-190834(-) length=281 sequence_SO=chromosome	1	55.2	281	1		a	1	GL50803_11354	15	15	15	AAEAVASEDEAR+AAEAVASEDEARK+AAEAVASEDEARKLAEK+CIFPENVPAGAEMTLIPAGGSISGTVNTLK+CSIVVKPLK+GIEWPSGGSR+GKTYLFGGEEDEGMLVFK+GNACNDVMFFYIGDR+GNACNDVMFFYIGDRCPVEK+ILAVPYGWDSATK+LKGIEWPSGGSR+TGAGVMVPVVQVGSK+TGAGVMVPVVQVGSKYDFEQSLVITVVASEEDPSVR+TYLFGGEEDEGMLVFK+YDFEQSLVITVVASEEDPSVR	AAEAVASEDEAR+AAEAVASEDEARK+AAEAVASEDEARKLAEK+CIFPENVPAGAEMTLIPAGGSISGTVNTLK+CSIVVKPLK+GIEWPSGGSR+GKTYLFGGEEDEGMLVFK+GNACNDVMFFYIGDR+GNACNDVMFFYIGDRCPVEK+ILAVPYGWDSATK+LKGIEWPSGGSR+TGAGVMVPVVQVGSK+TGAGVMVPVVQVGSKYDFEQSLVITVVASEEDPSVR+TYLFGGEEDEGMLVFK+YDFEQSLVITVVASEEDPSVR	C[Carbamidomethyl]IFPENVPAGAEMTLIPAGGSISGTVNTLK;C[Carbamidomethyl]IFPENVPAGAEM[Oxidation]TLIPAGGSISGTVNTLK;C[Carbamidomethyl]SIVVKPLK;GKTYLFGGEEDEGM[Oxidation]LVFK;GNAC[Carbamidomethyl]NDVMFFYIGDR;GNAC[Carbamidomethyl]NDVMFFYIGDRC[Carbamidomethyl]PVEK;GNAC[Carbamidomethyl]NDVM[Oxidation]FFYIGDRC[Carbamidomethyl]PVEK;TGAGVM[Oxidation]VPVVQVGSK	68	68	0	0	0	0.00328985	0.00337429	0
688	1	GL50803_113553	no_ID	organism=Giardia_Assemblage_A_isolate_WB product=Kinase, NEK location=GLCHR03:476501-478453(+) length=650 sequence_SO=chromosome	1	37.4	650	1		a	1	GL50803_113553	24	24	23	ASDEIKKKDDEIIR+ASIGGRFETCK+DIKPANVLITDDDQLK+DIKPANVLITDDDQLKLADFGFCR+DLAEVIER+EIAAYEK+ESGMQSQEGDTALTYATIR+EVSLLQSEVINLR+EVSLLQSEVINLRR+FLLISMMQQK+GGETFEDQFEPIELLGSGSFGK+GNTEIIR+IYACKEIEYTK+KRPSATELLAHPK+LADFGFCR+LLMDKEGGMQDNK+LSDTVFNKEEENAALRR+MLQVDFK+MSSKEVSLLQSEVINLRR+NLGDIIAFLQSK+RKPIPSCYSR+RPSATELLAHPK+TALMSAASR+TIGLDTMAQTK	ASDEIKKKDDEIIR+ASIGGRFETCK+DIKPANVLITDDDQLK+DIKPANVLITDDDQLKLADFGFCR+DLAEVIER+EIAAYEK+ESGMQSQEGDTALTYATIR+EVSLLQSEVINLR+EVSLLQSEVINLRR+FLLISMMQQK+GGETFEDQFEPIELLGSGSFGK+GNTEIIR+IYACKEIEYTK+KRPSATELLAHPK+LLMDKEGGMQDNK+LSDTVFNKEEENAALRR+MLQVDFK+MSSKEVSLLQSEVINLRR+NLGDIIAFLQSK+RKPIPSCYSR+RPSATELLAHPK+TALMSAASR+TIGLDTMAQTK	ASIGGRFETC[Carbamidomethyl]K;DIKPANVLITDDDQLKLADFGFC[Carbamidomethyl]R;IYAC[Carbamidomethyl]KEIEYTK;LADFGFC[Carbamidomethyl]R;RKPIPSC[Carbamidomethyl]YSR;TIGLDTM[Oxidation]AQTK	100	98	0	0	0	0.00271516	0.00202175	0
867	0.9966	GL50803_113554	no_ID	organism=Giardia_Assemblage_A_isolate_WB product=26S proteasome ATPase subunit S4, putative location=GLCHR03:479370-480713(-) length=447 sequence_SO=chromosome	0.9966	8.1	447	1		a	1	GL50803_113554	2	2	2	ANQPTIIFIDEVDAVGR+TMLELLNQLDGFDRTEGVK	ANQPTIIFIDEVDAVGR+TMLELLNQLDGFDRTEGVK		2	2	0	0	0	0	7.4428e-05	0
76	1	GL50803_11359	no_ID	organism=Giardia_Assemblage_A_isolate_WB product=Ribosomal protein S4 location=GLCHR04:195899-196705(-) length=268 sequence_SO=chromosome	1	27.2	268	1		a	1	GL50803_11359	6	6	6	ECIPLILILR+GIRPDIIK+IGTIQAIDK+IGTIQAIDKHMGSYTMIR+LCNVFVIGNDSPAVAIPTTK+TDPTFPVGFMDVFEIPK	ECIPLILILR+GIRPDIIK+IGTIQAIDK+IGTIQAIDKHMGSYTMIR+LCNVFVIGNDSPAVAIPTTK+TDPTFPVGFMDVFEIPK	EC[Carbamidomethyl]IPLILILR;LC[Carbamidomethyl]NVFVIGNDSPAVAIPTTK	11	11	0	0.000971128	0	0	0.000620696	0
77	1	GL50803_113622	no_ID	organism=Giardia_Assemblage_A_isolate_WB product=Protein 21.1 location=GLCHR01:895278-899792(+) length=1504 sequence_SO=chromosome	1	6.8	1504	1		a	1	GL50803_113622	8	8	8	CQELQAELGSLR+DMFGVESEMGHAGMQK+DNGDTALSLAVR+EGLDISGYSK+SCNYVELER+SLPPSTVSSALQYAISK+SLQGGLTDLSGR+TLTSNGEDALMLAAR	CQELQAELGSLR+DMFGVESEMGHAGMQK+DNGDTALSLAVR+EGLDISGYSK+SCNYVELER+SLPPSTVSSALQYAISK+SLQGGLTDLSGR+TLTSNGEDALMLAAR	C[Carbamidomethyl]QELQAELGSLR;SC[Carbamidomethyl]NYVELER	17	17	0	0	0.000110736	0	0.000165904	0
78	1	GL50803_11364	no_ID	organism=Giardia_Assemblage_A_isolate_WB product=Kinase, AGC AKT location=GLCHR04:202381-204141(-) length=586 sequence_SO=chromosome	1	19.6	586	1		a	1	GL50803_11364	6	6	6	DMKPENLLLDNHGNILLTDFGLSK+LLKNPLDNIYR+NIIVFPVFISAECK+TGISADNSGGAGVCSGSFCGTPDYLSGEIISGVPHGK+VMRPQNFELVSVVGK+YIAPEALVVNFDAK	DMKPENLLLDNHGNILLTDFGLSK+LLKNPLDNIYR+NIIVFPVFISAECK+TGISADNSGGAGVCSGSFCGTPDYLSGEIISGVPHGK+VMRPQNFELVSVVGK+YIAPEALVVNFDAK	NIIVFPVFISAEC[Carbamidomethyl]K;TGISADNSGGAGVC[Carbamidomethyl]SGSFC[Carbamidomethyl]GTPDYLSGEIISGVPHGK	17	17	0	0	0	0	0.000482575	0
901	0.99	GL50803_113662	no_ID	organism=Giardia_Assemblage_A_isolate_WB product=hypothetical protein location=GLCHR03:751264-754329(-) length=1021 sequence_SO=chromosome	0.99	1.8	1021	1		a	1	GL50803_113662	1	1	1	SANVYNPVYTINDVKECK	SANVYNPVYTINDVKECK	SANVYNPVYTINDVKEC[Carbamidomethyl]K	1	1	0	0	0	0	1.62925e-05	0
699	1	GL50803_113797	no_ID	organism=Giardia_Assemblage_A_isolate_WB product=Variant-Specific Surface Protein 5 (VSP-5) location=GLCHR03:1207372-1209513(-) length=713 sequence_SO=chromosome	1	67.3	713	1		b	15	GL50803_113797;GL50803_137618;GL50803_101074;GL50803_137617;GL50803_113450;GL50803_137612;GL50803_14586;GL50803_119706;GL50803_137613;GL50803_137606;GL50803_111933;GL50803_5812;GL50803_101765;GL50803_113024;GL50803_115797	309	38	22	AADGYKLDSGTLTVCSEGCK+AADGYKLDSGTLTVCSEGCKECASSTDCTTCLDGYVK+ACATGYYK+ATPTCNDSPIQNGVCGTCADNYFK+CDASCETCNGAATTCK+CLPCNDSTDGIANCATCALVSGR+CTDNNYLK+FVAVDDSENGNK+GCLNCAPPPNNK+GCLNCAPPPNNKGSVLCYLIK+GIADCAECSAPDATAGAEAGK+GIADCAECSAPDATAGAEAGKVATCTK+GSVLCYLIK+GSVLCYLIKDSGSTNK+GTCGEGCTTGTGAGACK+IGNYYGATEGAK+KLCKECTAANCK+LDSGTLTVCSEGCK+LDSGTLTVCSEGCKECASSTDCTTCLDGYVK+MNGGCYETVK+MNGGCYETVKYPGK+NGDACSPCHESCK+…	AADGYKLDSGTLTVCSEGCK+AADGYKLDSGTLTVCSEGCKECASSTDCTTCLDGYVK+ACATGYYK+ATPTCNDSPIQNGVCGTCADNYFK+CDASCETCNGAATTCK+GCLNCAPPPNNK+GCLNCAPPPNNKGSVLCYLIK+GIADCAECSAPDATAGAEAGK+GIADCAECSAPDATAGAEAGKVATCTK+GTCGEGCTTGTGAGACK+LDSGTLTVCSEGCK+LDSGTLTVCSEGCKECASSTDCTTCLDGYVK+MNGGCYETVK+MNGGCYETVKYPGK+TASGEGACTSCESDSNGVTGIK+TCDDQGQCQACNDGFYK+TCGLTIDGASYCSECATTTEYPQNGVCAPK+TCGVTIGQDTWCSECNGANYAPVNGQCVDVNAEGPSK+TLC…	AADGYKLDSGTLTVC[Carbamidomethyl]SEGC[Carbamidomethyl]K;AADGYKLDSGTLTVC[Carbamidomethyl]SEGC[Carbamidomethyl]KEC[Carbamidomethyl]ASSTDC[Carbamidomethyl]TTC[Carbamidomethyl]LDGYVK;AC[Carbamidomethyl]ATGYYK;ATPTC[Carbamidomethyl]NDSPIQNGVC[Carbamidomethyl]GTC[Carbamidomethyl]ADNYFK;C[Carbamidomethyl]DASC[Carbamidomethyl]ETC[Carbamidomethyl]NGAATTC[Carbamidomethyl]K;C[Carbamidomethyl]LPC[Carbamidomet…	181	93	0	0	0.00408776	0.00518624	0.00237971	0
79	1	GL50803_11380	no_ID	organism=Giardia_Assemblage_A_isolate_WB product=hypothetical protein location=GLCHR02:139538-141019(-) length=493 sequence_SO=chromosome	1	30	493	1		a	1	GL50803_11380	10	10	10	CSTGTSIPK+DSQQITSSALK+KLPVSEHATPEER+LISDLSKDPVSAK+LSYACICSSTR+SSISDISDTAVEQLAPLAGFLR+TLGVPVGCEDDNLIDSTYHSSR+TVVQGPVGFSSINK+VATSAGNAILLGSSQTR+VIVAEPQISWTDDNAR	CSTGTSIPK+DSQQITSSALK+KLPVSEHATPEER+LISDLSKDPVSAK+LSYACICSSTR+SSISDISDTAVEQLAPLAGFLR+TLGVPVGCEDDNLIDSTYHSSR+TVVQGPVGFSSINK+VATSAGNAILLGSSQTR+VIVAEPQISWTDDNAR	C[Carbamidomethyl]STGTSIPK;LSYAC[Carbamidomethyl]IC[Carbamidomethyl]SSTR;TLGVPVGC[Carbamidomethyl]EDDNLIDSTYHSSR	33	33	0	0	0	0.00255702	0.00060735	0
80	1	GL50803_113892	no_ID	organism=Giardia_Assemblage_A_isolate_WB product=Long chain fatty acid CoA ligase, putative location=GLCHR05:1883933-1886209(-) length=758 sequence_SO=chromosome	1	58.4	758	1		a	1	GL50803_113892	37	37	18	AALGGHLELIVSGSSALPQEVWR+AGLATCVK+AVFCLACK+AVQFYAEVEKLTDAELGINSNSFYK+CSTDDVERPEHTDTIK+EVTDKYTYMTYGEADSYVTELAK+ITCGYGLTETCLVGLR+ITTILSYLPLGHIYER+KAVQFYAEVEKLTDAELGINSNSFYK+KPELINGEYHIYECPITTK+LAKPTILLAVPR+LGIGKGDR+LIDKSDTCELSLK+LLQCLDLQSCTDDTLK+LLVTQTELLPLVLGIWPSCPSLQR+LNDDGSLTFVR+LNDDGSLTFVRR+MPESPLR+MPESPLRDADGYFHTGDLMR+NLTTDIK+SDTCELSLK+SEPRKPELINGEYHIYECPITTK+SFPICVAVLDK+SFPICVAVLDKTALAHR+SHMPV…	AVQFYAEVEKLTDAELGINSNSFYK+CSTDDVERPEHTDTIK+ITCGYGLTETCLVGLR+ITTILSYLPLGHIYER+KAVQFYAEVEKLTDAELGINSNSFYK+KPELINGEYHIYECPITTK+LLQCLDLQSCTDDTLK+LLVTQTELLPLVLGIWPSCPSLQR+SEPRKPELINGEYHIYECPITTK+SHMPVQEDAETDTTK+SLLANEANIFVK+SLLANEANIFVKR+TANVSEENTAVAAVLEK+TILQNVR+VLPHDPIEYSPAGK+VVLLDMTTSSLEDIKLGSQLR+YATEIASMWEELQSFDR+YATEIASMWEELQSFDRQNSK	AGLATC[Carbamidomethyl]VK;AVFC[Carbamidomethyl]LAC[Carbamidomethyl]K;C[Carbamidomethyl]STDDVERPEHTDTIK;EVTDKYTYM[Oxidation]TYGEADSYVTELAK;ITC[Carbamidomethyl]GYGLTETC[Carbamidomethyl]LVGLR;KPELINGEYHIYEC[Carbamidomethyl]PITTK;LIDKSDTC[Carbamidomethyl]ELSLK;LLQC[Carbamidomethyl]LDLQSC[Carbamidomethyl]TDDTLK;LLVTQTELLPLVLGIWPSC[Carbamidomethyl]PSLQR;SDTC[Carbamidomethyl]ELSLK;n[Acetyl]SEPRKPELINGEY…	122	59	0	0	0.000192254	0.00110872	0.00171697	0
1032	0.9868	GL50803_11390	no_ID	organism=Giardia_Assemblage_A_isolate_WB product=Kinase, NEK location=GLCHR02:128274-130607(+) length=777 sequence_SO=chromosome	0.9868	3.2	777	1		a	1	GL50803_11390	2	2	2	SVCEGSVPSMR+VGGISPTQSAWEIR	SVCEGSVPSMR+VGGISPTQSAWEIR	SVC[Carbamidomethyl]EGSVPSMR	5	5	0	0	0.000428692	0.00010816	0	0
81	1	GL50803_11397	no_ID	organism=Giardia_Assemblage_A_isolate_WB product=TCP-1 chaperonin subunit beta location=GLCHR02:119020-120597(-) length=525 sequence_SO=chromosome	1	49.1	525	1		a	1	GL50803_11397	22	22	22	ALESIAVDHKQDAAAFHTDLLNIAR+CVLNMEGDTNLK+CVLNMEGDTNLKNIQIIK+GASMHILDEAER+IAAHDINVFVNR+IGFCESVEEVLIGEDR+ILTSVQEHFAK+LAEIEEAEK+LAEIEEAEKAR+QLIYDVPMQALSK+SIPVIIANNGGYDGEELVSK+SLHDALCVLSQTAAR+SVVVDNPAAR+TCSTIVLR+TDFGLDMR+TGTVMNVR+VLIDISR+VLVANTPMDSDK+VLVANTPMDSDKIK+VQDETVGDGTTSVCVLAGEILR+VSIAMEAFAK+VVLGAGCAETAMANAIEK	ALESIAVDHKQDAAAFHTDLLNIAR+CVLNMEGDTNLK+CVLNMEGDTNLKNIQIIK+GASMHILDEAER+IAAHDINVFVNR+IGFCESVEEVLIGEDR+ILTSVQEHFAK+LAEIEEAEK+LAEIEEAEKAR+QLIYDVPMQALSK+SIPVIIANNGGYDGEELVSK+SLHDALCVLSQTAAR+SVVVDNPAAR+TCSTIVLR+TDFGLDMR+TGTVMNVR+VLIDISR+VLVANTPMDSDK+VLVANTPMDSDKIK+VQDETVGDGTTSVCVLAGEILR+VSIAMEAFAK+VVLGAGCAETAMANAIEK	C[Carbamidomethyl]VLNMEGDTNLK;C[Carbamidomethyl]VLNMEGDTNLKNIQIIK;IGFC[Carbamidomethyl]ESVEEVLIGEDR;SLHDALC[Carbamidomethyl]VLSQTAAR;TC[Carbamidomethyl]STIVLR;VQDETVGDGTTSVC[Carbamidomethyl]VLAGEILR;VVLGAGC[Carbamidomethyl]AETAMANAIEK	78	78	0	0	0.00222062	0.00160077	0.00171099	0
902	0.99	GL50803_113970	no_ID	organism=Giardia_Assemblage_A_isolate_WB product=hypothetical protein location=GLCHR04:835286-836113(+) length=275 sequence_SO=chromosome	0.99	4.7	275	1		a	1	GL50803_113970	1	1	1	CPLLVTPAFILER	CPLLVTPAFILER	C[Carbamidomethyl]PLLVTPAFILER	1	1	0	0	0	0	6.04896e-05	0
689	1	GL50803_113987	no_ID	organism=Giardia_Assemblage_A_isolate_WB product=High cysteine membrane protein Group 3 location=GLCHR04:776919-779420(+) length=833 sequence_SO=chromosome	1	12	833	1		a	2	GL50803_113987;GL50803_27717	11	7	3	CVSTYSATSALAGCSTYSGNENTK+FGGSPGSTVCPKPTSTTGSVCDSCGSK+IGYVPVDGR+MNVLTSADVKPTLCTQCK+TASLINAICK+TASLINAICKEK+TENQIYLGGR	CVSTYSATSALAGCSTYSGNENTK+FGGSPGSTVCPKPTSTTGSVCDSCGSK+MNVLTSADVKPTLCTQCK	C[Carbamidomethyl]VSTYSATSALAGC[Carbamidomethyl]STYSGNENTK;FGGSPGSTVC[Carbamidomethyl]PKPTSTTGSVC[Carbamidomethyl]DSC[Carbamidomethyl]GSK;MNVLTSADVKPTLC[Carbamidomethyl]TQC[Carbamidomethyl]K;TASLINAIC[Carbamidomethyl]K;TASLINAIC[Carbamidomethyl]KEK	28	9	0	0	0.000499841	0.000605335	0.000339483	0
846	0.9993	GL50803_114122	no_ID	organism=Giardia_Assemblage_A_isolate_WB product=Variant-Specific Surface Protein 213 (VSP-213) location=AACB02000099:211-2148(-) length=645 sequence_SO=contig	0.9993	7	645	1		a	1	GL50803_114122	2	2	2	CILCSDDSESLEANKGTPGCK+CLPCNTIDQACTQCEVDSTTKKPK	CILCSDDSESLEANKGTPGCK+CLPCNTIDQACTQCEVDSTTKKPK	C[Carbamidomethyl]ILC[Carbamidomethyl]SDDSESLEANKGTPGC[Carbamidomethyl]K;C[Carbamidomethyl]LPC[Carbamidomethyl]NTIDQAC[Carbamidomethyl]TQC[Carbamidomethyl]EVDSTTKKPK	3	3	0	0	0	0	7.73705e-05	0
690	1	GL50803_114162	no_ID	organism=Giardia_Assemblage_A_isolate_WB product=Variant-Specific Surface Protein 129 (VSP-129) location=GLCHR04:2069019-2071043(-) length=674 sequence_SO=chromosome	1	77.9	674	1		a	3	GL50803_114162;GL50803_112867;GL50803_33279	25	14	8	ACLTDCPAGTYLSGQTCAPCDPSCAECSGAGASR+CKGNNVPLNGVCTSNAAR+CQTCTNSLGPDGAGTCPSCDPTCK+GCLNCAPPPSNTGPVLCYLMK+GNNVPLNGVCTSNAAR+IALEGACTSCENDSNGITGVK+QGFVPNEGNTECNSAPAECLIVNCQTCSQDKQTCVACK+QGFVPNEGNTECNSAPAECPIVNCQTCSQDK+QGFVPNEGNTECNSAPAECPIVNCQTCSQDKQTCVACK+QTCVACK+QVCALTDNKGK+TCATGYYK+TCSAANAANTCTTCATGYYK+YADESKLNEGGQCVEQCVEGPECETCGLTIGGTK	ACLTDCPAGTYLSGQTCAPCDPSCAECSGAGASR+GCLNCAPPPSNTGPVLCYLMK+IALEGACTSCENDSNGITGVK+QGFVPNEGNTECNSAPAECLIVNCQTCSQDKQTCVACK+QGFVPNEGNTECNSAPAECPIVNCQTCSQDK+QGFVPNEGNTECNSAPAECPIVNCQTCSQDKQTCVACK+QTCVACK+TCSAANAANTCTTCATGYYK	AC[Carbamidomethyl]LTDC[Carbamidomethyl]PAGTYLSGQTC[Carbamidomethyl]APC[Carbamidomethyl]DPSC[Carbamidomethyl]AEC[Carbamidomethyl]SGAGASR;C[Carbamidomethyl]KGNNVPLNGVC[Carbamidomethyl]TSNAAR;C[Carbamidomethyl]QTC[Carbamidomethyl]TNSLGPDGAGTC[Carbamidomethyl]PSC[Carbamidomethyl]DPTC[Carbamidomethyl]K;GC[Carbamidomethyl]LNC[Carbamidomethyl]APPPSNTGPVLC[Carbamidomethyl]YLMK;GNNVPLNGVC[Carbamidomethyl…	56	28	0	0	0.00123551	0.00162096	0.000814456	0
82	1	GL50803_114210	no_ID	organism=Giardia_Assemblage_A_isolate_WB product=Hypothetical protein location=GLCHR02:263015-266281(+) length=1088 sequence_SO=chromosome	1	5.2	1088	1		a	1	GL50803_114210	4	4	4	DLGDSMPLADR+GHYTSPLTVDCNPGFGGLR+ILNLGTVAGYAYKPR+VTNPGSAAFDSK	DLGDSMPLADR+GHYTSPLTVDCNPGFGGLR+ILNLGTVAGYAYKPR+VTNPGSAAFDSK	GHYTSPLTVDC[Carbamidomethyl]NPGFGGLR	9	9	0	0	7.65381e-05	0	0.000122314	0
744	0.9999	GL50803_114218	no_ID	organism=Giardia_Assemblage_A_isolate_WB product=Gamma tubulin location=GLCHR02:287417-288892(-) length=491 sequence_SO=chromosome	0.9999	5.3	491	1		a	1	GL50803_114218	2	2	2	AILLDTEPGVISHIR+GFQCGEAGFEK	AILLDTEPGVISHIR+GFQCGEAGFEK	GFQC[Carbamidomethyl]GEAGFEK	5	5	0	0	0	0	0.000169396	0
83	1	GL50803_114246	no_ID	organism=Giardia_Assemblage_A_isolate_WB product=GTP-binding protein, putative location=GLCHR05:2498813-2500033(+) length=406 sequence_SO=chromosome	1	34.5	406	1		a	1	GL50803_114246	10	10	10	ALNLCHFFTCGADEVR+DLEIITTELTAK+DLEIITTELTAKDLEFLGAR+GASEGNGLGNAFLSHIK+IQEWITAR+LPDGSVVESALDKIIK+SEVSTFLDITDIAGLIK+SLTFSTLTK+VFPDEDVSHVEGEIDPTRDLEIITTELTAK+VQVPSENYPFCTIDPNHAR	ALNLCHFFTCGADEVR+DLEIITTELTAK+DLEIITTELTAKDLEFLGAR+GASEGNGLGNAFLSHIK+IQEWITAR+LPDGSVVESALDKIIK+SEVSTFLDITDIAGLIK+SLTFSTLTK+VFPDEDVSHVEGEIDPTRDLEIITTELTAK+VQVPSENYPFCTIDPNHAR	ALNLC[Carbamidomethyl]HFFTC[Carbamidomethyl]GADEVR;VQVPSENYPFC[Carbamidomethyl]TIDPNHAR	26	26	0	0	0	0.00062099	0.000942357	0
745	0.9999	GL50803_11434	no_ID	organism=Giardia_Assemblage_A_isolate_WB product=20S proteasome alpha subunit 2 location=GLCHR05:2298693-2299445(-) length=250 sequence_SO=chromosome	0.9999	10.4	250	1		a	1	GL50803_11434	2	2	2	LLAADEINTYAR+SMATEHETEANGSR	LLAADEINTYAR+SMATEHETEANGSR		6	6	0	0	0	0	0.000399232	0
84	1	GL50803_11436	no_ID	organism=Giardia_Assemblage_A_isolate_WB product=Molybdopterin biosynthesis MoeB protein location=GLCHR05:2297868-2298662(-) length=264 sequence_SO=chromosome	1	24.2	264	1		a	1	GL50803_11436	4	4	4	CGVGTIILVDKDVVEVSNINR+INPYCNVTVYR+MNPTTDAPEPAVKR+SGSVVCVYTTETPVEHPK	CGVGTIILVDKDVVEVSNINR+INPYCNVTVYR+MNPTTDAPEPAVKR+SGSVVCVYTTETPVEHPK	C[Carbamidomethyl]GVGTIILVDKDVVEVSNINR;INPYC[Carbamidomethyl]NVTVYR;n[Acetyl]MNPTTDAPEPAVKR;SGSVVC[Carbamidomethyl]VYTTETPVEHPK	11	11	0	0	0	0.000955007	0.00050408	0
903	0.99	GL50803_11448	no_ID	organism=Giardia_Assemblage_A_isolate_WB product=Phosphomannomutase-2 location=GLCHR05:2284979-2286562(+) length=527 sequence_SO=chromosome	0.99	6.6	527	1		a	1	GL50803_11448	2	2	2	ALEMLANESYAQIQKDFDPR+YQGFQNTAEEIITAR	ALEMLANESYAQIQKDFDPR+YQGFQNTAEEIITAR		2	2	0	0	0	0	6.31296e-05	0
1104	0.8436	GL50803_114497	no_ID	organism=Giardia_Assemblage_A_isolate_WB product=hypothetical protein location=GLCHR05:3105958-3109146(+) length=1062 sequence_SO=chromosome	0.8436	2.2	1062	1		a	1	GL50803_114497	1	1	1	TAALGTCLFLPGQAADALAPDER	TAALGTCLFLPGQAADALAPDER	TAALGTC[Carbamidomethyl]LFLPGQAADALAPDER	1	1	0	0	0	0	1.56635e-05	0
904	0.99	GL50803_114498	no_ID	organism=Giardia_Assemblage_A_isolate_WB product=Hypothetical protein location=GLCHR05:838391-843340(+) length=1649 sequence_SO=chromosome	0.99	1	1649	1		a	1	GL50803_114498	1	1	1	SVITSIEAGKNVQLER	SVITSIEAGKNVQLER		1	1	0	0	0	0	1.00877e-05	0
691	1	GL50803_114609	no_ID	organism=Giardia_Assemblage_A_isolate_WB product=Pyruvate-flavodoxin oxidoreductase location=GLCHR02:1109685-1113446(+) length=1253 sequence_SO=chromosome	1	61.2	1253	1		a	1	GL50803_114609	71	71	71	AEVIEANVK+AIDVPTDPIVFG+ANLREYLQANVEK+APELLNAGGTLYR+AQYNIEEAGYVACHAQSYVSK+CFVMNEDAKPDNVPEDFEMLDMK+CFVMNEDAKPDNVPEDFEMLDMKGK+DALAMTPIDTVLDK+DALAMTPIDTVLDKQQK+DIILPAVTR+DLQLRFPYMEFPGSCPGCGESNTMK+DVYVAQISLGYNR+EAEHFDGPAVVLAYCPCISHMVQGGLTHQER+EDGFFVLNTEHDTVETLEK+ENCIQCGFCSVQCPHAAVR+ETLAALMK+EYLQANVEK+EYLQANVEKITDESLK+FEEMAAALQSDVEEHWK+FNVLHGIKEDGFFVLNTEHDTVETLEK+FPYMEFPGSCPGCGESNTMK+FQQSGVDLDVAK+FQQSG…	AEVIEANVK+AIDVPTDPIVFG+ANLREYLQANVEK+APELLNAGGTLYR+AQYNIEEAGYVACHAQSYVSK+CFVMNEDAKPDNVPEDFEMLDMK+CFVMNEDAKPDNVPEDFEMLDMKGK+DALAMTPIDTVLDK+DALAMTPIDTVLDKQQK+DIILPAVTR+DLQLRFPYMEFPGSCPGCGESNTMK+DVYVAQISLGYNR+EAEHFDGPAVVLAYCPCISHMVQGGLTHQER+EDGFFVLNTEHDTVETLEK+ENCIQCGFCSVQCPHAAVR+ETLAALMK+EYLQANVEK+EYLQANVEKITDESLK+FEEMAAALQSDVEEHWK+FNVLHGIKEDGFFVLNTEHDTVETLEK+FPYMEFPGSCPGCGESNTMK+FQQSGVDLDVAK+FQQSG…	AQYNIEEAGYVAC[Carbamidomethyl]HAQSYVSK;C[Carbamidomethyl]FVMNEDAKPDNVPEDFEMLDMK;C[Carbamidomethyl]FVMNEDAKPDNVPEDFEMLDMKGK;DALAM[Oxidation]TPIDTVLDK;DLQLRFPYMEFPGSC[Carbamidomethyl]PGC[Carbamidomethyl]GESNTMK;EAEHFDGPAVVLAYC[Carbamidomethyl]PC[Carbamidomethyl]ISHMVQGGLTHQER;ENC[Carbamidomethyl]IQC[Carbamidomethyl]GFC[Carbamidomethyl]SVQC[Carbamidomethyl]PHAAVR;FPYMEFPGSC[Carbamidomethyl]PGC[Carba…	413	413	0	0	0.00750989	0.00395722	0.00319948	0
687	1	GL50803_114626	no_ID	organism=Giardia_Assemblage_A_isolate_WB product=High cysteine membrane protein EGF-like location=GLCHR05:4097034-4102091(+) length=1685 sequence_SO=chromosome	0.9997	6.6	1685	1		b	2	GL50803_114626;GL50803_113531	14	7	0	CINRYDIIQITNGK+GQLNSECIPSK+GTCVEGPVAGTGLCR+GVCAYNQLTGR+IYDGTTGDCTNDKGTYSCK+TCLSDSLSGGPEGYVECSGHGK+YGYESVLDQLCISSQCVQR		C[Carbamidomethyl]INRYDIIQITNGK;GQLNSEC[Carbamidomethyl]IPSK;GTC[Carbamidomethyl]VEGPVAGTGLC[Carbamidomethyl]R;GVC[Carbamidomethyl]AYNQLTGR;IYDGTTGDC[Carbamidomethyl]TNDKGTYSC[Carbamidomethyl]K;TC[Carbamidomethyl]LSDSLSGGPEGYVEC[Carbamidomethyl]SGHGK;YGYESVLDQLC[Carbamidomethyl]ISSQC[Carbamidomethyl]VQR	11	0	0	0	0	9.97515e-05	8.88498e-05	0
746	0.9999	GL50803_114636	no_ID	organism=Giardia_Assemblage_A_isolate_WB product=hypothetical protein location=GLCHR03:1494449-1496935(+) length=828 sequence_SO=chromosome	0.9999	3.5	828	1		a	1	GL50803_114636	2	2	2	AGHALSVFVNPAFAQGR+FVLYAPPAAELR	AGHALSVFVNPAFAQGR+FVLYAPPAAELR		4	4	0	0	0	0	8.03606e-05	0
85	1	GL50803_114671	no_ID	organism=Giardia_Assemblage_A_isolate_WB product=Protein 21.1 location=AACB02000075:2844-4739(+) length=631 sequence_SO=contig	1	22.7	631	1		a	1	GL50803_114671	6	6	6	DASGWTNLMCAACIGDADAVR+MTGGTALMTAAEYGHADVVR+SDGSTALMFAAEEGHTDCVR+TALMFAAQNGHQDCVK+TALMFAAQNGR+VIISYEDPTDRNGVTALMR	DASGWTNLMCAACIGDADAVR+MTGGTALMTAAEYGHADVVR+SDGSTALMFAAEEGHTDCVR+TALMFAAQNGHQDCVK+TALMFAAQNGR+VIISYEDPTDRNGVTALMR	DASGWTNLMC[Carbamidomethyl]AAC[Carbamidomethyl]IGDADAVR;SDGSTALMFAAEEGHTDC[Carbamidomethyl]VR;TALMFAAQNGHQDC[Carbamidomethyl]VK	11	11	0	0	0	0	0.000289986	0
692	1	GL50803_114674	no_ID	organism=Giardia_Assemblage_A_isolate_WB product=Hypothetical protein location=AACB02000079:311-2473(-) length=720 sequence_SO=contig	1	18.3	720	1		a	2	GL50803_114674;GL50803_137620	10	7	3	ACDPDIAGCTACEYNDATGKPR+AGGVPVDGFCRPFGSPQAAAAGCTK+CGDGYFLFMGGCYK+CVDSGSINGNTCAK+FLKDGNTCVEATECGADKYADKK+TTDGPGSEICTAASNGVCTTCK+TTLDGTSTCVTK	AGGVPVDGFCRPFGSPQAAAAGCTK+CVDSGSINGNTCAK+FLKDGNTCVEATECGADKYADKK	AC[Carbamidomethyl]DPDIAGC[Carbamidomethyl]TAC[Carbamidomethyl]EYNDATGKPR;AGGVPVDGFC[Carbamidomethyl]RPFGSPQAAAAGC[Carbamidomethyl]TK;C[Carbamidomethyl]GDGYFLFMGGC[Carbamidomethyl]YK;C[Carbamidomethyl]VDSGSINGNTC[Carbamidomethyl]AK;FLKDGNTC[Carbamidomethyl]VEATEC[Carbamidomethyl]GADKYADKK;TTDGPGSEIC[Carbamidomethyl]TAASNGVC[Carbamidomethyl]TTC[Carbamidomethyl]K;TTLDGTSTC[Carbamidomethyl]VTK	17	5	0	0	0	0.000350169	0.000289566	0
86	1	GL50803_114776	no_ID	organism=Giardia_Assemblage_A_isolate_WB product=NSF location=GLCHR03:60247-62721(+) length=824 sequence_SO=chromosome	1	36.4	824	1		a	1	GL50803_114776	25	25	11	ADLICQIFEAAYR+ADLICQIFEAAYRVPR+ALGEVTAGYGQADR+ALIILDGIESIIQYTPIGFR+ATTVVFMIKPMAK+DALSRNPNAQQAVITDSVMAR+DLFSDAFEEWKER+DTEAIFQTQTK+ENASELHIIIIDELDAVCK+GLLLYGPPGTGK+IISAEQLVMR+LFLERQK+LGCEFVR+LTGEYAVAEVSAVAK+NGHVVLLRPGR+NPNAQQAVITDSVMAR+NVLLAYEMAK+QQKPVTIDTAK+SATSFAMER+SDNVYLER+SLASDVDIAHLAER+SVGPNKLPNLNKVDVLVVAEDFER+TPNFSGAELAGLVR+TSTEYGRADLICQIFEAAYRVPR+WAAPLDNTPITVSR	ALGEVTAGYGQADR+ATTVVFMIKPMAK+DLFSDAFEEWKER+DTEAIFQTQTK+LTGEYAVAEVSAVAK+NGHVVLLRPGR+NVLLAYEMAK+QQKPVTIDTAK+SLASDVDIAHLAER+SVGPNKLPNLNKVDVLVVAEDFER+WAAPLDNTPITVSR	ADLIC[Carbamidomethyl]QIFEAAYR;ADLIC[Carbamidomethyl]QIFEAAYRVPR;ENASELHIIIIDELDAVC[Carbamidomethyl]K;LGC[Carbamidomethyl]EFVR;TSTEYGRADLIC[Carbamidomethyl]QIFEAAYRVPR	68	24	0	0	0.000323392	0.000475958	0.000808138	0
679	1	GL50803_114787	no_ID	organism=Giardia_Assemblage_A_isolate_WB product=Alpha-7.3 giardin location=GLCHR05:4401518-4402405(-) length=295 sequence_SO=chromosome	1	77.3	295	1		b	3	GL50803_114787;GL50803_103373;GL50803_114119	84	27	12	AEIHAAFR+AFKGGNDER+CLTDTLLTTTPEIYAR+GAAYLLSLACQK+GAAYLLSLACQKK+HPDTDTVIR+ITGMLYDQAEQCK+ITGMLYDQAEQCKVLYAHYGNLAK+KTIEQALIEAYKGDDELALCCCNATLHCPAR+LLGTTVPSEWK+LLGTTVPSEWKQISEAFENIAK+LLGTTVPSEWKQISEAFENIAKK+MVNSWLAFCR+NGDYKDLMMIVLDDEIDVR+NLAEACCVLWHVM+NNVQGDAEALK+NNVQGDAEALKTALIGVK+NNVQGDAEALKTALIGVKHPDTDTVIR+QISEAFENIAK+QISEAFENIAKK+SVADFNDKQR+TALIGVKHPDTDTVIR+TIEQALIEAYKGDDELALCCCNATLHCPAR+TTSEYLDA…	AEIHAAFR+CLTDTLLTTTPEIYAR+LLGTTVPSEWKQISEAFENIAK+LLGTTVPSEWKQISEAFENIAKK+NNVQGDAEALK+NNVQGDAEALKTALIGVK+NNVQGDAEALKTALIGVKHPDTDTVIR+QISEAFENIAK+QISEAFENIAKK+SVADFNDKQR+TALIGVKHPDTDTVIR+TTSEYLDASFK	C[Carbamidomethyl]LTDTLLTTTPEIYAR;GAAYLLSLAC[Carbamidomethyl]QK;GAAYLLSLAC[Carbamidomethyl]QKK;ITGMLYDQAEQC[Carbamidomethyl]K;ITGM[Oxidation]LYDQAEQC[Carbamidomethyl]K;ITGMLYDQAEQC[Carbamidomethyl]KVLYAHYGNLAK;KTIEQALIEAYKGDDELALC[Carbamidomethyl]C[Carbamidomethyl]C[Carbamidomethyl]NATLHC[Carbamidomethyl]PAR;MVNSWLAFC[Carbamidomethyl]R;M[Oxidation]VNSWLAFC[Carbamidomethyl]R;NLAEAC[Carbamidomethyl…	130	54	0	0	0.000282283	0.00199418	0.00687941	0
822	0.9999	GL50803_114815	no_ID	organism=Giardia_Assemblage_A_isolate_WB product=Tenascin precursor location=GLCHR05:1295615-1297393(+) length=592 sequence_SO=chromosome	0.9999	6.6	592	1		a	1	GL50803_114815	2	2	2	EAELIDGVCTTPACIGTDGIVCK+VCAGFGHCITEDGVAR	EAELIDGVCTTPACIGTDGIVCK+VCAGFGHCITEDGVAR	EAELIDGVC[Carbamidomethyl]TTPAC[Carbamidomethyl]IGTDGIVC[Carbamidomethyl]K;VC[Carbamidomethyl]AGFGHC[Carbamidomethyl]ITEDGVAR	3	3	0	0	0	0	8.42972e-05	0
1035	0.985	GL50803_11486	no_ID	organism=Giardia_Assemblage_A_isolate_WB product=20S proteasome alpha subunit 7 location=GLCHR02:168995-169873(-) length=292 sequence_SO=chromosome	0.985	3.8	292	1		a	1	GL50803_11486	1	1	1	TSGGVALAVQK	TSGGVALAVQK		3	3	0	0	0	0	0.000170904	0
87	1	GL50803_11495	no_ID	organism=Giardia_Assemblage_A_isolate_WB product=Rab GDI location=GLCHR02:179437-180852(-) length=471 sequence_SO=chromosome	1	26.1	471	1		a	1	GL50803_11495	9	9	9	FGDHEVSAPIVVGDPSYFPDLVVSK+GPIPECDQQSDVEKDGAGNR+IDLYTQSLSR+IVQTAHQVILPASQIQR+KSDIYVSTQGYNHR+NCVLGYVSGLVYGSR+RIDLYTQSLSR+SDIYVSTQGYNHR+SYDATSHFESTVADAIDMYQR	FGDHEVSAPIVVGDPSYFPDLVVSK+GPIPECDQQSDVEKDGAGNR+IDLYTQSLSR+IVQTAHQVILPASQIQR+KSDIYVSTQGYNHR+NCVLGYVSGLVYGSR+RIDLYTQSLSR+SDIYVSTQGYNHR+SYDATSHFESTVADAIDMYQR	GPIPEC[Carbamidomethyl]DQQSDVEKDGAGNR;NC[Carbamidomethyl]VLGYVSGLVYGSR	21	21	0	0	0	0.00142744	0.00045913	0
1095	0.8748	GL50803_11497	no_ID	organism=Giardia_Assemblage_A_isolate_WB product=hypothetical protein location=GLCHR02:181207-184026(+) length=939 sequence_SO=chromosome	0.8748	1	939	1		a	1	GL50803_11497	1	1	1	VLIPDDVTR	VLIPDDVTR		2	2	0	0	0.000177366	0	0	0
88	1	GL50803_115047	no_ID	organism=Giardia_Assemblage_A_isolate_WB product=Variant-Specific Surface Protein 101 (VSP-101) location=GLCHR02:859815-861578(+) length=587 sequence_SO=chromosome	1	40.2	587	1		a	1	GL50803_115047	4	4	2	CKNTQQAPLDGNCAANTR+NSAPCEVEGCDVCEESNPQQCK+TCATGYYK+TCGSGYTLNPTTK	NSAPCEVEGCDVCEESNPQQCK+TCGSGYTLNPTTK	C[Carbamidomethyl]KNTQQAPLDGNC[Carbamidomethyl]AANTR;NSAPC[Carbamidomethyl]EVEGC[Carbamidomethyl]DVC[Carbamidomethyl]EESNPQQC[Carbamidomethyl]K;TC[Carbamidomethyl]ATGYYK;TC[Carbamidomethyl]GSGYTLNPTTK	19	4	0	0	0	0	0.000198369	0
693	1	GL50803_115066	no_ID	organism=Giardia_Assemblage_A_isolate_WB product=High cysteine membrane protein VSP-like location=GLCHR02:785211-788714(+) length=1167 sequence_SO=chromosome	1	15.4	1167	1		a	1	GL50803_115066	10	10	10	AAGDDKCTSCPIR+CISCGDER+ESENYFLAATNGVGK+GPSSCVSCPSGYAVTSESGVGECKKPCTPSADGCKR+LGYVSVNGQCQK+NADGSAITNQKK+NIPGYYALDATGEAPAR+TDGHAPVDGICTDVTSAHPSGCVTGVGSDSAR+TICLEVGTESDRVGLCK+TTGSCTVPDCAECADGRK	AAGDDKCTSCPIR+CISCGDER+ESENYFLAATNGVGK+GPSSCVSCPSGYAVTSESGVGECKKPCTPSADGCKR+LGYVSVNGQCQK+NADGSAITNQKK+NIPGYYALDATGEAPAR+TDGHAPVDGICTDVTSAHPSGCVTGVGSDSAR+TICLEVGTESDRVGLCK+TTGSCTVPDCAECADGRK	AAGDDKC[Carbamidomethyl]TSC[Carbamidomethyl]PIR;C[Carbamidomethyl]ISC[Carbamidomethyl]GDER;GPSSC[Carbamidomethyl]VSC[Carbamidomethyl]PSGYAVTSESGVGEC[Carbamidomethyl]KKPC[Carbamidomethyl]TPSADGC[Carbamidomethyl]KR;LGYVSVNGQC[Carbamidomethyl]QK;TDGHAPVDGIC[Carbamidomethyl]TDVTSAHPSGC[Carbamidomethyl]VTGVGSDSAR;TIC[Carbamidomethyl]LEVGTESDRVGLC[Carbamidomethyl]K;TTGSC[Carbamidomethyl]TVPDC[Carbamido…	22	22	0	0	0	7.20142e-05	0.000299338	0
89	1	GL50803_115159	no_ID	organism=Giardia_Assemblage_A_isolate_WB product=hypothetical protein location=GLCHR05:3533852-3535786(-) length=644 sequence_SO=chromosome	1	16.8	644	1		a	1	GL50803_115159	6	6	6	ALINPDDPATVACTTQPVQGEKQ+GVPHNSLPVTTVPSLIIFK+SAASTAEHDTDEER+SYEECGKNPAPFGATDAK+TDSASNKDPGSAIASR+THSPVILTSLEVVPGYYK	ALINPDDPATVACTTQPVQGEKQ+GVPHNSLPVTTVPSLIIFK+SAASTAEHDTDEER+SYEECGKNPAPFGATDAK+TDSASNKDPGSAIASR+THSPVILTSLEVVPGYYK	ALINPDDPATVAC[Carbamidomethyl]TTQPVQGEKQ;SYEEC[Carbamidomethyl]GKNPAPFGATDAK	15	15	0	0	0	0.000391494	0.000309962	0
694	1	GL50803_11521	no_ID	organism=Giardia_Assemblage_A_isolate_WB product=Variant-Specific Surface Protein 126.1 (VSP-126.1) location=GLCHR02:200044-201930(-) length=628 sequence_SO=chromosome	1	12.1	628	1		a	2	GL50803_11521;GL50803_11470	8	5	3	GGCYLAGAAGPGTGTK+GTCIQECTGK+SCTDGYFLGATNGAAGK+SDDNPVGAGDTTCGK+TTSAKAGIEIVCTECNTK	GTCIQECTGK+SDDNPVGAGDTTCGK+TTSAKAGIEIVCTECNTK	GGC[Carbamidomethyl]YLAGAAGPGTGTK;GTC[Carbamidomethyl]IQEC[Carbamidomethyl]TGK;SC[Carbamidomethyl]TDGYFLGATNGAAGK;SDDNPVGAGDTTC[Carbamidomethyl]GK;TTSAKAGIEIVC[Carbamidomethyl]TEC[Carbamidomethyl]NTK	8	4	0	0	0	0	0.000211906	0
90	1	GL50803_115239	no_ID	organism=Giardia_Assemblage_A_isolate_WB product=Translation initiation factor IF-2, putative location=GLCHR03:1907456-1910236(-) length=926 sequence_SO=chromosome	1	5.5	926	1		a	1	GL50803_115239	4	4	4	GDTIVLAGLNGPIVTK+IETADSSTAYGR+IRELLTPQEAR+NTIQEAALQLER	GDTIVLAGLNGPIVTK+IETADSSTAYGR+IRELLTPQEAR+NTIQEAALQLER		10	10	0	0	0.000359712	0.00054454	0	0
91	1	GL50803_115337	no_ID	organism=Giardia_Assemblage_A_isolate_WB product=hypothetical protein location=GLCHR04:232155-233144(-) length=329 sequence_SO=chromosome	1	21.9	329	2	GL50803_115338|no_ID	a	1	GL50803_115337	6	6	6	KVAEAISAEAPTIR+LILNASILNDDGILLSK+STVKEFEPR+TFEFFPDSTVGDLRK+VAEAISAEAPTIR+VPNITQDTVVFTQAKPR	KVAEAISAEAPTIR+LILNASILNDDGILLSK+STVKEFEPR+TFEFFPDSTVGDLRK+VAEAISAEAPTIR+VPNITQDTVVFTQAKPR		14	14	0	0	0	0	0.000707857	0
92	1	GL50803_115478	no_ID	organism=Giardia_Assemblage_A_isolate_WB product=hypothetical protein location=GLCHR04:2001140-2003359(-) length=739 sequence_SO=chromosome	1	3.9	739	2	GL50803_115479|no_ID	a	1	GL50803_115478	3	3	3	ALEDGDAGPR+VDEQAAAIR+VKELEGELAR	ALEDGDAGPR+VDEQAAAIR+VKELEGELAR		6	6	0	0.00211309	0	0	0	0
905	0.99	GL50803_11554	no_ID	organism=Giardia_Assemblage_A_isolate_WB product=Kinase, NEK location=GLCHR03:959817-960638(+) length=273 sequence_SO=chromosome	0.99	6.6	273	1		a	1	GL50803_11554	1	1	1	LTAGDIYLHPQAQEALRR	LTAGDIYLHPQAQEALRR		1	1	0	0	0	0	6.09328e-05	0
906	0.99	GL50803_11560	no_ID	organism=Giardia_Assemblage_A_isolate_WB product=hypothetical protein location=GLCHR03:972478-975549(-) length=1023 sequence_SO=chromosome	0.99	2.1	1023	1		a	1	GL50803_11560	1	1	1	AVLSLPCVLLDSEHLALILPR	AVLSLPCVLLDSEHLALILPR	AVLSLPC[Carbamidomethyl]VLLDSEHLALILPR	3	3	0	0	0	0	4.8782e-05	0
747	0.9999	GL50803_11595	no_ID	organism=Giardia_Assemblage_A_isolate_WB product=hypothetical protein location=GLCHR04:1956522-1957928(-) length=468 sequence_SO=chromosome	0.9999	8.1	468	1		a	1	GL50803_11595	2	2	2	AAIYDWTISTSAISTEK+QNGTYYETPKDLDINSDIPVR	AAIYDWTISTSAISTEK+QNGTYYETPKDLDINSDIPVR		2	2	0	0	0	0	7.10882e-05	0
93	1	GL50803_11599	no_ID	organism=Giardia_Assemblage_A_isolate_WB product=Lysophosphatidic acid phosphatase location=GLCHR04:1952551-1953738(+) length=395 sequence_SO=chromosome	1	17	395	1		a	1	GL50803_11599	5	5	5	EFDPSFFR+IGPYIAELMGLLTAEDGPRAEK+IREVSVPYEDWNSICTVEK+SPYTAFPR+VLPAGCTDSR	EFDPSFFR+IGPYIAELMGLLTAEDGPRAEK+IREVSVPYEDWNSICTVEK+SPYTAFPR+VLPAGCTDSR	IREVSVPYEDWNSIC[Carbamidomethyl]TVEK;VLPAGC[Carbamidomethyl]TDSR	10	10	0	0	0	0.000212761	0.000379017	0
94	1	GL50803_11640	no_ID	organism=Giardia_Assemblage_A_isolate_WB product=hypothetical protein location=GLCHR03:49560-52289(-) length=909 sequence_SO=chromosome	1	3.6	909	1		a	1	GL50803_11640	3	3	3	HAIDTSTMK+LFFNEYDNSLIDFSR+SPALPTNSK	HAIDTSTMK+LFFNEYDNSLIDFSR+SPALPTNSK		5	5	0	0	0	0	9.14997e-05	0
695	1	GL50803_116477	no_ID	organism=Giardia_Assemblage_A_isolate_WB product=Variant-Specific Surface Protein 149 (VSP-149) location=GLCHR05:1164112-1166358(-) length=748 sequence_SO=chromosome	1	40.4	748	1		a	1	GL50803_116477	19	19	17	ACSTITDCTECSFDK+ASDGVCTTCK+ATGKPQCTACGSQK+CAACDSTPDGGR+CAACDSTPDGGREGCSLCSSNGGFK+CETVGATEICTQCR+CGDGYFLFMGGCYK+CSAEGVCGECEEGYVPR+CVGAGYGPINGK+DGSGCTLCAVGGCK+GACVQCQGNCATCETSATQCTSCK+GADGALFMKDDTTCALCGDASPGAGANDKGIAGCK+NPATAPKPGSECILCSDIK+QQSQKPECTSCLDGYFFEQSSK+TCSACASNCATCTSADVSTCTECLPGYFLK+TDNGLFKNPATAPKPGSECILCSDIK+TTLDGTSTCVDK+TTLDGTSTCVDKTLDGCK+VGQDPGSEICTK	ACSTITDCTECSFDK+ASDGVCTTCK+ATGKPQCTACGSQK+CAACDSTPDGGR+CAACDSTPDGGREGCSLCSSNGGFK+CETVGATEICTQCR+CVGAGYGPINGK+DGSGCTLCAVGGCK+GACVQCQGNCATCETSATQCTSCK+GADGALFMKDDTTCALCGDASPGAGANDKGIAGCK+NPATAPKPGSECILCSDIK+QQSQKPECTSCLDGYFFEQSSK+TCSACASNCATCTSADVSTCTECLPGYFLK+TDNGLFKNPATAPKPGSECILCSDIK+TTLDGTSTCVDK+TTLDGTSTCVDKTLDGCK+VGQDPGSEICTK	AC[Carbamidomethyl]STITDC[Carbamidomethyl]TEC[Carbamidomethyl]SFDK;ASDGVC[Carbamidomethyl]TTC[Carbamidomethyl]K;ATGKPQC[Carbamidomethyl]TAC[Carbamidomethyl]GSQK;C[Carbamidomethyl]AAC[Carbamidomethyl]DSTPDGGR;C[Carbamidomethyl]AAC[Carbamidomethyl]DSTPDGGREGC[Carbamidomethyl]SLC[Carbamidomethyl]SSNGGFK;C[Carbamidomethyl]ETVGATEIC[Carbamidomethyl]TQC[Carbamidomethyl]R;C[Carbamidomethyl]GDGYFLFMGGC[C…	46	42	0	0	0.000890625	0.00089883	0.000650362	0
95	1	GL50803_11654	no_ID	organism=Giardia_Assemblage_A_isolate_WB product=Alpha-1 giardin location=GLCHR03:37988-38875(-) length=295 sequence_SO=chromosome	1	48.5	295	1		a	1	GL50803_11654	17	17	12	ALKGGSEESLLMDLFSDRHEVR+AYVASYGK+AYVASYGKELPDDIKK+ELPDDIKK+GGSEESLLMDLFSDRHEVR+ITGMMVDK+IYGDMGTDIER+LAAYLINCACNDKGDEKR+LDQAFDQK+PKVTDIANELK+PKVTDIANELKQAIDAKDEVQIAFIASEYSAESR+QAIDAKDEVQIAFIASEYSAESR+RITGMMVDK+SIEQAIATIYTK+VSRPGSPEDEAQR+VSRPGSPEDEAQRLDQAFDQK+VTDIANELK	AYVASYGK+AYVASYGKELPDDIKK+IYGDMGTDIER+LAAYLINCACNDKGDEKR+LDQAFDQK+PKVTDIANELK+PKVTDIANELKQAIDAKDEVQIAFIASEYSAESR+QAIDAKDEVQIAFIASEYSAESR+SIEQAIATIYTK+VSRPGSPEDEAQR+VSRPGSPEDEAQRLDQAFDQK+VTDIANELK	LAAYLINC[Carbamidomethyl]AC[Carbamidomethyl]NDKGDEKR	86	58	0	0	0.00254055	0.00610642	0.00252621	0
96	1	GL50803_11683	no_ID	organism=Giardia_Assemblage_A_isolate_WB product=Alpha-3 giardin location=GLCHR05:2835685-2836575(-) length=296 sequence_SO=chromosome	1	50.3	296	1		a	1	GL50803_11683	17	17	17	AIAEVACK+AIATQFEK+EAFSKKDEQTVFDIMSTTVESEYK+GGDAATIVSNCWDELPVLR+KDEQTVFDIMSTTVESEYK+KNLPEELEK+LKEAFSK+LSPLLCDK+MLKGGDAATIVSNCWDELPVLR+NIGMNNGAAFLIHHACTADK+NLPEELEK+NNINGDALK+NNINGDALKLK+SDTVTKVVADLNAAILQK+STYSIEPDDHINK+VVADLNAAILQK+YSASDREK	AIAEVACK+AIATQFEK+EAFSKKDEQTVFDIMSTTVESEYK+GGDAATIVSNCWDELPVLR+KDEQTVFDIMSTTVESEYK+KNLPEELEK+LKEAFSK+LSPLLCDK+MLKGGDAATIVSNCWDELPVLR+NIGMNNGAAFLIHHACTADK+NLPEELEK+NNINGDALK+NNINGDALKLK+SDTVTKVVADLNAAILQK+STYSIEPDDHINK+VVADLNAAILQK+YSASDREK	AIAEVAC[Carbamidomethyl]K;GGDAATIVSNC[Carbamidomethyl]WDELPVLR;LSPLLC[Carbamidomethyl]DK;MLKGGDAATIVSNC[Carbamidomethyl]WDELPVLR;M[Oxidation]LKGGDAATIVSNC[Carbamidomethyl]WDELPVLR;NIGMNNGAAFLIHHAC[Carbamidomethyl]TADK;n[Acetyl]SDTVTKVVADLNAAILQK	76	76	0	0	0	0	0.00427106	0
97	1	GL50803_11684	no_ID	organism=Giardia_Assemblage_A_isolate_WB product=Leucine-rich repeat protein location=GLCHR05:2836760-2839216(+) length=818 sequence_SO=chromosome	1	16.7	818	1		a	1	GL50803_11684	11	11	11	ASGNNFFCTK+CFGLADISAPGVSLVLPTETANR+FDQLPYILETCTEQLLVGR+GLMEGVQELESLLPK+GVGSTTVMR+LDIYNNDVK+LGEDVFCVPR+LLDLSNNNFK+SQLGEASTLGCPK+SSLTIGADTK+TQLSFPAGK	ASGNNFFCTK+CFGLADISAPGVSLVLPTETANR+FDQLPYILETCTEQLLVGR+GLMEGVQELESLLPK+GVGSTTVMR+LDIYNNDVK+LGEDVFCVPR+LLDLSNNNFK+SQLGEASTLGCPK+SSLTIGADTK+TQLSFPAGK	ASGNNFFC[Carbamidomethyl]TK;C[Carbamidomethyl]FGLADISAPGVSLVLPTETANR;FDQLPYILETC[Carbamidomethyl]TEQLLVGR;LGEDVFC[Carbamidomethyl]VPR;SQLGEASTLGC[Carbamidomethyl]PK	32	32	0	0	0.00081441	0.000616435	0.000366044	0
907	0.99	GL50803_11700	no_ID	organism=Giardia_Assemblage_A_isolate_WB product=hypothetical protein location=GLCHR05:2862112-2863815(-) length=567 sequence_SO=chromosome	0.99	1.6	567	1		a	1	GL50803_11700	1	1	1	ALADLTWSR	ALADLTWSR		3	3	0	0	0.0004406	0	0	0
1106	0.8279	GL50803_11712	no_ID	organism=Giardia_Assemblage_A_isolate_WB product=hypothetical protein location=GLCHR02:810147-813812(-) length=1221 sequence_SO=chromosome	0.8279	0.8	1221	1		a	1	GL50803_11712	1	1	1	TLLATGIAVK	TLLATGIAVK		2	2	0	0	0	0	2.72476e-05	0
908	0.99	GL50803_11713	no_ID	organism=Giardia_Assemblage_A_isolate_WB product=Prefoldin subunit 2 location=GLCHR02:814235-814561(+) length=108 sequence_SO=chromosome	0.99	11.1	108	1		a	1	GL50803_11713	1	1	1	VLETIEDIDSDR	VLETIEDIDSDR		1	1	0	0	0.00077105	0	0	0
98	1	GL50803_11740	no_ID	organism=Giardia_Assemblage_A_isolate_WB product=Ser/Thr phosphatase 2C, putative location=GLCHR02:1115158-1116240(-) length=360 sequence_SO=chromosome	1	24.2	360	1		a	1	GL50803_11740	6	6	6	AVISINGTAYR+CLKETGSPQK+LGNSHSTGFFAIYDGHGGQEAAR+LTSVVGIGHAEDPNPR+SGTQDNVSVLVLLLR+YTIEFASVGDSR	AVISINGTAYR+CLKETGSPQK+LGNSHSTGFFAIYDGHGGQEAAR+LTSVVGIGHAEDPNPR+SGTQDNVSVLVLLLR+YTIEFASVGDSR	C[Carbamidomethyl]LKETGSPQK	16	16	0	0	0	0	0.000739318	0
99	1	GL50803_11772	no_ID	organism=Giardia_Assemblage_A_isolate_WB product=hypothetical protein location=GLCHR02:1147355-1148587(+) length=410 sequence_SO=chromosome	1	14.9	410	1		a	1	GL50803_11772	4	4	4	AQPDELIECSALSSCR+NYDAAISSCSSTNR+QACLWCPDDGKCK+SCCAPYGSSYATCLGDVR	AQPDELIECSALSSCR+NYDAAISSCSSTNR+QACLWCPDDGKCK+SCCAPYGSSYATCLGDVR	AQPDELIEC[Carbamidomethyl]SALSSC[Carbamidomethyl]R;NYDAAISSC[Carbamidomethyl]SSTNR;QAC[Carbamidomethyl]LWC[Carbamidomethyl]PDDGKC[Carbamidomethyl]K;SC[Carbamidomethyl]C[Carbamidomethyl]APYGSSYATC[Carbamidomethyl]LGDVR	12	12	0	0	0	0	0.000486868	0
909	0.99	GL50803_11867	no_ID	organism=Giardia_Assemblage_A_isolate_WB product=Coiled-coil protein location=GLCHR01:564483-565679(+) length=398 sequence_SO=chromosome	0.99	2.8	398	1		a	1	GL50803_11867	1	1	1	AALEQQIYQAR	AALEQQIYQAR		2	2	0	0	0	0	8.35912e-05	0
100	1	GL50803_11884	no_ID	organism=Giardia_Assemblage_A_isolate_WB product=hypothetical protein location=GLCHR03:1106908-1107195(-) length=95 sequence_SO=chromosome	1	90.5	95	1		a	1	GL50803_11884	7	7	7	AGDKVTFLSMVHGG+HGNVFTGPQSNLAPGIIALINDQDITVLPK+HGNVFTGPQSNLAPGIIALINDQDITVLPKDTR+KSDHEMLVTHPVDFTEVVDYVATK+SDHEMLVTHPVDFTEVVDYVATK+SITIELLAGLEQLSK+VTFLSMVHGG	AGDKVTFLSMVHGG+HGNVFTGPQSNLAPGIIALINDQDITVLPK+HGNVFTGPQSNLAPGIIALINDQDITVLPKDTR+KSDHEMLVTHPVDFTEVVDYVATK+SDHEMLVTHPVDFTEVVDYVATK+SITIELLAGLEQLSK+VTFLSMVHGG	n[Acetyl]SITIELLAGLEQLSK	21	21	0	0	0	0	0.00350203	0.0212503
101	1	GL50803_11950	no_ID	organism=Giardia_Assemblage_A_isolate_WB product=Ribosomal protein L18 location=GLCHR04:895590-896129(+) length=179 sequence_SO=chromosome	1	21.8	179	1		a	1	GL50803_11950	4	4	4	IAVVASTVTNDER+MTICALK+SPNPYIR+VVYENTGEDFTK	IAVVASTVTNDER+MTICALK+SPNPYIR+VVYENTGEDFTK	MTIC[Carbamidomethyl]ALK	21	21	0	0.00872387	0.00232607	0.0014085	0.000650517	0
102	1	GL50803_11953	no_ID	organism=Giardia_Assemblage_A_isolate_WB product=Coatomer alpha subunit location=GLCHR04:898146-901979(+) length=1277 sequence_SO=chromosome	1	5.5	1277	1		a	1	GL50803_11953	5	5	5	ASCPVCELGTFVK+AYIGSITVHDLDPTATVSSLAPSDHK+GLEESEQR+TESEVIISSPTK+VYAQLNLQTER	ASCPVCELGTFVK+AYIGSITVHDLDPTATVSSLAPSDHK+GLEESEQR+TESEVIISSPTK+VYAQLNLQTER	ASC[Carbamidomethyl]PVC[Carbamidomethyl]ELGTFVK	9	9	0	0	6.52102e-05	0	0.000104211	0
103	1	GL50803_11992	no_ID	organism=Giardia_Assemblage_A_isolate_WB product=TCP-1 chaperonin subunit epsilon location=GLCHR01:1044860-1046521(-) length=553 sequence_SO=chromosome	1	38	553	1		a	1	GL50803_11992	14	14	14	AFSEALDIIPLTLAR+CQDNEIGDGTTGVVVLAGSLLEHAETLLDK+EQSVFETLSSK+FEDISSDKLGYAEIVR+GGNNMIIEEARR+IAVLTCPFEPPKPK+IDVDSVEK+IINGFLIDQEMSHPGMR+ILVSGDRELTITNDGATILER+ISDGYDMACDVAIK+NDVDFELIK+NSSIQPIETLAMVK+TMAEVAVDAVFR+WVKGEDIEAIALITGAR	AFSEALDIIPLTLAR+CQDNEIGDGTTGVVVLAGSLLEHAETLLDK+EQSVFETLSSK+FEDISSDKLGYAEIVR+GGNNMIIEEARR+IAVLTCPFEPPKPK+IDVDSVEK+IINGFLIDQEMSHPGMR+ILVSGDRELTITNDGATILER+ISDGYDMACDVAIK+NDVDFELIK+NSSIQPIETLAMVK+TMAEVAVDAVFR+WVKGEDIEAIALITGAR	C[Carbamidomethyl]QDNEIGDGTTGVVVLAGSLLEHAETLLDK;IAVLTC[Carbamidomethyl]PFEPPKPK;ISDGYDMAC[Carbamidomethyl]DVAIK	42	42	0	0	0.000602339	0.000455917	0.00105283	0
748	0.9999	GL50803_12046	no_ID	organism=Giardia_Assemblage_A_isolate_WB product=SPEF1-like protein location=GLCHR03:1664834-1665568(+) length=244 sequence_SO=chromosome	0.9999	17.6	244	1		a	1	GL50803_12046	2	2	2	LSADEIDALISAKPGAIER+THVALDDEARHEIYLWVDGIPLSR	LSADEIDALISAKPGAIER+THVALDDEARHEIYLWVDGIPLSR	n[Acetyl]THVALDDEARHEIYLWVDGIPLSR	7	7	0	0	0	0	0.000477224	0
1046	0.9751	GL50803_12057	no_ID	organism=Giardia_Assemblage_A_isolate_WB product=Gamma tubulin ring complex location=GLCHR04:116080-118758(-) length=892 sequence_SO=chromosome	0.9751	0.8	892	1		a	1	GL50803_12057	1	1	1	STLYVLR	STLYVLR		3	3	0	0	0	0	5.59461e-05	0
104	1	GL50803_12063	no_ID	organism=Giardia_Assemblage_A_isolate_WB product=Variant-specific surface protein location=GLCHR04:107691-108935(+) length=414 sequence_SO=chromosome	1	25.1	414	1		a	1	GL50803_12063	7	7	7	ATSYGCQQCNVINCQDCSLDLR+CLLCNNDADTCTSCTQSVLKDGK+CTITNCVR+GCSDGVVGMCR+LCSACLSGYTPITK+SDNSGCATCDDGYGLK+SGSCVVCSEK	ATSYGCQQCNVINCQDCSLDLR+CLLCNNDADTCTSCTQSVLKDGK+CTITNCVR+GCSDGVVGMCR+LCSACLSGYTPITK+SDNSGCATCDDGYGLK+SGSCVVCSEK	ATSYGC[Carbamidomethyl]QQC[Carbamidomethyl]NVINC[Carbamidomethyl]QDC[Carbamidomethyl]SLDLR;C[Carbamidomethyl]LLC[Carbamidomethyl]NNDADTC[Carbamidomethyl]TSC[Carbamidomethyl]TQSVLKDGK;C[Carbamidomethyl]TITNC[Carbamidomethyl]VR;GC[Carbamidomethyl]SDGVVGMC[Carbamidomethyl]R;LC[Carbamidomethyl]SAC[Carbamidomethyl]LSGYTPITK;SDNSGC[Carbamidomethyl]ATC[Carbamidomethyl]DDGYGLK;SGSC[Carbamidomethyl]VVC[Ca…	21	21	0	0	0	0.00101498	0.000642885	0
105	1	GL50803_12091	no_ID	organism=Giardia_Assemblage_A_isolate_WB product=Macrophage migration inhibitory factor location=GLCHR04:74459-74803(-) length=114 sequence_SO=chromosome	1	94.7	114	1		a	1	GL50803_12091	10	10	10	ADMSFGTSTDLCCFVDFYCIGVISQAK+DQADAFCLDMGQVLAK+ETGKPVSYCMAGVR+ETGKPVSYCMAGVRK+GHNWGFNGSTF+KADMSFGTSTDLCCFVDFYCIGVISQAK+NPSISAAITGCLTQHFK+PCAIVTTNADFTK+PCAIVTTNADFTKDQADAFCLDMGQVLAK+VYISFNEAK	ADMSFGTSTDLCCFVDFYCIGVISQAK+DQADAFCLDMGQVLAK+ETGKPVSYCMAGVR+ETGKPVSYCMAGVRK+GHNWGFNGSTF+KADMSFGTSTDLCCFVDFYCIGVISQAK+NPSISAAITGCLTQHFK+PCAIVTTNADFTK+PCAIVTTNADFTKDQADAFCLDMGQVLAK+VYISFNEAK	ADMSFGTSTDLC[Carbamidomethyl]C[Carbamidomethyl]FVDFYC[Carbamidomethyl]IGVISQAK;DQADAFC[Carbamidomethyl]LDMGQVLAK;DQADAFC[Carbamidomethyl]LDM[Oxidation]GQVLAK;ETGKPVSYC[Carbamidomethyl]MAGVR;ETGKPVSYC[Carbamidomethyl]M[Oxidation]AGVR;ETGKPVSYC[Carbamidomethyl]MAGVRK;KADMSFGTSTDLC[Carbamidomethyl]C[Carbamidomethyl]FVDFYC[Carbamidomethyl]IGVISQAK;KADM[Oxidation]SFGTSTDLC[Carbamidomethyl]C[Carbamidom…	87	87	0	0	0	0	0.0126949	0
106	1	GL50803_12102	no_ID	organism=Giardia_Assemblage_A_isolate_WB product=Elongation factor 1-gamma location=GLCHR04:57528-58736(-) length=402 sequence_SO=chromosome	1	27.1	402	1		a	1	GL50803_12102	10	10	10	ADRHTFGNVLVTGTDDKR+AFAAYLGCK+LDLDNEEDKK+MQITGSQCSTVGPR+QNLTCINNYFLTR+SEEDAQEAPAAPK+TIDGETWH+VASLCGVTPEEEAR+VASLCGVTPEEEARVDQFVAAAAR+VDQFVAAAAR	ADRHTFGNVLVTGTDDKR+AFAAYLGCK+LDLDNEEDKK+MQITGSQCSTVGPR+QNLTCINNYFLTR+SEEDAQEAPAAPK+TIDGETWH+VASLCGVTPEEEAR+VASLCGVTPEEEARVDQFVAAAAR+VDQFVAAAAR	AFAAYLGC[Carbamidomethyl]K;n[Acetyl]MQITGSQC[Carbamidomethyl]STVGPR;QNLTC[Carbamidomethyl]INNYFLTR;VASLC[Carbamidomethyl]GVTPEEEAR;VASLC[Carbamidomethyl]GVTPEEEARVDQFVAAAAR	39	39	0.0482311	0.00388451	0.00290007	0.000836225	0.000455177	0
107	1	GL50803_121045	no_ID	organism=Giardia_Assemblage_A_isolate_WB product=Histone H2B location=GLCHR05:3406202-3406594(+) length=130 sequence_SO=chromosome	1	39.2	130	2	GL50803_121046|no_ID	a	1	GL50803_121045	5	5	5	GMEVMNSLVNDLFER+IASEASNLAK+LVIPGEIGR+SEADTDLGISNK+SENIRSEADTDLGISNK	GMEVMNSLVNDLFER+IASEASNLAK+LVIPGEIGR+SEADTDLGISNK+SENIRSEADTDLGISNK		9	9	0	0	0	0	0.00115163	0
1057	0.9645	GL50803_12105	no_ID	organism=Giardia_Assemblage_A_isolate_WB product=hypothetical protein location=GLCHR04:55119-56984(+) length=621 sequence_SO=chromosome	0.9645	2.6	621	1		a	1	GL50803_12105	2	2	2	EYPECIR+QTDIAPLFK	EYPECIR+QTDIAPLFK	EYPEC[Carbamidomethyl]IR	5	5	0	0	0.000670478	0	0	0
696	1	GL50803_12108	no_ID	organism=Giardia_Assemblage_A_isolate_WB product=Threonine dehydratase lateral transfer candidate location=GLCHR04:52029-54842(-) length=937 sequence_SO=chromosome	1	36.7	937	1		a	1	GL50803_12108	31	31	30	AAFDALYNEIDTVK+AIHETPCIISK+ASFDTVTFLGETVIPR+AYSNILQK+CTIVCPETAPTVK+CYAYSIGK+DSVTHEQFFANCIFGETHPIVK+DVSYEEFNEGASSSGEPIR+ESGQLVPVDK+ESGQLVPVDKTAGTIADGCNVK+HGAVFDEASK+HGAVFDEASKYSQELCEK+IAFSGDLTLVHLK+ITGIQAEK+LNTLDGNLMTR+MLSVEIR+MVGQGHVSSIDR+NYKESGQLVPVDK+QADTYGSLAK+SCDEITPATIELAYNK+SKEWAESNNTEISGVVACSAGNHAQGVSK+TAGTIADGCNVK+TGVDHTVILQFENVQQTGSFK+TSDLLGIR+TYVSPIK+VLGGIHNDVLK+YNAEVIK+YNIKEEGLR+YNIKEE…	AAFDALYNEIDTVK+AIHETPCIISK+ASFDTVTFLGETVIPR+AYSNILQK+CTIVCPETAPTVK+CYAYSIGK+DSVTHEQFFANCIFGETHPIVK+DVSYEEFNEGASSSGEPIR+ESGQLVPVDK+ESGQLVPVDKTAGTIADGCNVK+HGAVFDEASK+HGAVFDEASKYSQELCEK+IAFSGDLTLVHLK+ITGIQAEK+LNTLDGNLMTR+MVGQGHVSSIDR+NYKESGQLVPVDK+QADTYGSLAK+SCDEITPATIELAYNK+SKEWAESNNTEISGVVACSAGNHAQGVSK+TAGTIADGCNVK+TGVDHTVILQFENVQQTGSFK+TSDLLGIR+TYVSPIK+VLGGIHNDVLK+YNAEVIK+YNIKEEGLR+YNIKEEGLRDVSYE…	AIHETPC[Carbamidomethyl]IISK;C[Carbamidomethyl]TIVC[Carbamidomethyl]PETAPTVK;C[Carbamidomethyl]YAYSIGK;DSVTHEQFFANC[Carbamidomethyl]IFGETHPIVK;ESGQLVPVDKTAGTIADGC[Carbamidomethyl]NVK;HGAVFDEASKYSQELC[Carbamidomethyl]EK;SC[Carbamidomethyl]DEITPATIELAYNK;SKEWAESNNTEISGVVAC[Carbamidomethyl]SAGNHAQGVSK;TAGTIADGC[Carbamidomethyl]NVK;YSQELC[Carbamidomethyl]EK	146	141	0	0	0.00426587	0.00448456	0.000852148	0
910	0.99	GL50803_12116	no_ID	organism=Giardia_Assemblage_A_isolate_WB product=hypothetical protein location=GLCHR05:4376786-4379413(+) length=875 sequence_SO=chromosome	0.99	1	875	1		a	1	GL50803_12116	1	1	1	CTALLSQVR	CTALLSQVR	C[Carbamidomethyl]TALLSQVR	3	3	0	0	0	0	5.70331e-05	0
108	1	GL50803_12139	no_ID	organism=Giardia_Assemblage_A_isolate_WB product=Protein 21.1 location=GLCHR05:4353613-4355658(-) length=681 sequence_SO=chromosome	1	15.7	681	1		a	1	GL50803_12139	8	8	8	DGLAGSTGATTGHR+IQTPYGTTALMDAACNGHTNVVR+LLADRELSMR+LLCDREGGMCTNAK+LNDVEMIK+NAIDYAR+TAMMYAAQK+TELISAVLNNDIHSVWQLIPQR	DGLAGSTGATTGHR+IQTPYGTTALMDAACNGHTNVVR+LLADRELSMR+LLCDREGGMCTNAK+LNDVEMIK+NAIDYAR+TAMMYAAQK+TELISAVLNNDIHSVWQLIPQR	IQTPYGTTALMDAAC[Carbamidomethyl]NGHTNVVR;LLC[Carbamidomethyl]DREGGMC[Carbamidomethyl]TNAK	21	21	0	0	0	0	0.000512963	0
109	1	GL50803_12150	no_ID	organism=Giardia_Assemblage_A_isolate_WB product=Alanine aminotransferase, putative location=GLCHR03:667326-668891(+) length=521 sequence_SO=chromosome	1	46.8	521	1		a	1	GL50803_12150	24	24	24	AIEIEDELK+AIEIEDELKTPDGAK+ALILVNPGNPSGSVFSR+APYNVFDLTTISQAVLQAEYAVR+AQILTEGLNK+EAIETHR+EITAQIYK+ENPSGVGAYTHSQGYLSVR+EVAAFIQQR+FVEEAEAGK+GGYLECYNVPK+GLLGECGLR+GPALFSFHSVSK+ITILEDEK+KEVAAFIQQR+KGPALFSFHSVSK+LLETTGVCGVPGNGFQQR+MAADTLYCLK+NLLALVTAPHVLSKPDTEICALLNCNQECVDR+RFVEEAEAGK+TVFESMER+VLCEWEK+VLCEWEKDK+YGSDSER	AIEIEDELK+AIEIEDELKTPDGAK+ALILVNPGNPSGSVFSR+APYNVFDLTTISQAVLQAEYAVR+AQILTEGLNK+EAIETHR+EITAQIYK+ENPSGVGAYTHSQGYLSVR+EVAAFIQQR+FVEEAEAGK+GGYLECYNVPK+GLLGECGLR+GPALFSFHSVSK+ITILEDEK+KEVAAFIQQR+KGPALFSFHSVSK+LLETTGVCGVPGNGFQQR+MAADTLYCLK+NLLALVTAPHVLSKPDTEICALLNCNQECVDR+RFVEEAEAGK+TVFESMER+VLCEWEK+VLCEWEKDK+YGSDSER	GGYLEC[Carbamidomethyl]YNVPK;GLLGEC[Carbamidomethyl]GLR;LLETTGVC[Carbamidomethyl]GVPGNGFQQR;MAADTLYC[Carbamidomethyl]LK;M[Oxidation]AADTLYC[Carbamidomethyl]LK;NLLALVTAPHVLSKPDTEIC[Carbamidomethyl]ALLNC[Carbamidomethyl]NQEC[Carbamidomethyl]VDR;VLC[Carbamidomethyl]EWEK;VLC[Carbamidomethyl]EWEKDK	143	143	0	0	0.0145449	0.00629095	0.000415068	0
110	1	GL50803_12162	no_ID	organism=Giardia_Assemblage_A_isolate_WB product=Phenylalanyl-tRNA synthetase alpha chain location=AACB02000073:19280-20905(+) length=541 sequence_SO=contig	1	7.2	541	1		a	1	GL50803_12162	3	3	3	ATACSLYELLR+LNDLATSHPQGQGGLVK+LSPDLTIEMVR	ATACSLYELLR+LNDLATSHPQGQGGLVK+LSPDLTIEMVR	n[Acetyl]ATAC[Carbamidomethyl]SLYELLR	4	4	0	0	0.000461775	0	3.0748e-05	0
911	0.99	GL50803_12164	no_ID	organism=Giardia_Assemblage_A_isolate_WB product=Small nuclear ribonucleoprotein Sm D3, putative location=AACB02000073:22176-22448(-) length=90 sequence_SO=contig	0.99	16.7	90	1		a	1	GL50803_12164	1	1	1	FVSVPNALVDSPVLK	FVSVPNALVDSPVLK		2	2	0	0	0	0	0.000369659	0
111	1	GL50803_12215	no_ID	organism=Giardia_Assemblage_A_isolate_WB product=S-adenosylmethionine-dependent methyltransferase, putative location=GLCHR04:2103002-2103796(-) length=264 sequence_SO=chromosome	1	21.6	264	1		a	1	GL50803_12215	3	3	3	ENCIINDGFFLDKEDINLIR+TDEPLDAFGNVIGVTSDREELEYR+TNTCLDCGGGIGR	ENCIINDGFFLDKEDINLIR+TDEPLDAFGNVIGVTSDREELEYR+TNTCLDCGGGIGR	ENC[Carbamidomethyl]IINDGFFLDKEDINLIR;n[Acetyl]TDEPLDAFGNVIGVTSDREELEYR;TNTC[Carbamidomethyl]LDC[Carbamidomethyl]GGGIGR	8	8	0	0	0	0	0.00050408	0
112	1	GL50803_12216	no_ID	organism=Giardia_Assemblage_A_isolate_WB product=Vacuolar ATP synthase subunit B location=GLCHR04:2101516-2103009(+) length=497 sequence_SO=chromosome	1	53.1	497	1		a	1	GL50803_12216	19	19	19	EYPKNCLETGISTIDILTSICQGQK+FTGEVMK+IHPLPCYSSISSINGPIVVVDK+ILLLSGSGLPYNPLLAQIAR+ISDSILEK+ISDSILEKYYYVQTDAAEQPGAK+NCLETGISTIDILTSICQGQK+NIIPAVDPLPSLSR+QCYGEIVTLR+SIVGSEGLSDNDHK+SVILLNLASDPVVQR+TLSGSGEIIDGGAPVLAEEIRDIEGSSLNPVSR+TQFEQTGALNR+TREDHPDVANQLYASYAIAVEVLSLK+VCVSWEK+VLECHGSQAVLQVFEGTEGLDIK+VLECHGSQAVLQVFEGTEGLDIKQTSAK+VLPINLLSR+YYYVQTDAAEQPGAK	EYPKNCLETGISTIDILTSICQGQK+FTGEVMK+IHPLPCYSSISSINGPIVVVDK+ILLLSGSGLPYNPLLAQIAR+ISDSILEK+ISDSILEKYYYVQTDAAEQPGAK+NCLETGISTIDILTSICQGQK+NIIPAVDPLPSLSR+QCYGEIVTLR+SIVGSEGLSDNDHK+SVILLNLASDPVVQR+TLSGSGEIIDGGAPVLAEEIRDIEGSSLNPVSR+TQFEQTGALNR+TREDHPDVANQLYASYAIAVEVLSLK+VCVSWEK+VLECHGSQAVLQVFEGTEGLDIK+VLECHGSQAVLQVFEGTEGLDIKQTSAK+VLPINLLSR+YYYVQTDAAEQPGAK	EYPKNC[Carbamidomethyl]LETGISTIDILTSIC[Carbamidomethyl]QGQK;IHPLPC[Carbamidomethyl]YSSISSINGPIVVVDK;NC[Carbamidomethyl]LETGISTIDILTSIC[Carbamidomethyl]QGQK;QC[Carbamidomethyl]YGEIVTLR;VC[Carbamidomethyl]VSWEK;VLEC[Carbamidomethyl]HGSQAVLQVFEGTEGLDIK;VLEC[Carbamidomethyl]HGSQAVLQVFEGTEGLDIKQTSAK	48	48	0	0	0	0.000338192	0.00153963	0
113	1	GL50803_12218	no_ID	organism=Giardia_Assemblage_A_isolate_WB product=hypothetical protein location=GLCHR04:2093087-2094754(+) length=555 sequence_SO=chromosome	1	19.3	555	1		a	1	GL50803_12218	10	10	10	ATNDDTPKWK+AYNSLAVLLR+FLQLLPQGINNK+GVFSQSCILAIFR+IVDSMLSDMLHLITESTNR+LEISTLLR+QMDTLLITDVFLKR+RVELEDLYTR+VELEDLYTR+YYSTTGQSMCR	ATNDDTPKWK+AYNSLAVLLR+FLQLLPQGINNK+GVFSQSCILAIFR+IVDSMLSDMLHLITESTNR+LEISTLLR+QMDTLLITDVFLKR+RVELEDLYTR+VELEDLYTR+YYSTTGQSMCR	GVFSQSC[Carbamidomethyl]ILAIFR;YYSTTGQSMC[Carbamidomethyl]R	26	26	0	0	0	0	0.000779281	0
114	1	GL50803_12223	no_ID	organism=Giardia_Assemblage_A_isolate_WB product=Kinase, NAK location=GLCHR04:2089746-2091674(+) length=642 sequence_SO=chromosome	1	22.9	642	1		a	1	GL50803_12223	11	11	11	ADVWYLAEAIQAK+APEMIDFFAKFPITIR+AQYPDGSVFTK+DLKIENLLMSYPLDEHISPGQLTAK+FTEDFIWNAFGR+IAGHETQLSPSAVAELCNAR+LISVSLVKDPMQR+NCPNDGFLGSTLTIGGR+QGPVVEKRPK+TAVENEIQK+TAVENEIQKK	ADVWYLAEAIQAK+APEMIDFFAKFPITIR+AQYPDGSVFTK+DLKIENLLMSYPLDEHISPGQLTAK+FTEDFIWNAFGR+IAGHETQLSPSAVAELCNAR+LISVSLVKDPMQR+NCPNDGFLGSTLTIGGR+QGPVVEKRPK+TAVENEIQK+TAVENEIQKK	IAGHETQLSPSAVAELC[Carbamidomethyl]NAR;LISVSLVKDPM[Oxidation]QR;NC[Carbamidomethyl]PNDGFLGSTLTIGGR	36	36	0	0	0	0	0.000932784	0
912	0.99	GL50803_12830	no_ID	organism=Giardia_Assemblage_A_isolate_WB product=hypothetical protein location=GLCHR04:443178-443987(-) length=269 sequence_SO=chromosome	0.99	3	269	1		a	1	GL50803_12830	1	1	1	NMVECVAK	NMVECVAK	NMVEC[Carbamidomethyl]VAK	2	2	0	0	0.000619133	0	0	0
749	0.9999	GL50803_12867	no_ID	organism=Giardia_Assemblage_A_isolate_WB product=hypothetical protein location=GLCHR05:4072337-4073929(-) length=530 sequence_SO=chromosome	0.9999	3.6	530	1		a	1	GL50803_12867	2	2	2	DSVEDVR+TPAEDFQDLEAK	DSVEDVR+TPAEDFQDLEAK		5	5	0	0	0	0	0.000156931	0
115	1	GL50803_12885	no_ID	organism=Giardia_Assemblage_A_isolate_WB product=hypothetical protein location=GLCHR04:2705622-2706818(-) length=398 sequence_SO=chromosome	1	38.7	398	1		a	1	GL50803_12885	13	13	13	ADKVYTLQTNPER+AGVSLPTPSECLVK+AILSALPENERPKPGQQIYTEIK+AILSALPENERPKPGQQIYTEIKNHPEAYSSVK+DVNKQEAEQESGCK+HSQHGSAPGPTSSAATAEPSLALIPGKPVAPVR+KAGVSLPTPSECLVK+NHPEAYSSVK+QASVQQFMAVTGSGHR+QQIIIVAK+VTSTSTTLSDISMTIAEAK+VTSTSTTLSDISMTIAEAKLER+VYTLQTNPER	ADKVYTLQTNPER+AGVSLPTPSECLVK+AILSALPENERPKPGQQIYTEIK+AILSALPENERPKPGQQIYTEIKNHPEAYSSVK+DVNKQEAEQESGCK+HSQHGSAPGPTSSAATAEPSLALIPGKPVAPVR+KAGVSLPTPSECLVK+NHPEAYSSVK+QASVQQFMAVTGSGHR+QQIIIVAK+VTSTSTTLSDISMTIAEAK+VTSTSTTLSDISMTIAEAKLER+VYTLQTNPER	AGVSLPTPSEC[Carbamidomethyl]LVK;DVNKQEAEQESGC[Carbamidomethyl]K;KAGVSLPTPSEC[Carbamidomethyl]LVK	45	45	0	0	0	0	0.0018808	0
750	0.9999	GL50803_12999	no_ID	organism=Giardia_Assemblage_A_isolate_WB product=hypothetical protein location=GLCHR02:619693-620367(+) length=224 sequence_SO=chromosome	0.9999	13.8	224	1		a	1	GL50803_12999	2	2	2	GISDFSTAIVEK+TTTIVSTNGPQELLEEIKK	GISDFSTAIVEK+TTTIVSTNGPQELLEEIKK		5	5	0	0	0.000371756	0	0.000297047	0
913	0.99	GL50803_1300	no_ID	organism=Giardia_Assemblage_A_isolate_WB product=hypothetical protein location=GLCHR05:1858114-1858917(-) length=267 sequence_SO=chromosome	0.99	8.6	267	1		a	1	GL50803_1300	2	2	2	ASTAPEGGFTEPLR+SVDVLASLR	ASTAPEGGFTEPLR+SVDVLASLR	n[Acetyl]SVDVLASLR	4	4	0	0	0	0	0.000249208	0
116	1	GL50803_13000	no_ID	organism=Giardia_Assemblage_A_isolate_WB product=Vacuolar ATP synthase subunit d location=GLCHR02:621030-622085(-) length=351 sequence_SO=chromosome	1	15.7	351	1		a	1	GL50803_13000	4	4	4	AGLDVESVQLESMSQQDIEILR+LGALYPYHQER+LSQCSDMDSVR+SIISEFQEYKK	AGLDVESVQLESMSQQDIEILR+LGALYPYHQER+LSQCSDMDSVR+SIISEFQEYKK	LSQC[Carbamidomethyl]SDMDSVR	12	12	0	0	0	0	0.000568706	0
117	1	GL50803_13075	no_ID	organism=Giardia_Assemblage_A_isolate_WB product=hypothetical protein location=GLCHR05:3559348-3560799(-) length=483 sequence_SO=chromosome	1	9.3	483	1		a	1	GL50803_13075	3	3	3	ALVSLVLDR+IADLVDFGQHTVQGR+SGTIITLLSAASTAPPPNKEK	ALVSLVLDR+IADLVDFGQHTVQGR+SGTIITLLSAASTAPPPNKEK		10	10	0	0	0.000689635	0	0.000206642	0
118	1	GL50803_13103	no_ID	organism=Giardia_Assemblage_A_isolate_WB product=hypothetical protein location=GLCHR05:1869412-1870278(-) length=288 sequence_SO=chromosome	1	20.1	288	1		a	1	GL50803_13103	3	3	3	LTCGECGTSIRPLYTNETK+LVSPEAPVNDYNDYKGDASK+SKFFPCPVCNTIESVGSER	LTCGECGTSIRPLYTNETK+LVSPEAPVNDYNDYKGDASK+SKFFPCPVCNTIESVGSER	LTC[Carbamidomethyl]GEC[Carbamidomethyl]GTSIRPLYTNETK;SKFFPC[Carbamidomethyl]PVC[Carbamidomethyl]NTIESVGSER	5	5	0	0	0	0	0.000288796	0
876	0.9933	GL50803_13133	no_ID	organism=Giardia_Assemblage_A_isolate_WB product=hypothetical protein location=GLCHR01:648908-650488(+) length=526 sequence_SO=chromosome	0.9933	3.6	526	1		a	1	GL50803_13133	2	2	2	AAPNLDVPLQR+LVEGVGSR	AAPNLDVPLQR+LVEGVGSR		3	3	0	0	0	0	9.48744e-05	0
697	1	GL50803_13194	no_ID	organism=Giardia_Assemblage_A_isolate_WB product=Variant-Specific Surface Protein 38 (VSP-38) location=GLCHR05:4329468-4331315(+) length=615 sequence_SO=chromosome	1	14.3	615	1		a	1	GL50803_13194	6	6	3	ADDGTGGDTGGDSTNR+ADGCSLNVGGSK+CHLCGSVSEGGVADCK+ETCTDCLAGYYK+KLSPLGDACLDACPAGTR+TPGQSSAEQTATCK	CHLCGSVSEGGVADCK+KLSPLGDACLDACPAGTR+TPGQSSAEQTATCK	ADGC[Carbamidomethyl]SLNVGGSK;C[Carbamidomethyl]HLC[Carbamidomethyl]GSVSEGGVADC[Carbamidomethyl]K;ETC[Carbamidomethyl]TDC[Carbamidomethyl]LAGYYK;KLSPLGDAC[Carbamidomethyl]LDAC[Carbamidomethyl]PAGTR;TPGQSSAEQTATC[Carbamidomethyl]K	8	4	0	0	0.000135404	0	0.000189337	0
914	0.99	GL50803_13268	no_ID	organism=Giardia_Assemblage_A_isolate_WB product=hypothetical protein location=GLCHR02:1248514-1248780(-) length=88 sequence_SO=chromosome	0.99	22.7	88	1		a	1	GL50803_13268	1	1	1	EKVDYPTLFADEAAMNEALK	EKVDYPTLFADEAAMNEALK		3	3	0	0	0	0	0.00056709	0
119	1	GL50803_13272	no_ID	organism=Giardia_Assemblage_A_isolate_WB product=hypothetical protein location=GLCHR05:4077744-4078847(+) length=367 sequence_SO=chromosome	1	19.3	367	1		a	1	GL50803_13272	8	8	8	AYSQNKFTAGK+DAVMETLR+GPLDSASDLAFLK+GSVEVVLEDTPHFGETVFR+IIDTPIPFSDEAPSVLIK+IIDTPIPFSDEAPSVLIKR+RIIDTPIPFSDEAPSVLIK+RIIDTPIPFSDEAPSVLIKR	AYSQNKFTAGK+DAVMETLR+GPLDSASDLAFLK+GSVEVVLEDTPHFGETVFR+IIDTPIPFSDEAPSVLIK+IIDTPIPFSDEAPSVLIKR+RIIDTPIPFSDEAPSVLIK+RIIDTPIPFSDEAPSVLIKR		24	24	0	0	0	0.000915974	0.00090652	0
120	1	GL50803_13273	no_ID	organism=Giardia_Assemblage_A_isolate_WB product=Dynein light intermediate chain location=GLCHR05:4078956-4079663(+) length=235 sequence_SO=chromosome	1	20.4	235	1		a	1	GL50803_13273	5	5	5	AKIEELESENER+HAEEVVFLKK+IEELESENER+LDVLNLQEKLDQQLK+YDPPMQATAAK	AKIEELESENER+HAEEVVFLKK+IEELESENER+LDVLNLQEKLDQQLK+YDPPMQATAAK		17	17	0	0	0.00283484	0.0017881	0.000283143	0
121	1	GL50803_13350	no_ID	organism=Giardia_Assemblage_A_isolate_WB product=Alcohol dehydrogenase lateral transfer candidate location=GLCHR04:2352039-2353367(-) length=442 sequence_SO=chromosome	1	35.1	442	1		a	1	GL50803_13350	9	9	9	AIAVYLVNK+ALVVTGSTSSQANHSLSK+ISIPNLVFPK+LKDILASHEIESYLFNEVEPNPSTVTVTK+MHPWPITVPEVVGIIR+QVDFVIGLGGGSAMDAAK+RTLYDEEEVMDYAISLFASGK+TLYDEEEVMDYAISLFASGK+VAISESPKDVICISTAAGTASEVTPYAILTDHIK	AIAVYLVNK+ALVVTGSTSSQANHSLSK+ISIPNLVFPK+LKDILASHEIESYLFNEVEPNPSTVTVTK+MHPWPITVPEVVGIIR+QVDFVIGLGGGSAMDAAK+RTLYDEEEVMDYAISLFASGK+TLYDEEEVMDYAISLFASGK+VAISESPKDVICISTAAGTASEVTPYAILTDHIK	VAISESPKDVIC[Carbamidomethyl]ISTAAGTASEVTPYAILTDHIK	29	29	0	0	0.000565204	0.000760549	0.000827969	0
915	0.99	GL50803_13352	no_ID	organism=Giardia_Assemblage_A_isolate_WB product=T-complex protein-10 location=GLCHR04:2348731-2351190(+) length=819 sequence_SO=chromosome	0.99	1.3	819	1		a	1	GL50803_13352	1	1	1	SDTSDREPSSR	SDTSDREPSSR		1	1	0	0	0.000101677	0	0	0
122	1	GL50803_13360	no_ID	organism=Giardia_Assemblage_A_isolate_WB product=Protein 21.1 location=GLCHR04:1086742-1088202(+) length=486 sequence_SO=chromosome	1	20	486	1		a	1	GL50803_13360	6	6	6	CVDDNGKTALMYAAESNQVDAVR+ILVPYETGLR+LGNFEAAELLAPK+LKDNLGVTALMYAAQAGR+QNGMTALMVAAQFDHEDIVR+SSNIYTALMEAAR	CVDDNGKTALMYAAESNQVDAVR+ILVPYETGLR+LGNFEAAELLAPK+LKDNLGVTALMYAAQAGR+QNGMTALMVAAQFDHEDIVR+SSNIYTALMEAAR	C[Carbamidomethyl]VDDNGKTALMYAAESNQVDAVR;n[Acetyl]SSNIYTALMEAAR	12	12	0	0	0	0	0.000410732	0
1043	0.979	GL50803_13372	no_ID	organism=Giardia_Assemblage_A_isolate_WB product=Spindle pole protein, putative location=GLCHR01:67874-69268(-) length=464 sequence_SO=chromosome	0.979	4.1	464	1		a	1	GL50803_13372	2	2	2	EAEQLAAYIK+EAVSAENER	EAEQLAAYIK+EAVSAENER		3	3	0	0	0.000358937	0	3.58505e-05	0
751	0.9999	GL50803_13413	no_ID	organism=Giardia_Assemblage_A_isolate_WB product=hypothetical protein location=GLCHR05:3145455-3146006(-) length=183 sequence_SO=chromosome	0.9999	15.3	183	1		a	1	GL50803_13413	2	2	2	DFEPLCQVVQDMLTSK+VLTSAIVELFAR	DFEPLCQVVQDMLTSK+VLTSAIVELFAR	DFEPLC[Carbamidomethyl]QVVQDMLTSK	4	4	0	0	0	0	0.000363599	0
123	1	GL50803_13427	no_ID	organism=Giardia_Assemblage_A_isolate_WB product=Protein 21.1 location=GLCHR05:2308906-2309664(+) length=252 sequence_SO=chromosome	1	27	252	1		a	1	GL50803_13427	7	7	7	AIPPLYPIEGK+DAMSETSPIR+ESVVQWR+GLQDTDGNSAIHYAAK+GNLYILK+ILEELAK+QGQTPLDVAR	AIPPLYPIEGK+DAMSETSPIR+ESVVQWR+GLQDTDGNSAIHYAAK+GNLYILK+ILEELAK+QGQTPLDVAR		14	14	0	0	0	0	0.000924147	0
124	1	GL50803_1345	no_ID	organism=Giardia_Assemblage_A_isolate_WB product=Ribosomal protein L10a location=GLCHR05:3788438-3789103(-) length=221 sequence_SO=chromosome	1	38.9	221	1		a	1	GL50803_1345	7	7	7	AVGLNWPIGNVK+FNLPLVLPHIAK+LCVIADAR+LGLNYVEIEHLQQFNKDAK+QITVYAGPGFTK+SYDVFLASK+TPLPLAPDEDLELK	AVGLNWPIGNVK+FNLPLVLPHIAK+LCVIADAR+LGLNYVEIEHLQQFNKDAK+QITVYAGPGFTK+SYDVFLASK+TPLPLAPDEDLELK	LC[Carbamidomethyl]VIADAR	33	33	0	0.0211978	0.00339123	0.000760549	0.00030108	0
916	0.99	GL50803_13467	no_ID	organism=Giardia_Assemblage_A_isolate_WB product=hypothetical protein location=GLCHR01:1255852-1256784(-) length=310 sequence_SO=chromosome	0.99	4.8	310	1		a	1	GL50803_13467	1	1	1	QLENILKPVELAEGK	QLENILKPVELAEGK		3	3	0	0	0	0	0.00016098	0
125	1	GL50803_13500	no_ID	organism=Giardia_Assemblage_A_isolate_WB product=TCP-1 chaperonin subunit theta location=GLCHR02:523848-525539(-) length=563 sequence_SO=chromosome	1	39.3	563	1		a	1	GL50803_13500	16	16	16	AATQSVLNDVSIAIGNAVNVVK+AKDLLEQGLVVTDIIAGYER+DDGSANVASDGGVAEDPGVSCR+DITTIVLR+GFVIPTLPR+GTVLLQSAEELLDLSASEEK+GTVLLQSAEELLDLSASEEKAMDAK+IAVYGCAIELDR+IAVYGCAIELDRTETK+LFNPESIR+LGACSEMTIEEIGDKQVIVAR+LLAETAGLPADEVMTEMQSR+MATDTACNVLR+NASAIATEIEVNHPAAK+QLALAIKPALASK+SITDSFVVR	AATQSVLNDVSIAIGNAVNVVK+AKDLLEQGLVVTDIIAGYER+DDGSANVASDGGVAEDPGVSCR+DITTIVLR+GFVIPTLPR+GTVLLQSAEELLDLSASEEK+GTVLLQSAEELLDLSASEEKAMDAK+IAVYGCAIELDR+IAVYGCAIELDRTETK+LFNPESIR+LGACSEMTIEEIGDKQVIVAR+LLAETAGLPADEVMTEMQSR+MATDTACNVLR+NASAIATEIEVNHPAAK+QLALAIKPALASK+SITDSFVVR	DDGSANVASDGGVAEDPGVSC[Carbamidomethyl]R;IAVYGC[Carbamidomethyl]AIELDR;IAVYGC[Carbamidomethyl]AIELDRTETK;LGAC[Carbamidomethyl]SEMTIEEIGDKQVIVAR;MATDTAC[Carbamidomethyl]NVLR	65	65	0	0	0.00325402	0.00119418	0.00103413	0
126	1	GL50803_13528	no_ID	organism=Giardia_Assemblage_A_isolate_WB product=sec1 family member location=GLCHR01:629458-631383(-) length=641 sequence_SO=chromosome	1	4.8	641	1		a	1	GL50803_13528	3	3	3	AILSSGSGENALK+DISDVFNSR+DNLSLQQIR	AILSSGSGENALK+DISDVFNSR+DNLSLQQIR		11	11	0	0	0.00077947	0.000655543	0	0
127	1	GL50803_13561	no_ID	organism=Giardia_Assemblage_A_isolate_WB product=Translation elongation factor location=GLCHR01:1067350-1068012(-) length=220 sequence_SO=chromosome	1	58.2	220	1		a	1	GL50803_13561	9	9	9	AEMSMVVLEIKPNDDESDMEYVQK+ALVIACTVVDDICSVDDLCEK+ICDFAPAEEKPEAK+LNSHLETR+LQASLENK+MVTMDGLNWGESEFQPLCYGLK+SFSQAER+SISLEDLPR+VVEVFEEQVQSCDVR	AEMSMVVLEIKPNDDESDMEYVQK+ALVIACTVVDDICSVDDLCEK+ICDFAPAEEKPEAK+LNSHLETR+LQASLENK+MVTMDGLNWGESEFQPLCYGLK+SFSQAER+SISLEDLPR+VVEVFEEQVQSCDVR	ALVIAC[Carbamidomethyl]TVVDDIC[Carbamidomethyl]SVDDLC[Carbamidomethyl]EK;IC[Carbamidomethyl]DFAPAEEKPEAK;MVTMDGLNWGESEFQPLC[Carbamidomethyl]YGLK;VVEVFEEQVQSC[Carbamidomethyl]DVR	31	31	0	0.00591505	0.00113555	0.00191001	0.00136102	0
752	0.9999	GL50803_13576	no_ID	organism=Giardia_Assemblage_A_isolate_WB product=hypothetical protein location=GLCHR04:2530828-2531124(-) length=98 sequence_SO=chromosome	0.9999	36.7	98	1		a	1	GL50803_13576	2	2	2	LTVCVNDVYQELEYYRPEVK+SLDILEVDGLDSVEQR	LTVCVNDVYQELEYYRPEVK+SLDILEVDGLDSVEQR	LTVC[Carbamidomethyl]VNDVYQELEYYRPEVK;n[Acetyl]SLDILEVDGLDSVEQR	5	5	0	0	0	0	0.000848707	0
753	0.9999	GL50803_135885	no_ID	organism=Giardia_Assemblage_A_isolate_WB product=hypothetical protein location=GLCHR05:2727057-2727692(-) length=211 sequence_SO=chromosome	0.9999	11.4	211	2	GL50803_135886|no_ID	a	1	GL50803_135885	2	2	2	HGETDFNTDPEPR+TYLEAFGTPER	HGETDFNTDPEPR+TYLEAFGTPER		8	8	0	0	0.00118398	0.00199148	0	0
128	1	GL50803_13603	no_ID	organism=Giardia_Assemblage_A_isolate_WB product=hypothetical protein location=GLCHR02:339389-340012(+) length=207 sequence_SO=chromosome	1	70	207	1		a	1	GL50803_13603	19	19	19	ALFPASVGLWED+CMEPTIFK+DSGALIAISDQIPCK+DSGALIAISDQIPCKIVLDK+DSGALIAISDQIPCKIVLDKQVLPDTAIGGFILR+IVLDKQVLPDTAIGGFILR+KLEEFTKNTAEYTR+KVAEQTATVSYDQILNTDTSK+KVAEQTATVSYDQILNTDTSKVVAK+LSVQDAQYK+NTAEYTR+QVLPDTAIGGFILR+SEDGRVCIDCTLSER+SEDGRVCIDCTLSERLEQGLK+TILSEAVECCNLTHASIQLLPR+VAEQTATVSYDQILNTDTSK+VAEQTATVSYDQILNTDTSKVVAK+VCIDCTLSER+VCIDCTLSERLEQGLK	ALFPASVGLWED+CMEPTIFK+DSGALIAISDQIPCK+DSGALIAISDQIPCKIVLDK+DSGALIAISDQIPCKIVLDKQVLPDTAIGGFILR+IVLDKQVLPDTAIGGFILR+KLEEFTKNTAEYTR+KVAEQTATVSYDQILNTDTSK+KVAEQTATVSYDQILNTDTSKVVAK+LSVQDAQYK+NTAEYTR+QVLPDTAIGGFILR+SEDGRVCIDCTLSER+SEDGRVCIDCTLSERLEQGLK+TILSEAVECCNLTHASIQLLPR+VAEQTATVSYDQILNTDTSK+VAEQTATVSYDQILNTDTSKVVAK+VCIDCTLSER+VCIDCTLSERLEQGLK	C[Carbamidomethyl]MEPTIFK;DSGALIAISDQIPC[Carbamidomethyl]K;DSGALIAISDQIPC[Carbamidomethyl]KIVLDK;DSGALIAISDQIPC[Carbamidomethyl]KIVLDKQVLPDTAIGGFILR;SEDGRVC[Carbamidomethyl]IDC[Carbamidomethyl]TLSER;SEDGRVC[Carbamidomethyl]IDC[Carbamidomethyl]TLSERLEQGLK;TILSEAVEC[Carbamidomethyl]C[Carbamidomethyl]NLTHASIQLLPR;VC[Carbamidomethyl]IDC[Carbamidomethyl]TLSER;VC[Carbamidomethyl]IDC[Carbamidomethyl]TLS…	59	59	0	0	0.000804574	0.000811987	0.00441983	0
129	1	GL50803_13608	no_ID	organism=Giardia_Assemblage_A_isolate_WB product=Acetyl-CoA synthetase location=GLCHR03:1776507-1778687(-) length=726 sequence_SO=chromosome	1	67.8	726	1		a	1	GL50803_13608	50	50	50	AATMSDLFDLGR+DVAFDLAYKYDREDAEAQLKK+EGKNPGIAAVDVK+EIGGEGVQMEQDLTK+EIMANAAK+ESGYTGKVYPINPTATEILGYKTYK+EVTFPVVMK+FLEQIPTCVHK+FLEQIPTCVHKKPVIILK+GAVLKGVEIQQMVDFSK+GDNFVIVTNAGGPGIVTTDAFETYHVGMAALSDK+GDNFVIVTNAGGPGIVTTDAFETYHVGMAALSDKTK+GLLDTMVK+GVEIQQMVDFSK+IVSPQIIHK+IYEILNGVR+KFLEQIPTCVHKKPVIILK+KPVIILK+KVEVFKVDNER+LAQLVNDFSEITELDMNPLLVFEEQK+LAQLVNDFSEITELDMNPLLVFEEQKEGK+LAQLVNDFSEITELDMNPLLVFEEQKEGK…	AATMSDLFDLGR+DVAFDLAYKYDREDAEAQLKK+EGKNPGIAAVDVK+EIGGEGVQMEQDLTK+EIMANAAK+ESGYTGKVYPINPTATEILGYKTYK+EVTFPVVMK+FLEQIPTCVHK+FLEQIPTCVHKKPVIILK+GAVLKGVEIQQMVDFSK+GDNFVIVTNAGGPGIVTTDAFETYHVGMAALSDK+GDNFVIVTNAGGPGIVTTDAFETYHVGMAALSDKTK+GLLDTMVK+GVEIQQMVDFSK+IVSPQIIHK+IYEILNGVR+KFLEQIPTCVHKKPVIILK+KPVIILK+KVEVFKVDNER+LAQLVNDFSEITELDMNPLLVFEEQK+LAQLVNDFSEITELDMNPLLVFEEQKEGK+LAQLVNDFSEITELDMNPLLVFEEQKEGK…	EVTFPVVM[Oxidation]K;FLEQIPTC[Carbamidomethyl]VHK;FLEQIPTC[Carbamidomethyl]VHKKPVIILK;GVEIQQM[Oxidation]VDFSK;KFLEQIPTC[Carbamidomethyl]VHKKPVIILK;LAQLVNDFSEITELDM[Oxidation]NPLLVFEEQK;LAQLVNDFSEITELDM[Oxidation]NPLLVFEEQKEGKNPGIAAVDVK;LVGPNC[Carbamidomethyl]LGIVTPNLNC[Carbamidomethyl]TFASAKPSK;M[Oxidation]PVFPFPEPAIHATGAVLK;SDC[Carbamidomethyl]GGVKLNIK;SLVVITAGFKEIGGEGVQM[Oxidation]EQDLTK	288	288	0	0	0.00240874	0.00150486	0.00581984	0
1114	0.79	GL50803_13616	no_ID	organism=Giardia_Assemblage_A_isolate_WB product=Glycine-rich protein location=GLCHR05:3875155-3876609(-) length=484 sequence_SO=chromosome	0.79	2.1	484	1		a	1	GL50803_13616	1	1	1	LYDLGNTGLK	LYDLGNTGLK		2	2	0	0	0	0	6.87382e-05	0
917	0.99	GL50803_13651	no_ID	organism=Giardia_Assemblage_A_isolate_WB product=hypothetical protein location=GLCHR01:947822-949909(-) length=695 sequence_SO=chromosome	0.99	1.4	695	1		a	1	GL50803_13651	1	1	1	IAQLQDNIQR	IAQLQDNIQR		1	1	0	0	0.000119818	0	0	0
1053	0.9691	GL50803_13653	no_ID	organism=Giardia_Assemblage_A_isolate_WB product=hypothetical protein location=AACB02000072:5049-6332(+) length=427 sequence_SO=contig	0.9691	3.7	427	1		a	1	GL50803_13653	1	1	1	STAAPTLDIADLEFIR	STAAPTLDIADLEFIR		1	1	0	0	0	0	3.8957e-05	0
130	1	GL50803_13667	no_ID	organism=Giardia_Assemblage_A_isolate_WB product=Notchless location=GLCHR04:404749-406287(-) length=512 sequence_SO=chromosome	1	16.8	512	1		a	1	GL50803_13667	7	7	7	ATDPDDVPIKYSFFIGTTEVR+FLISCGK+IWDPVTNR+LASAGVDGELR+MSDLISTNTSLR+VAYSPCATR+VWNTDAGVVEHVVHSGTK	ATDPDDVPIKYSFFIGTTEVR+FLISCGK+IWDPVTNR+LASAGVDGELR+MSDLISTNTSLR+VAYSPCATR+VWNTDAGVVEHVVHSGTK	FLISC[Carbamidomethyl]GK;M[Oxidation]SDLISTNTSLR;VAYSPC[Carbamidomethyl]ATR	15	15	0	0	0	0	0.000487343	0
754	0.9999	GL50803_13699	no_ID	organism=Giardia_Assemblage_A_isolate_WB product=hypothetical protein location=GLCHR04:2216345-2216896(-) length=183 sequence_SO=chromosome	0.9999	11.5	183	1		a	1	GL50803_13699	2	2	2	ISDLGTPVSGLTDYDR+ISDLGTPVSGLTDYDRQSISK	ISDLGTPVSGLTDYDR+ISDLGTPVSGLTDYDRQSISK		4	4	0	0	0	0	0.000363599	0
1119	0.7292	GL50803_13727	no_ID	organism=Giardia_Assemblage_A_isolate_WB product=Variant-Specific Surface Protein 183 (VSP-183) location=GLCHR01:248367-249989(-) length=540 sequence_SO=chromosome	0.7292	2	540	3	GL50803_137614|no_ID;GL50803_16501|no_ID	a	1	GL50803_13727	1	1	1	VCPTCPAGCSK	VCPTCPAGCSK	VC[Carbamidomethyl]PTC[Carbamidomethyl]PAGC[Carbamidomethyl]SK	1	1	0	0	0	0	3.08049e-05	0
131	1	GL50803_13747	no_ID	organism=Giardia_Assemblage_A_isolate_WB product=C4 group specific protein location=GLCHR04:2371207-2371803(-) length=198 sequence_SO=chromosome	1	46	198	1		a	1	GL50803_13747	9	9	9	DMNELPVTVHHGSMPIVAR+IPCNIVTPEPSVDIPITIQK+IVVIRIPCNIVTPEPSVDIPITIQK+LLSASLKENYPADK+LLSASLKENYPADKVVASYANK+QGPGPYCCDR+QGPGPYCCDRER+VVASYANK+WTGPKPCPFLSSK	DMNELPVTVHHGSMPIVAR+IPCNIVTPEPSVDIPITIQK+IVVIRIPCNIVTPEPSVDIPITIQK+LLSASLKENYPADK+LLSASLKENYPADKVVASYANK+QGPGPYCCDR+QGPGPYCCDRER+VVASYANK+WTGPKPCPFLSSK	IPC[Carbamidomethyl]NIVTPEPSVDIPITIQK;IVVIRIPC[Carbamidomethyl]NIVTPEPSVDIPITIQK;QGPGPYC[Carbamidomethyl]C[Carbamidomethyl]DR;QGPGPYC[Carbamidomethyl]C[Carbamidomethyl]DRER;WTGPKPC[Carbamidomethyl]PFLSSK	34	34	0	0.0170879	0.000420573	0	0.00168027	0
132	1	GL50803_137603	no_ID	organism=Giardia_Assemblage_A_isolate_WB product=TMP52 location=GLCHR05:4140840-4142237(+) length=465 sequence_SO=chromosome	1	25.4	465	1		a	1	GL50803_137603	9	9	9	CTNIMDAAK+ISYADELYK+IVQSPER+QSTTVYITTFSGTEEVSNLQK+SDYAELIISR+SLPTPTASDYFIR+TLDPSTDDGWR+TLDSFSNMLR+VFDNGGKKPFPAIQDDNHFSFLVTELAK	CTNIMDAAK+ISYADELYK+IVQSPER+QSTTVYITTFSGTEEVSNLQK+SDYAELIISR+SLPTPTASDYFIR+TLDPSTDDGWR+TLDSFSNMLR+VFDNGGKKPFPAIQDDNHFSFLVTELAK	C[Carbamidomethyl]TNIMDAAK	40	40	0	0	0.0010745	0.00162659	0.000894336	0
839	0.9997	GL50803_137609	no_ID	organism=Giardia_Assemblage_A_isolate_WB product=RNA polymerase II subunit Rpb5a location=GLCHR04:1570881-1571570(-) length=229 sequence_SO=chromosome	0.9995	8.3	229	1		a	1	GL50803_137609	2	2	2	LLINITK+SSANSLNQETIK	LLINITK+SSANSLNQETIK		5	5	0	0	0	0	0.000363202	0
133	1	GL50803_137641	no_ID	organism=Giardia_Assemblage_A_isolate_WB product=TMP55 location=GLCHR03:378252-379733(+) length=493 sequence_SO=chromosome	1	10.5	493	1		a	1	GL50803_137641	4	4	4	FLVPELVSFTR+GSLTGVQIPVTDFSPK+LTELLLQQDSR+TYAVTTSLVGDMYR	FLVPELVSFTR+GSLTGVQIPVTDFSPK+LTELLLQQDSR+TYAVTTSLVGDMYR		7	7	0	0	0	0	0.000236192	0
134	1	GL50803_13766	no_ID	organism=Giardia_Assemblage_A_isolate_WB product=Protein 21.1 location=GLCHR03:601168-603705(-) length=845 sequence_SO=chromosome	1	16.9	845	1		a	1	GL50803_13766	14	14	14	AQEAELAQLQSTK+ASATTGDLATELSNTR+EIEAAQDEALR+ENLAVVR+GSLSDEAKPQAEQQLAR+KLDAAGTLSPTR+LALDEKELLQLR+LDSWLDNTMR+MMELKEYEAR+TAEELEK+TAEELEKIQGK+TEDGDTGLILATR+TILDETDAEK+TILDETDAEKR	AQEAELAQLQSTK+ASATTGDLATELSNTR+EIEAAQDEALR+ENLAVVR+GSLSDEAKPQAEQQLAR+KLDAAGTLSPTR+LALDEKELLQLR+LDSWLDNTMR+MMELKEYEAR+TAEELEK+TAEELEKIQGK+TEDGDTGLILATR+TILDETDAEK+TILDETDAEKR		40	40	0	0.0110881	0	0.000298369	1.9686e-05	0
918	0.99	GL50803_137679	no_ID	organism=Giardia_Assemblage_A_isolate_WB product=hypothetical protein location=GLCHR05:3999017-4000123(-) length=368 sequence_SO=chromosome	0.99	5.5	368	2	GL50803_40283|no_ID	a	1	GL50803_137679	1	1	1	GAGLTPEEHAALPER	GAGLTPEEHAALPER		3	3	0	0	0	0	0.000135609	0
863	0.9975	GL50803_137695	no_ID	organism=Giardia_Assemblage_A_isolate_WB product=Kinase, CMGC DYRK location=GLCHR01:164184-166766(-) length=860 sequence_SO=chromosome	0.9975	2.6	860	1		a	1	GL50803_137695	2	2	2	AVTPYVVR+HHPSADVAVSSTAK	AVTPYVVR+HHPSADVAVSSTAK		3	3	0	0.000907891	0	0	0	0
135	1	GL50803_137698	no_ID	organism=Giardia_Assemblage_A_isolate_WB product=Sec13 (Sec13) location=GLCHR05:4217249-4218133(+) length=294 sequence_SO=chromosome	1	36.7	294	1		a	1	GL50803_137698	7	7	7	AITGEKVELSTAVYTK+AQYTPGVQVETVPMGK+AYFQQNPAIDCIGSTTCK+IYSANTGDSGVATDAVFCLTHHR+SELINPFINSK+TVERPLCR+YGPTGAVLAIAYGDGKSELINPFINSK	AITGEKVELSTAVYTK+AQYTPGVQVETVPMGK+AYFQQNPAIDCIGSTTCK+IYSANTGDSGVATDAVFCLTHHR+SELINPFINSK+TVERPLCR+YGPTGAVLAIAYGDGKSELINPFINSK	n[Acetyl]AQYTPGVQVETVPMGK;AYFQQNPAIDC[Carbamidomethyl]IGSTTC[Carbamidomethyl]K;IYSANTGDSGVATDAVFC[Carbamidomethyl]LTHHR;TVERPLC[Carbamidomethyl]R	20	20	0	0	0	0	0.00113161	0
136	1	GL50803_137716	no_ID	organism=Giardia_Assemblage_A_isolate_WB product=Axoneme-associated protein GASP-180 location=GLCHR05:2250354-2255111(-) length=1585 sequence_SO=chromosome	1	30.8	1585	1		a	1	GL50803_137716	46	46	46	AELATADPELANKLEASEATVR+AFEDELAGLR+AISETGNLR+AISETGNLRK+ALQSELAEKER+ALTDEIEAR+AQLDSTVPQDDAR+AVTDDDGAELAK+AVTDDDGAELAKAR+DAELAGATTGLR+DAPADETAIR+DAPADETAIRALEEK+DDAIRGLEEKTAR+DGELEALQSR+ESAEALQDKLHALSDSR+ESDLSGLRPIVEK+GGEAADFDAIIAAK+IEELQQQVK+IEELQQQVKELSGR+ILEDEIADLRGTVAAR+ILGFFENGMVNGEGK+IQEEMKNSAALQER+LAEIDAVHKNLVDSDAEAAR+LAELEQLAADK+LLADAQGGDDER+LQDLVMR+LQDLVMRAESAQR+LQSETADKDAIISDLKER+LRDTEEYD…	AELATADPELANKLEASEATVR+AFEDELAGLR+AISETGNLR+AISETGNLRK+ALQSELAEKER+ALTDEIEAR+AQLDSTVPQDDAR+AVTDDDGAELAK+AVTDDDGAELAKAR+DAELAGATTGLR+DAPADETAIR+DAPADETAIRALEEK+DDAIRGLEEKTAR+DGELEALQSR+ESAEALQDKLHALSDSR+ESDLSGLRPIVEK+GGEAADFDAIIAAK+IEELQQQVK+IEELQQQVKELSGR+ILEDEIADLRGTVAAR+ILGFFENGMVNGEGK+IQEEMKNSAALQER+LAEIDAVHKNLVDSDAEAAR+LAELEQLAADK+LLADAQGGDDER+LQDLVMR+LQDLVMRAESAQR+LQSETADKDAIISDLKER+LRDTEEYD…	LQDLVM[Oxidation]RAESAQR;QLNDALC[Carbamidomethyl]ELR	176	176	0.431204	0.00459769	0	0	7.34653e-05	0
919	0.99	GL50803_137733	no_ID	organism=Giardia_Assemblage_A_isolate_WB product=Kinase, NEK location=GLCHR02:970241-971134(+) length=297 sequence_SO=chromosome	0.99	3.4	297	1		a	1	GL50803_137733	1	1	1	SSGDAVSFWR	SSGDAVSFWR		1	1	0	0	0	0.000282965	0	0
137	1	GL50803_137740	no_ID	organism=Giardia_Assemblage_A_isolate_WB product=Variant-Specific Surface Protein 3 (VSP-3) location=GLCHR03:838391-839746(+) length=451 sequence_SO=chromosome	1	63.6	451	1		a	1	GL50803_137740	5	5	5	CKSGYTPSTNGQTCEQK+GCISECPADVSTDVDGFCK+IRPDEKGCISECPADVSTDVDGFCK+SGYTPSTNGQTCEQK+TGVCDGSLTTAGCATCTPAGSSQTCLTCTTSSHK	CKSGYTPSTNGQTCEQK+GCISECPADVSTDVDGFCK+IRPDEKGCISECPADVSTDVDGFCK+SGYTPSTNGQTCEQK+TGVCDGSLTTAGCATCTPAGSSQTCLTCTTSSHK	C[Carbamidomethyl]KSGYTPSTNGQTC[Carbamidomethyl]EQK;GC[Carbamidomethyl]ISEC[Carbamidomethyl]PADVSTDVDGFC[Carbamidomethyl]K;IRPDEKGC[Carbamidomethyl]ISEC[Carbamidomethyl]PADVSTDVDGFC[Carbamidomethyl]K;SGYTPSTNGQTC[Carbamidomethyl]EQK;TGVC[Carbamidomethyl]DGSLTTAGC[Carbamidomethyl]ATC[Carbamidomethyl]TPAGSSQTC[Carbamidomethyl]LTC[Carbamidomethyl]TTSSHK	32	32	0	0	0.000923209	0.000745371	0.00084833	0
755	0.9999	GL50803_137744	no_ID	organism=Giardia_Assemblage_A_isolate_WB product=Variant-Specific Surface Protein 4 (VSP-4) location=GLCHR03:994384-995127(+) length=247 sequence_SO=chromosome	0.9999	64.8	247	1		a	1	GL50803_137744	2	2	2	CAAGNPAVCDECEPGYTANPEK+TQCTQASPSNCQVDHCTR	CAAGNPAVCDECEPGYTANPEK+TQCTQASPSNCQVDHCTR	C[Carbamidomethyl]AAGNPAVC[Carbamidomethyl]DEC[Carbamidomethyl]EPGYTANPEK;TQC[Carbamidomethyl]TQASPSNC[Carbamidomethyl]QVDHC[Carbamidomethyl]TR	4	4	0	0	0	0.000340245	0.00020204	0
138	1	GL50803_137750	no_ID	organism=Giardia_Assemblage_A_isolate_WB product=hypothetical protein location=GLCHR03:1412890-1415820(+) length=976 sequence_SO=chromosome	1	10.8	976	1		a	1	GL50803_137750	7	7	7	LDTLNGEPIAAFR+LQTLQNLVPIATLK+LTRPLIESVAK+QNPIVDKYISNEAFYTYVTK+SNLICTFESVAPIFK+TVKPYGDVVELDFQR+VSANSLVSINTALPFPR	LDTLNGEPIAAFR+LQTLQNLVPIATLK+LTRPLIESVAK+QNPIVDKYISNEAFYTYVTK+SNLICTFESVAPIFK+TVKPYGDVVELDFQR+VSANSLVSINTALPFPR	SNLIC[Carbamidomethyl]TFESVAPIFK	17	17	0	0	0	0	0.000289743	0
139	1	GL50803_137753	no_ID	organism=Giardia_Assemblage_A_isolate_WB product=hypothetical protein location=GLCHR03:290899-295260(-) length=1453 sequence_SO=chromosome	1	7.8	1453	1		a	1	GL50803_137753	10	10	10	AEYTVENNYKPEK+AGDMPQIVK+GSITIDDVDR+GSITIDDVDRK+IFADLKDDTMFPDMR+IQVLLTEILEDR+LDSAVADPVVHNTR+LQALTEPQYK+TGQTHNPVFNVEDTDTDEVR+TGSSSASITK	AEYTVENNYKPEK+AGDMPQIVK+GSITIDDVDR+GSITIDDVDRK+IFADLKDDTMFPDMR+IQVLLTEILEDR+LDSAVADPVVHNTR+LQALTEPQYK+TGQTHNPVFNVEDTDTDEVR+TGSSSASITK		25	25	0	0	0.000630425	0.000347036	9.15879e-05	0
756	0.9999	GL50803_137754	no_ID	organism=Giardia_Assemblage_A_isolate_WB product=hypothetical protein location=GLCHR03:308580-311432(-) length=950 sequence_SO=chromosome	0.9999	3.6	950	1		a	1	GL50803_137754	2	2	2	EQVQHLSSLAFLIYDDELSR+QFEDFADGFHLLVR	EQVQHLSSLAFLIYDDELSR+QFEDFADGFHLLVR		3	3	0	0	0	0	5.25305e-05	0
853	0.9987	GL50803_13787	no_ID	organism=Giardia_Assemblage_A_isolate_WB product=hypothetical protein location=GLCHR05:4388023-4388574(+) length=183 sequence_SO=chromosome	0.9987	10.9	183	1		a	1	GL50803_13787	2	2	2	SVIEEHEGIVYR+TVQNLFAR	SVIEEHEGIVYR+TVQNLFAR	n[Acetyl]SVIEEHEGIVYR	4	4	0	0	0.00182018	0	0	0
140	1	GL50803_13864	no_ID	organism=Giardia_Assemblage_A_isolate_WB product=Heat shock protein HSP 90-alpha location=GLCHR05:1731251-1732225(+) length=324 sequence_SO=chromosome	1	74.4	324	1		a	1	GL50803_13864	30	30	30	CITKDGIDLELTEDEKK+CITKDGIDLELTEDEKKEQEEK+DDTLGSVMAGK+DDTLGSVMAGKK+DGIDLELTEDEKK+DGIDLELTEDEKKEQEEK+DGIDLELTEDEKKEQEEKK+DITTLLFETALIQSGFDIEDTATFAK+DLEDDKDKYETFLK+DLEDDKDKYETFLKQFGK+ESPFLER+EVLGDKVEGVR+GIEVLLMDEAIDEYMTSSLK+GIEVLLMDEAIDEYMTSSLKEFEGK+HQALRDDTLGSVMAGK+HQALRDDTLGSVMAGKK+IVNTIRK+KGIEVLLMDEAIDEYMTSSLKEFEGK+KTLELNPDSSIIQNLASK+LDDDAENLYVK+LFKDLEDDKDKYETFLK+LGIHEDSENR+LGIHEDSENRGK+SIYYITGDS…	CITKDGIDLELTEDEKK+CITKDGIDLELTEDEKKEQEEK+DDTLGSVMAGK+DDTLGSVMAGKK+DGIDLELTEDEKK+DGIDLELTEDEKKEQEEK+DGIDLELTEDEKKEQEEKK+DITTLLFETALIQSGFDIEDTATFAK+DLEDDKDKYETFLK+DLEDDKDKYETFLKQFGK+ESPFLER+EVLGDKVEGVR+GIEVLLMDEAIDEYMTSSLK+GIEVLLMDEAIDEYMTSSLKEFEGK+HQALRDDTLGSVMAGK+HQALRDDTLGSVMAGKK+IVNTIRK+KGIEVLLMDEAIDEYMTSSLKEFEGK+KTLELNPDSSIIQNLASK+LDDDAENLYVK+LFKDLEDDKDKYETFLK+LGIHEDSENR+LGIHEDSENRGK+SIYYITGDS…	C[Carbamidomethyl]ITKDGIDLELTEDEKK;C[Carbamidomethyl]ITKDGIDLELTEDEKKEQEEK;VSLGDDTAAAPASDLPALEEC[Carbamidomethyl]HDEEDVDEVD;YM[Oxidation]KEVLGDKVEGVR	220	220	0	0	0.015164	0.0111535	0.0060583	0
141	1	GL50803_13875	no_ID	organism=Giardia_Assemblage_A_isolate_WB product=Phosphatase location=GLCHR04:2050899-2053976(+) length=1025 sequence_SO=chromosome	1	4.8	1025	1		a	1	GL50803_13875	5	5	5	FNSGVSDFYEK+INVTPTLSR+NLLESVASTK+SPVTGAALCR+SSDDEALLR	FNSGVSDFYEK+INVTPTLSR+NLLESVASTK+SPVTGAALCR+SSDDEALLR	SPVTGAALC[Carbamidomethyl]R	14	14	0	0	0.000649939	0.000491945	0	0
1034	0.9854	GL50803_13876	no_ID	organism=Giardia_Assemblage_A_isolate_WB product=WD-repeat protein 5 location=GLCHR04:2054405-2055385(+) length=326 sequence_SO=chromosome	0.9854	4	326	1		a	1	GL50803_13876	1	1	1	IQLFDIITEWPSA	IQLFDIITEWPSA		3	3	0	0	0	0	0.00015308	0
920	0.99	GL50803_13890	no_ID	organism=Giardia_Assemblage_A_isolate_WB product=Phosphatidyl synthase location=GLCHR04:825842-826864(-) length=340 sequence_SO=chromosome	0.99	2.6	340	1		a	1	GL50803_13890	1	1	1	EAVTQILYR	EAVTQILYR		1	1	0	0	0	0.000247178	0	0
921	0.99	GL50803_13897	no_ID	organism=Giardia_Assemblage_A_isolate_WB product=MCT-1 protein-like protein location=GLCHR05:3812710-3813423(+) length=237 sequence_SO=chromosome	0.99	4.2	237	1		a	1	GL50803_13897	1	1	1	EWCTNLSLLK	EWCTNLSLLK	EWC[Carbamidomethyl]TNLSLLK	2	2	0	0	0.000702729	0	0	0
142	1	GL50803_13904	no_ID	organism=Giardia_Assemblage_A_isolate_WB product=hypothetical protein location=GLCHR05:2493053-2493574(+) length=173 sequence_SO=chromosome	1	28.9	173	1		a	1	GL50803_13904	5	5	5	AQIEDEVER+GNVPDTSK+NAMAIHNQTR+QVVVELDTLSK+TLPLIQGAINER	AQIEDEVER+GNVPDTSK+NAMAIHNQTR+QVVVELDTLSK+TLPLIQGAINER		8	8	0	0	0.00385079	0	0	0
143	1	GL50803_13921	no_ID	organism=Giardia_Assemblage_A_isolate_WB product=Kinase, NEK location=GLCHR04:2455968-2457128(+) length=386 sequence_SO=chromosome	1	24.4	386	1		a	1	GL50803_13921	8	8	8	DIQYKPISSDYSNDMKGVVSSLLVLDPALR+DLKPQNIMLTK+GVVSSLLVLDPALR+ICDFNMCR+ILQMAGQGAFGTVYK+ILQMAGQGAFGTVYKAEAVTTR+QLDYSDFSDSER+YSASDLLSHPR	DIQYKPISSDYSNDMKGVVSSLLVLDPALR+DLKPQNIMLTK+GVVSSLLVLDPALR+ICDFNMCR+ILQMAGQGAFGTVYK+ILQMAGQGAFGTVYKAEAVTTR+QLDYSDFSDSER+YSASDLLSHPR	IC[Carbamidomethyl]DFNMC[Carbamidomethyl]R	22	22	0	0	0	0	0.000948089	0
144	1	GL50803_13922	no_ID	organism=Giardia_Assemblage_A_isolate_WB product=hypothetical protein location=GLCHR04:2457227-2460490(-) length=1087 sequence_SO=chromosome	1	8.9	1087	1		a	1	GL50803_13922	6	6	6	CYVGGVVGGIVNHDNTPTESVR+FDGICIR+GGSDSFVSIGNSYVR+HTYSDTSSIGATITNCR+LKNDIVLTQPWTPVSSFTGVLDGQGK+SPAALSAEPK	CYVGGVVGGIVNHDNTPTESVR+FDGICIR+GGSDSFVSIGNSYVR+HTYSDTSSIGATITNCR+LKNDIVLTQPWTPVSSFTGVLDGQGK+SPAALSAEPK	C[Carbamidomethyl]YVGGVVGGIVNHDNTPTESVR;FDGIC[Carbamidomethyl]IR;HTYSDTSSIGATITNC[Carbamidomethyl]R	11	11	0	0	0.000306434	0.000154629	7.65163e-05	0
145	1	GL50803_13930	no_ID	organism=Giardia_Assemblage_A_isolate_WB product=ARF3 (giARF) location=GLCHR01:477750-478313(+) length=187 sequence_SO=chromosome	1	48.1	187	1		a	1	GL50803_13930	7	7	7	GKLELDVWDIGGQSEFR+GLDDALKWLSTAIER+HAAIFVVDAADHSK+TALEGVLTAPELSGVPILILANK+VVETVGTTGK+VVETVGTTGKGLDDALK+VVMVGLDAAGK	GKLELDVWDIGGQSEFR+GLDDALKWLSTAIER+HAAIFVVDAADHSK+TALEGVLTAPELSGVPILILANK+VVETVGTTGK+VVETVGTTGKGLDDALK+VVMVGLDAAGK		18	18	0	0	0	0	0.0016012	0
146	1	GL50803_13943	no_ID	organism=Giardia_Assemblage_A_isolate_WB product=Eukaryotic translation initiation factor 2 alpha subunit location=GLCHR05:3280870-3281874(+) length=334 sequence_SO=chromosome	1	33.8	334	1		a	1	GL50803_13943	9	9	9	CAVTSFDR+ELISSVCK+GILGIETIKDALR+IDVDRGYIDLDER+IKNINSYLRPGQEITLEVAR+NINSYLRPGQEITLEVAR+QILDDYYEHGYIAK+VIEANIVAAGGR+YAAEHPLTTSEDATQTADEQPLTIK	CAVTSFDR+ELISSVCK+GILGIETIKDALR+IDVDRGYIDLDER+IKNINSYLRPGQEITLEVAR+NINSYLRPGQEITLEVAR+QILDDYYEHGYIAK+VIEANIVAAGGR+YAAEHPLTTSEDATQTADEQPLTIK	C[Carbamidomethyl]AVTSFDR;ELISSVC[Carbamidomethyl]K	16	16	0	0	0	0	0.000796869	0
757	0.9999	GL50803_13962	no_ID	organism=Giardia_Assemblage_A_isolate_WB product=Hydroxymethylglutaryl-CoA synthase location=GLCHR03:405497-406966(-) length=489 sequence_SO=chromosome	0.9999	5.1	489	1		a	1	GL50803_13962	2	2	2	DSNVLSVLSK+NCLADPSISEDCERR	DSNVLSVLSK+NCLADPSISEDCERR	NC[Carbamidomethyl]LADPSISEDC[Carbamidomethyl]ERR	5	5	0	0	0	0	0.000170088	0
1122	0.7082	GL50803_13995	no_ID	organism=Giardia_Assemblage_A_isolate_WB product=hypothetical protein location=GLCHR05:1212913-1215129(+) length=738 sequence_SO=chromosome	0.7082	1.6	738	1		a	1	GL50803_13995	1	1	1	EELATSLGEILK	EELATSLGEILK		3	3	0	0	0	0	6.76205e-05	0
147	1	GL50803_13998	no_ID	organism=Giardia_Assemblage_A_isolate_WB product=Threonyl-tRNA synthetase location=GLCHR05:1205079-1207166(+) length=695 sequence_SO=chromosome	1	28.8	695	1		a	1	GL50803_13998	18	18	18	AILGSVER+EMDLFMTHK+GTCSVALSGR+HAASQPTGGPFTVTLPDGK+HIELLEEAKR+IDVHLTDALGR+KVLTLEETDALLAELSSGR+LEFLTFDDPR+MEPESLLQLDK+MGSDELWDR+NQHHSVQELPIR+QAAAAPGDSPVR+QAAAAPGDSPVRR+QEALDLFSYSK+TLSAYIGEK+TTEIPASFTALDVAK+VLTNTGLDFK+VYAVAFPSKDQLDK	AILGSVER+EMDLFMTHK+GTCSVALSGR+HAASQPTGGPFTVTLPDGK+HIELLEEAKR+IDVHLTDALGR+KVLTLEETDALLAELSSGR+LEFLTFDDPR+MEPESLLQLDK+MGSDELWDR+NQHHSVQELPIR+QAAAAPGDSPVR+QAAAAPGDSPVRR+QEALDLFSYSK+TLSAYIGEK+TTEIPASFTALDVAK+VLTNTGLDFK+VYAVAFPSKDQLDK	GTC[Carbamidomethyl]SVALSGR	38	38	0	0	0.00419363	0.000120922	4.78695e-05	0
148	1	GL50803_14004	no_ID	organism=Giardia_Assemblage_A_isolate_WB product=Long-flagella protein, kinase, CMGC RCK location=GLCHR01:1088912-1090549(+) length=545 sequence_SO=chromosome	1	5	545	1		a	1	GL50803_14004	3	3	3	GADAEDGTGAR+LGFTLDGR+LIEILFDR	GADAEDGTGAR+LGFTLDGR+LIEILFDR		6	6	0	0	0	0	0.000183134	0
149	1	GL50803_14019	no_ID	organism=Giardia_Assemblage_A_isolate_WB product=Cathepsin B precursor location=GLCHR04:2314740-2315642(-) length=300 sequence_SO=chromosome	1	36.3	300	1		a	1	GL50803_14019	7	7	6	CVAGLDKKPVK+GINDCSIEEQAYAGFFDE+NSWGPDWGEDGYFR+TGTTTDECVPYK+TGTTTDECVPYKSGSTTLR+VHLATATSYKDYGLDIPAMMK+YSPQYVVSCDHGDMACNGGWLPNVWK	CVAGLDKKPVK+GINDCSIEEQAYAGFFDE+TGTTTDECVPYK+TGTTTDECVPYKSGSTTLR+VHLATATSYKDYGLDIPAMMK+YSPQYVVSCDHGDMACNGGWLPNVWK	C[Carbamidomethyl]VAGLDKKPVK;GINDC[Carbamidomethyl]SIEEQAYAGFFDE;TGTTTDEC[Carbamidomethyl]VPYK;TGTTTDEC[Carbamidomethyl]VPYKSGSTTLR;VHLATATSYKDYGLDIPAMM[Oxidation]K;VHLATATSYKDYGLDIPAM[Oxidation]MK;YSPQYVVSC[Carbamidomethyl]DHGDMAC[Carbamidomethyl]NGGWLPNVWK	61	56	0	0	0.00138789	0.00224108	0.00237638	0.0201877
758	0.9999	GL50803_14048	no_ID	organism=Giardia_Assemblage_A_isolate_WB product=EB1 location=GLCHR04:1402950-1403666(-) length=238 sequence_SO=chromosome	0.9999	9.7	238	1		a	1	GL50803_14048	2	2	2	MNAINEWER+SGATESGSANAVTK	MNAINEWER+SGATESGSANAVTK		4	4	0	0	0	0	0.000279574	0
150	1	GL50803_14049	no_ID	organism=Giardia_Assemblage_A_isolate_WB product=Ribosomal protein L32 location=GLCHR04:1407911-1408321(+) length=136 sequence_SO=chromosome	1	30.1	136	1		a	1	GL50803_14049	3	3	3	AGEMIHPLPHK+GQRPMVSIGYGSDKETR+THAAQIAHGVSAR	AGEMIHPLPHK+GQRPMVSIGYGSDKETR+THAAQIAHGVSAR		6	6	0	0.00382739	0.000612305	0	0.000366941	0
151	1	GL50803_14091	no_ID	organism=Giardia_Assemblage_A_isolate_WB product=Ribosomal protein L14 location=GLCHR04:726486-726881(-) length=131 sequence_SO=chromosome	1	58.8	131	1		a	1	GL50803_14091	8	8	8	EIEASPAIDTFMNSVWGK+EIEASPAIDTFMNSVWGKK+LAVIVDILSTAAVLIDGPTTGVK+LAVIVDILSTAAVLIDGPTTGVKR+LVYLGDGPDK+LVYLGDGPDKGK+LVYLGDGPDKGKLAVIVDILSTAAVLIDGPTTGVK+WAMLTDQVINISEKPTTEQLKK	EIEASPAIDTFMNSVWGK+EIEASPAIDTFMNSVWGKK+LAVIVDILSTAAVLIDGPTTGVK+LAVIVDILSTAAVLIDGPTTGVKR+LVYLGDGPDK+LVYLGDGPDKGK+LVYLGDGPDKGKLAVIVDILSTAAVLIDGPTTGVK+WAMLTDQVINISEKPTTEQLKK	WAM[Oxidation]LTDQVINISEKPTTEQLKK	31	31	0	0	0.00190703	0.00256613	0.00304757	0
152	1	GL50803_14104	no_ID	organism=Giardia_Assemblage_A_isolate_WB product=hypothetical protein location=GLCHR03:1370664-1372967(-) length=767 sequence_SO=chromosome	1	7.6	767	1		a	1	GL50803_14104	5	5	5	AFDQSLFENPK+IINADESQYIK+IYNEIFSK+VLSGKDEEEEDDAGKKR+YVIEAPIVFVR	AFDQSLFENPK+IINADESQYIK+IYNEIFSK+VLSGKDEEEEDDAGKKR+YVIEAPIVFVR		6	6	0	0	0.000542852	0.000109571	0	0
153	1	GL50803_14133	no_ID	organism=Giardia_Assemblage_A_isolate_WB product=Protein 21.1 location=GLCHR03:468594-469385(+) length=263 sequence_SO=chromosome	1	40.3	263	1		a	1	GL50803_14133	5	5	5	LLAPHEAGLRLPSGQTVAEAALSK+LLMQSAGR+MNCLHYAALTGSTEAVR+TGAIPQLPSPEVVPSTTGAEELHQMIILK+YHNPSALMLAAAGGHTEVVQLLMNAEAR	LLAPHEAGLRLPSGQTVAEAALSK+LLMQSAGR+MNCLHYAALTGSTEAVR+TGAIPQLPSPEVVPSTTGAEELHQMIILK+YHNPSALMLAAAGGHTEVVQLLMNAEAR	MNC[Carbamidomethyl]LHYAALTGSTEAVR	12	12	0	0	0	0	0.000758995	0
154	1	GL50803_14135	no_ID	organism=Giardia_Assemblage_A_isolate_WB product=Nucleoside diphosphate kinase location=GLCHR03:462824-463987(-) length=387 sequence_SO=chromosome	1	10.3	387	1		a	1	GL50803_14135	4	4	4	AFAGPFEPK+EIDMYEVATKR+LCPVAAIGCR+NNSVMLIQPK	AFAGPFEPK+EIDMYEVATKR+LCPVAAIGCR+NNSVMLIQPK	LC[Carbamidomethyl]PVAAIGC[Carbamidomethyl]R	5	5	0	0	0	0	0.000214918	0
1074	0.9395	GL50803_14158	no_ID	organism=Giardia_Assemblage_A_isolate_WB product=Protein 21.1 location=GLCHR05:1804358-1807156(+) length=932 sequence_SO=chromosome	0.9395	1.1	932	1		a	1	GL50803_14158	1	1	1	ALLSAYQIAR	ALLSAYQIAR		1	1	0	0	0	0	1.78483e-05	0
759	0.9999	GL50803_14171	no_ID	organism=Giardia_Assemblage_A_isolate_WB product=Ribosomal protein L37 location=GLCHR02:895612-895881(-) length=89 sequence_SO=chromosome	0.9999	22.5	89	1		a	1	GL50803_14171	2	2	2	AYNSGTLK+HECASCGYPSAK	AYNSGTLK+HECASCGYPSAK	HEC[Carbamidomethyl]ASC[Carbamidomethyl]GYPSAK	4	4	0	0.0116972	0	0	0	0
155	1	GL50803_14200	no_ID	organism=Giardia_Assemblage_A_isolate_WB product=Molybdenum cofactor sulfurase location=GLCHR05:1522519-1524378(-) length=619 sequence_SO=chromosome	1	12.3	619	1		a	1	GL50803_14200	6	6	6	AVDDIRDMILEFFNAPR+FEDGTLNFLHIPSLR+FMNTNSMCTSK+LANGNSGASAANR+NDINPLLQK+TSCGDELDMVK	AVDDIRDMILEFFNAPR+FEDGTLNFLHIPSLR+FMNTNSMCTSK+LANGNSGASAANR+NDINPLLQK+TSCGDELDMVK	FMNTNSMC[Carbamidomethyl]TSK;TSC[Carbamidomethyl]GDELDMVK	13	13	0	0	0	0	0.000349354	0
156	1	GL50803_14213	no_ID	organism=Giardia_Assemblage_A_isolate_WB product=hypothetical protein location=GLCHR04:581595-582497(-) length=300 sequence_SO=chromosome	1	35	300	1		a	1	GL50803_14213	9	9	9	FATEELRDTCLAAMPQK+FATEELRDTCLAAMPQKDSSEGKAEEHTK+GYLQIISVEESPEDR+LAIHNDLTK+NKGYLQIISVEESPEDR+NSLFEGGDVELYHYDKEDGR+NYTTTQSVDKK+TSMIALFK+VGTSIVAINSR	FATEELRDTCLAAMPQK+FATEELRDTCLAAMPQKDSSEGKAEEHTK+GYLQIISVEESPEDR+LAIHNDLTK+NKGYLQIISVEESPEDR+NSLFEGGDVELYHYDKEDGR+NYTTTQSVDKK+TSMIALFK+VGTSIVAINSR	FATEELRDTC[Carbamidomethyl]LAAMPQK;FATEELRDTC[Carbamidomethyl]LAAMPQKDSSEGKAEEHTK	24	24	0	0	0	0.000280135	0.00127532	0
922	0.99	GL50803_14225	no_ID	organism=Giardia_Assemblage_A_isolate_WB product=CXC-rich protein location=GLCHR04:636445-641862(+) length=1805 sequence_SO=chromosome	0.99	1	1805	1		a	1	GL50803_14225	1	1	1	HQQCAAGSVCDIDTFACR	HQQCAAGSVCDIDTFACR	HQQC[Carbamidomethyl]AAGSVC[Carbamidomethyl]DIDTFAC[Carbamidomethyl]R	2	2	0	0	0	0	1.84317e-05	0
700	1	GL50803_14254	no_ID	organism=Giardia_Assemblage_A_isolate_WB product=Protein 21.1 location=GLCHR04:2135406-2137820(-) length=804 sequence_SO=chromosome	1	20.4	804	1		a	3	GL50803_14254;GL50803_11165;GL50803_16272	17	11	10	AAIENDIAAAK+AAIHIAVEQNNYDTCTALGPHER+DFDGLSVLEHAIIGESEECLR+EGQITNFR+GHEEIANLLLPFEGGMQLK+GILIENGMNPYHLAAR+IDELLAAKDELLR+NSTLQDPVAR+STELAQWFAAAR+TALMYAAER+TQCTLPVVEETISVEDLIASHK	AAIENDIAAAK+AAIHIAVEQNNYDTCTALGPHER+DFDGLSVLEHAIIGESEECLR+EGQITNFR+GHEEIANLLLPFEGGMQLK+GILIENGMNPYHLAAR+IDELLAAKDELLR+NSTLQDPVAR+STELAQWFAAAR+TQCTLPVVEETISVEDLIASHK	AAIHIAVEQNNYDTC[Carbamidomethyl]TALGPHER;DFDGLSVLEHAIIGESEEC[Carbamidomethyl]LR;n[Acetyl]STELAQWFAAAR;TQC[Carbamidomethyl]TLPVVEETISVEDLIASHK	21	20	0	0	0.000103574	0	0.000413797	0
852	0.9988	GL50803_14278	no_ID	organism=Giardia_Assemblage_A_isolate_WB product=hypothetical protein location=GLCHR05:914483-916483(-) length=666 sequence_SO=chromosome	0.9988	3.2	666	1		a	1	GL50803_14278	2	2	2	LAQVELLR+VKEEFGDIFELVR	LAQVELLR+VKEEFGDIFELVR		2	2	0	0	0	0	4.99539e-05	0
157	1	GL50803_14285	no_ID	organism=Giardia_Assemblage_A_isolate_WB product=Malic enzyme location=GLCHR05:3782324-3783997(-) length=557 sequence_SO=chromosome	1	29.3	557	1		a	1	GL50803_14285	14	14	14	AQFDVLTTPTEK+AVKPTCLLGLSTVGK+DAGPVFNDDIQGTGCIAAATIAAGLR+DCNKDTAFTAAER+EAHHIVAR+EDPHYLGIPEKR+EISCQCALGLIR+ETIEAVHSK+IIVATDGTR+ILPSSDTELLAQLR+NKDCNKDTAFTAAER+PITISTVLR+RGELLPDLDEIR+VETIEQQISR	AQFDVLTTPTEK+AVKPTCLLGLSTVGK+DAGPVFNDDIQGTGCIAAATIAAGLR+DCNKDTAFTAAER+EAHHIVAR+EDPHYLGIPEKR+EISCQCALGLIR+ETIEAVHSK+IIVATDGTR+ILPSSDTELLAQLR+NKDCNKDTAFTAAER+PITISTVLR+RGELLPDLDEIR+VETIEQQISR	AVKPTC[Carbamidomethyl]LLGLSTVGK;DAGPVFNDDIQGTGC[Carbamidomethyl]IAAATIAAGLR;DC[Carbamidomethyl]NKDTAFTAAER;EISC[Carbamidomethyl]QC[Carbamidomethyl]ALGLIR;NKDC[Carbamidomethyl]NKDTAFTAAER	58	58	0	0	0.00583064	0.00181057	0.000209053	0
923	0.99	GL50803_14299	no_ID	organism=Giardia_Assemblage_A_isolate_WB product=hypothetical protein location=GLCHR04:1818916-1819341(-) length=141 sequence_SO=chromosome	0.99	13.5	141	1		a	1	GL50803_14299	1	1	1	AQLQEGLLVEVVNVVAAQK	AQLQEGLLVEVVNVVAAQK		1	1	0	0	0	0	0.000117976	0
158	1	GL50803_14321	no_ID	organism=Giardia_Assemblage_A_isolate_WB product=Ribosomal protein L30 location=GLCHR05:2161528-2161857(+) length=109 sequence_SO=chromosome	1	26.6	109	1		a	1	GL50803_14321	3	3	3	ELGIAVGR+SQVDYLCHLSK+YTLGTDQAIR	ELGIAVGR+SQVDYLCHLSK+YTLGTDQAIR	SQVDYLC[Carbamidomethyl]HLSK	6	6	0	0	0	0	0	0.111125
159	1	GL50803_14328	no_ID	organism=Giardia_Assemblage_A_isolate_WB product=hypothetical protein location=GLCHR05:3934535-3935044(+) length=169 sequence_SO=chromosome	1	37.3	169	1		a	1	GL50803_14328	3	3	3	FALPGEDGKDVDLDVTETTLTLYAK+GFKAPEYSFAYK+VEAAEVYGGFSGQTPSNADSQYLVVR	FALPGEDGKDVDLDVTETTLTLYAK+GFKAPEYSFAYK+VEAAEVYGGFSGQTPSNADSQYLVVR		7	7	0	0	0	0	0.000689009	0
160	1	GL50803_14329	no_ID	organism=Giardia_Assemblage_A_isolate_WB product=Ribosomal protein S7 location=GLCHR05:3929483-3930055(-) length=190 sequence_SO=chromosome	1	37.9	190	1		a	1	GL50803_14329	8	8	8	AAVVYVPYPMLQSFQK+EIAVDGDKK+EMGLGTLYISSVK+FIIVANR+LEDDPDLREMGLGTLYISSVK+NSEALILKLEK+QVAGTLLKLEDDPDLR+QVAGTLLKLEDDPDLREMGLGTLYISSVK	AAVVYVPYPMLQSFQK+EIAVDGDKK+EMGLGTLYISSVK+FIIVANR+LEDDPDLREMGLGTLYISSVK+NSEALILKLEK+QVAGTLLKLEDDPDLR+QVAGTLLKLEDDPDLREMGLGTLYISSVK		24	24	0	0	0	0	0.00210122	0
760	0.9999	GL50803_14345	no_ID	organism=Giardia_Assemblage_A_isolate_WB product=Chromosome segregation protein location=AACB02000071:25064-29410(+) length=1448 sequence_SO=contig	0.9999	1.2	1448	1		a	1	GL50803_14345	2	2	2	SEQTIIELR+SNELQILR	SEQTIIELR+SNELQILR		3	3	0	0.000539217	0	0	0	0
161	1	GL50803_14364	no_ID	organism=Giardia_Assemblage_A_isolate_WB product=Kinase, CAMK CAMKL location=GLCHR05:1581122-1583011(+) length=629 sequence_SO=chromosome	1	21.3	629	1		a	1	GL50803_14364	9	9	9	AGQTDSDTVCYQLIHDHIFDEIIAR+FTIDIIR+GMMTVDVDKR+IKTGEYVIPDYVDSGAADMLR+IVDMYNALNR+LSDFGLSNVMSEGEFLK+SDQEIIGDYLLGR+SFGIIGEPESNPAGANR+VATHIPTNCTVAIK	AGQTDSDTVCYQLIHDHIFDEIIAR+FTIDIIR+GMMTVDVDKR+IKTGEYVIPDYVDSGAADMLR+IVDMYNALNR+LSDFGLSNVMSEGEFLK+SDQEIIGDYLLGR+SFGIIGEPESNPAGANR+VATHIPTNCTVAIK	AGQTDSDTVC[Carbamidomethyl]YQLIHDHIFDEIIAR;n[Acetyl]SDQEIIGDYLLGR;VATHIPTNC[Carbamidomethyl]TVAIK	18	18	0	0	0	0	0.000476031	0
162	1	GL50803_14373	no_ID	organism=Giardia_Assemblage_A_isolate_WB product=Dynamin (dynamin) location=GLCHR03:741223-743421(+) length=732 sequence_SO=chromosome	1	55.9	732	1		a	1	GL50803_14373	35	35	35	AELISIAK+AILDGSSAGASK+AILDGSSAGASKNELYGGAR+ALLGLISSYEK+ALLGLISSYEKEYK+ASNILDKIGNIR+CVYEYIQKPNAVILAVSAANADLATSDALQAAINCDPKGDR+EIVAETDRVTGGTLNVSPLPIR+ELASYGQHLEGR+ELVDVMQR+FVHYQEICK+GPGGPGGPGGPGGPGPQQFNESVPEKIK+GPGGPPGAPGGPGGPMNR+ISYIFQSVLPK+LCNELVNTCIK+LFSPTVVPLTLVDLPGLVK+LGVDLIPR+LGWIAVMNR+LINDLTMPTGK+LKLFSPTVVPLTLVDLPGLVK+LMSAYYR+MFDTISIQEILNGEDVR+NALPGQPADIDVQIK+NALPGQPADIDVQIKK+NELYGGAR+NLYSGD…	AELISIAK+AILDGSSAGASK+AILDGSSAGASKNELYGGAR+ALLGLISSYEK+ALLGLISSYEKEYK+ASNILDKIGNIR+CVYEYIQKPNAVILAVSAANADLATSDALQAAINCDPKGDR+EIVAETDRVTGGTLNVSPLPIR+ELASYGQHLEGR+ELVDVMQR+FVHYQEICK+GPGGPGGPGGPGGPGPQQFNESVPEKIK+GPGGPPGAPGGPGGPMNR+ISYIFQSVLPK+LCNELVNTCIK+LFSPTVVPLTLVDLPGLVK+LGVDLIPR+LGWIAVMNR+LINDLTMPTGK+LKLFSPTVVPLTLVDLPGLVK+LMSAYYR+MFDTISIQEILNGEDVR+NALPGQPADIDVQIK+NALPGQPADIDVQIKK+NELYGGAR+NLYSGD…	C[Carbamidomethyl]VYEYIQKPNAVILAVSAANADLATSDALQAAINC[Carbamidomethyl]DPKGDR;FVHYQEIC[Carbamidomethyl]K;LC[Carbamidomethyl]NELVNTC[Carbamidomethyl]IK;NLYSGDKIEDLLC[Carbamidomethyl]EDPSIK;NLYSGDKIEDLLC[Carbamidomethyl]EDPSIKEKR;SSVLEAVC[Carbamidomethyl]GR;SSVLEAVC[Carbamidomethyl]GRDVLPR	103	103	0	0.0014222	0.00273028	0.000688858	0.00156802	0
163	1	GL50803_14375	no_ID	organism=Giardia_Assemblage_A_isolate_WB product=Asparaginyl-tRNA synthetase location=GLCHR03:736922-738568(+) length=548 sequence_SO=chromosome	1	36.9	548	1		a	1	GL50803_14375	14	14	14	ACVDAGLPIKR+AQGGYEIQCLYFDIIGPSSGEFETR+AVDKPVVVCGWCHR+AVGILVADTR+CSDDPSSPDYLLTESVDLLVPTVGEIVGGSMR+DGTGYCQLVLNEACMGTR+HSEGIDWLNDHGITKEDGTAFTYDDDIPEAQER+ITPESGPDAR+LAFVVLR+LYTATKQEER+MEPYTGLAK+QEDGSELPNKR+QTEAHLAELPER+QTEAHLAELPERMEPYTGLAK	ACVDAGLPIKR+AQGGYEIQCLYFDIIGPSSGEFETR+AVDKPVVVCGWCHR+AVGILVADTR+CSDDPSSPDYLLTESVDLLVPTVGEIVGGSMR+DGTGYCQLVLNEACMGTR+HSEGIDWLNDHGITKEDGTAFTYDDDIPEAQER+ITPESGPDAR+LAFVVLR+LYTATKQEER+MEPYTGLAK+QEDGSELPNKR+QTEAHLAELPER+QTEAHLAELPERMEPYTGLAK	AC[Carbamidomethyl]VDAGLPIKR;AQGGYEIQC[Carbamidomethyl]LYFDIIGPSSGEFETR;AVDKPVVVC[Carbamidomethyl]GWC[Carbamidomethyl]HR;C[Carbamidomethyl]SDDPSSPDYLLTESVDLLVPTVGEIVGGSMR;DGTGYC[Carbamidomethyl]QLVLNEAC[Carbamidomethyl]MGTR	54	54	0	0	0.00197546	0.00107351	0.00103208	0
836	0.9997	GL50803_14390	no_ID	organism=Giardia_Assemblage_A_isolate_WB product=hypothetical protein location=GLCHR05:4024772-4029361(-) length=1529 sequence_SO=chromosome	0.9997	1.9	1529	1		a	1	GL50803_14390	2	2	2	EIELSFASK+LVITNELLLILNEDGEEILR	EIELSFASK+LVITNELLLILNEDGEEILR		3	3	0	0	0.000108925	0	1.08794e-05	0
164	1	GL50803_14392	no_ID	organism=Giardia_Assemblage_A_isolate_WB product=Metallo-beta-lactamase superfamily protein location=GLCHR05:2365329-2366270(-) length=313 sequence_SO=chromosome	1	31.3	313	1		a	1	GL50803_14392	8	8	8	ELGIDCNNVK+LDVDYLIATHFDCAEK+MCGVTIIR+MISAEDGSVYGAASSLLK+PEDVCTVIPNHVYVVDTK+QLDDYEALIAASK+YLDEYGVK+YMGIIQK	ELGIDCNNVK+LDVDYLIATHFDCAEK+MCGVTIIR+MISAEDGSVYGAASSLLK+PEDVCTVIPNHVYVVDTK+QLDDYEALIAASK+YLDEYGVK+YMGIIQK	ELGIDC[Carbamidomethyl]NNVK;LDVDYLIATHFDC[Carbamidomethyl]AEK;MC[Carbamidomethyl]GVTIIR;M[Oxidation]ISAEDGSVYGAASSLLK;PEDVC[Carbamidomethyl]TVIPNHVYVVDTK	24	24	0	0	0	0.000805501	0.00111606	0
165	1	GL50803_14404	no_ID	organism=Giardia_Assemblage_A_isolate_WB product=Phosphatase location=GLCHR02:159686-160843(-) length=385 sequence_SO=chromosome	1	53.8	385	1		a	1	GL50803_14404	14	14	14	AGSCVVMDDGDCPR+AIGDSPFKNCGVIADPDIFALR+EADADYVVLACDGLWDVLSNEDVDSLIR+ELLQHAIACLVASSGPDDQLVK+GLRQDLIDSITFVGVFDGHGGDR+IGEYLSQR+ISPEAVASYLLR+NCGVIADPDIFALR+QDLIDSITFVGVFDGHGGDR+QITVDHKPNLPAEK+QTSIQELATVFPEMPGLSSLECGEYKECDR+SIIVEYDSVMHPQ+STDPVFATQLIK+VAGMLAVSR	AGSCVVMDDGDCPR+AIGDSPFKNCGVIADPDIFALR+EADADYVVLACDGLWDVLSNEDVDSLIR+ELLQHAIACLVASSGPDDQLVK+GLRQDLIDSITFVGVFDGHGGDR+IGEYLSQR+ISPEAVASYLLR+NCGVIADPDIFALR+QDLIDSITFVGVFDGHGGDR+QITVDHKPNLPAEK+QTSIQELATVFPEMPGLSSLECGEYKECDR+SIIVEYDSVMHPQ+STDPVFATQLIK+VAGMLAVSR	AGSC[Carbamidomethyl]VVMDDGDC[Carbamidomethyl]PR;AIGDSPFKNC[Carbamidomethyl]GVIADPDIFALR;EADADYVVLAC[Carbamidomethyl]DGLWDVLSNEDVDSLIR;ELLQHAIAC[Carbamidomethyl]LVASSGPDDQLVK;NC[Carbamidomethyl]GVIADPDIFALR;QTSIQELATVFPEMPGLSSLEC[Carbamidomethyl]GEYKEC[Carbamidomethyl]DR	43	43	0	0	0	0	0.0018579	0
924	0.99	GL50803_14413	no_ID	organism=Giardia_Assemblage_A_isolate_WB product=DNA-directed RNA polymerase RPB10 location=GLCHR04:246525-246893(-) length=122 sequence_SO=chromosome	0.99	14.8	122	1		a	1	GL50803_14413	1	1	1	MLLTHVDLIDDLLLYTPK	MLLTHVDLIDDLLLYTPK		1	1	0	0	0	0	0.00013635	0
166	1	GL50803_14469	no_ID	organism=Giardia_Assemblage_A_isolate_WB product=R-SNARE 3 location=GLCHR01:878817-879536(+) length=239 sequence_SO=chromosome	1	41.4	239	1		a	1	GL50803_14469	9	9	9	ALLSASQLPLK+ALLSASQLPLKK+EFAVVGVPLGIVFIAAAR+EKNTALTVANSR+LADSRDEPDTLSR+LLGSAIYVDAK+NTALTVANSR+RQEVSLSVSK+TTLVNSFLNDITSDLDGNMTAIK	ALLSASQLPLK+ALLSASQLPLKK+EFAVVGVPLGIVFIAAAR+EKNTALTVANSR+LADSRDEPDTLSR+LLGSAIYVDAK+NTALTVANSR+RQEVSLSVSK+TTLVNSFLNDITSDLDGNMTAIK	TTLVNSFLNDITSDLDGNM[Oxidation]TAIK	38	38	0	0	0	0	0.00264484	0
761	0.9999	GL50803_14475	no_ID	organism=Giardia_Assemblage_A_isolate_WB product=hypothetical protein location=GLCHR03:282970-286401(+) length=1143 sequence_SO=chromosome	0.9999	2	1143	1		a	1	GL50803_14475	2	2	2	AQAAEVLLER+LVDTGVLLPDKPK	AQAAEVLLER+LVDTGVLLPDKPK		6	6	0	0	0.000437131	0	0	0
167	1	GL50803_14481	no_ID	organism=Giardia_Assemblage_A_isolate_WB product=hypothetical protein location=GLCHR05:3543992-3544396(+) length=134 sequence_SO=chromosome	1	34.3	134	1		a	1	GL50803_14481	3	3	3	GYITGAQAK+IAAEQYLK+IVDDLFIDDDANLSREEFSQYAVNGFNKR	GYITGAQAK+IAAEQYLK+IVDDLFIDDDANLSREEFSQYAVNGFNKR		7	7	0	0	0	0.00188151	0.000496557	0
925	0.99	GL50803_14482	no_ID	organism=Giardia_Assemblage_A_isolate_WB product=hypothetical protein location=GLCHR05:3546187-3546897(-) length=236 sequence_SO=chromosome	0.99	9.7	236	1		a	1	GL50803_14482	1	1	1	ICVDSTDLDEIISSLHSIPSISK	ICVDSTDLDEIISSLHSIPSISK	IC[Carbamidomethyl]VDSTDLDEIISSLHSIPSISK	3	3	0	0	0	0	0.000211457	0
1056	0.966	GL50803_14497	no_ID	organism=Giardia_Assemblage_A_isolate_WB product=20S proteasome alpha subunit 3 location=GLCHR04:1151637-1152371(+) length=244 sequence_SO=chromosome	0.966	4.9	244	1		a	1	GL50803_14497	1	1	1	YVSNAEVDAICR	YVSNAEVDAICR	YVSNAEVDAIC[Carbamidomethyl]R	1	1	0	0	0	0	6.81748e-05	0
850	0.9989	GL50803_14519	no_ID	organism=Giardia_Assemblage_A_isolate_WB product=Cysteine desulfurase location=GLCHR03:1250752-1252053(+) length=433 sequence_SO=chromosome	0.9989	6.5	433	1		a	1	GL50803_14519	2	2	2	IPLDVVR+SGTLPVFLVVGMGEAAELAQK	IPLDVVR+SGTLPVFLVVGMGEAAELAQK		4	4	0	0	0	0	0.000153669	0
701	1	GL50803_14521	no_ID	organism=Giardia_Assemblage_A_isolate_WB product=Peroxiredoxin 1 location=GLCHR03:1256829-1257434(-) length=201 sequence_SO=chromosome	1	75.1	201	1		a	1	GL50803_14521	18	18	15	CDLFADTNHK+CNAEIIIGSTDSVYSHYAWCLQGQNEGGIGTCK+DFGVLVEDAGIALR+GMFIVSDK+GMFIVSDKGVVR+HVTINDLPVGR+LSDYKGK+LVQAFQYADK+LVQAFQYADKTGGVIPCGWTPEK+LVQAFQYADKTGGVIPCGWTPEKNDTIIPDPEK+LVQAFQYADKTGGVIPCGWTPEKNDTIIPDPEKK+NDTIIPDPEK+PVPIPGTPCPDFEVDVVTPELK+SVEEAMR+TGGVIPCGWTPEK+TGGVIPCGWTPEKNDTIIPDPEK+TGGVIPCGWTPEKNDTIIPDPEKK+TGGVIPCGWTPEKNDTIIPDPEKKK	CNAEIIIGSTDSVYSHYAWCLQGQNEGGIGTCK+DFGVLVEDAGIALR+GMFIVSDK+GMFIVSDKGVVR+HVTINDLPVGR+LSDYKGK+LVQAFQYADK+LVQAFQYADKTGGVIPCGWTPEK+LVQAFQYADKTGGVIPCGWTPEKNDTIIPDPEK+LVQAFQYADKTGGVIPCGWTPEKNDTIIPDPEKK+NDTIIPDPEK+PVPIPGTPCPDFEVDVVTPELK+TGGVIPCGWTPEKNDTIIPDPEK+TGGVIPCGWTPEKNDTIIPDPEKK+TGGVIPCGWTPEKNDTIIPDPEKKK	C[Carbamidomethyl]DLFADTNHK;C[Carbamidomethyl]NAEIIIGSTDSVYSHYAWC[Carbamidomethyl]LQGQNEGGIGTC[Carbamidomethyl]K;GM[Oxidation]FIVSDK;GM[Oxidation]FIVSDKGVVR;LVQAFQYADKTGGVIPC[Carbamidomethyl]GWTPEK;LVQAFQYADKTGGVIPC[Carbamidomethyl]GWTPEKNDTIIPDPEK;LVQAFQYADKTGGVIPC[Carbamidomethyl]GWTPEKNDTIIPDPEKK;PVPIPGTPC[Carbamidomethyl]PDFEVDVVTPELK;SVEEAM[Oxidation]R;TGGVIPC[Carbamidomethyl]GWTPEK;TGGVIPC[…	223	146	0	0.0129484	0.0149146	0.0117908	0.0103681	0.0401746
1065	0.9514	GL50803_14525	no_ID	organism=Giardia_Assemblage_A_isolate_WB product=hypothetical protein location=GLCHR05:1618044-1619105(-) length=353 sequence_SO=chromosome	0.9514	2.8	353	1		a	1	GL50803_14525	1	1	1	DSDSLIDANR	DSDSLIDANR		1	1	0	0	0	0	4.71236e-05	0
168	1	GL50803_14546	no_ID	organism=Giardia_Assemblage_A_isolate_WB product=Phosphoglycolate phosphatase location=GLCHR05:3984061-3984747(+) length=228 sequence_SO=chromosome	1	23.2	228	1		a	1	GL50803_14546	3	3	3	AIQSEPQELFNGAFDVMMR+ALLPDVDESTQLQLAR+LAILSNKEHDATLIVADK	AIQSEPQELFNGAFDVMMR+ALLPDVDESTQLQLAR+LAILSNKEHDATLIVADK		7	7	0	0	0	0	0.000510713	0
926	0.99	GL50803_14551	no_ID	organism=Giardia_Assemblage_A_isolate_WB product=Alpha-6 giardin location=GLCHR03:109136-110029(+) length=297 sequence_SO=chromosome	0.99	4.4	297	1		a	1	GL50803_14551	1	1	1	VLNDDLLSDIGTK	VLNDDLLSDIGTK		1	1	0	0	0.000280382	0	0	0
169	1	GL50803_14567	no_ID	organism=Giardia_Assemblage_A_isolate_WB product=hypothetical protein location=GLCHR04:930172-930777(+) length=201 sequence_SO=chromosome	1	16.4	201	1		a	1	GL50803_14567	3	3	3	ALDAAIAEK+SADAQEQMER+SSSKDGDLGEIEER	ALDAAIAEK+SADAQEQMER+SSSKDGDLGEIEER		10	10	0	0	0	0.000836225	0.000662076	0
927	0.99	GL50803_14573	no_ID	organism=Giardia_Assemblage_A_isolate_WB product=Tenascin-X location=GLCHR04:1493724-1495223(+) length=499 sequence_SO=chromosome	0.99	2	499	1		a	1	GL50803_14573	1	1	1	CIEGLEDSVK	CIEGLEDSVK	C[Carbamidomethyl]IEGLEDSVK	2	2	0	0	0	0	6.66719e-05	0
170	1	GL50803_14581	no_ID	organism=Giardia_Assemblage_A_isolate_WB product=Chaperone protein DnaK HSP70 location=GLCHR03:1227021-1228943(-) length=640 sequence_SO=chromosome	1	7	640	1		a	1	GL50803_14581	4	4	4	DTPLVGAEAER+LMLEMGK+SVSPIEVGSEILK+TVPSVVGYLPLEAR	DTPLVGAEAER+LMLEMGK+SVSPIEVGSEILK+TVPSVVGYLPLEAR		7	7	0	0	0	0.000525254	7.79749e-05	0
171	1	GL50803_14584	no_ID	organism=Giardia_Assemblage_A_isolate_WB product=Kelch domain protein location=GLCHR03:1234927-1237875(-) length=982 sequence_SO=chromosome	1	14.2	982	1		a	1	GL50803_14584	9	9	9	AQPAAEQDTK+CLSSLIFEQDFCYIVSGCGTHK+DLDVVAAEPR+DLQFYLLDPDELNAVHLNLTGVSVPAR+FSLTYVQNR+LLLLEPTHEEVKITERPIR+NALGIHVEGGGQYEDTTR+TLEGSLSDSQLR+VVLIGGSQYSQK	AQPAAEQDTK+CLSSLIFEQDFCYIVSGCGTHK+DLDVVAAEPR+DLQFYLLDPDELNAVHLNLTGVSVPAR+FSLTYVQNR+LLLLEPTHEEVKITERPIR+NALGIHVEGGGQYEDTTR+TLEGSLSDSQLR+VVLIGGSQYSQK	C[Carbamidomethyl]LSSLIFEQDFC[Carbamidomethyl]YIVSGC[Carbamidomethyl]GTHK	29	29	0	0.000795098	0.000593599	0.000342324	0.000254093	0
172	1	GL50803_14603	no_ID	organism=Giardia_Assemblage_A_isolate_WB product=hypothetical protein location=GLCHR03:1617658-1618656(+) length=332 sequence_SO=chromosome	1	24.1	332	1		a	1	GL50803_14603	7	7	7	AIVIFDDHK+GSLYTHVAGFVDPGEAAR+HETPILTIYEAR+ISDQYDGSPK+MEPVKVLSYAEPLDTR+VLSYAEPLDTR+YKGAIQDESIAVESR	AIVIFDDHK+GSLYTHVAGFVDPGEAAR+HETPILTIYEAR+ISDQYDGSPK+MEPVKVLSYAEPLDTR+VLSYAEPLDTR+YKGAIQDESIAVESR	n[Acetyl]MEPVKVLSYAEPLDTR	13	13	0	0	0	0	0.000651357	0
173	1	GL50803_14606	no_ID	organism=Giardia_Assemblage_A_isolate_WB product=Translation initiation factor 6 location=GLCHR02:1088253-1088993(-) length=246 sequence_SO=chromosome	1	75.6	246	1		a	1	GL50803_14606	12	12	12	DTSATEISVIESIFK+FNNSGCLVHPMTSR+GLLLPNNVQDQEMLHIR+GSPTIGSGVVVNDWCGFVGR+KGLLLPNNVQDQEMLHIR+NILADMHQALVENFL+NSLPDDIIVQR+QEQDELASLLTVPVCAGTVNR+QTIAGQALVGTYSK+TTINSSIVVGR+VTYESSSDIGVFTLLTNR+YALVAPSGAMNYYSAIESILVPHGLPVIR	DTSATEISVIESIFK+FNNSGCLVHPMTSR+GLLLPNNVQDQEMLHIR+GSPTIGSGVVVNDWCGFVGR+KGLLLPNNVQDQEMLHIR+NILADMHQALVENFL+NSLPDDIIVQR+QEQDELASLLTVPVCAGTVNR+QTIAGQALVGTYSK+TTINSSIVVGR+VTYESSSDIGVFTLLTNR+YALVAPSGAMNYYSAIESILVPHGLPVIR	FNNSGC[Carbamidomethyl]LVHPMTSR;GSPTIGSGVVVNDWC[Carbamidomethyl]GFVGR;QEQDELASLLTVPVC[Carbamidomethyl]AGTVNR	44	44	0	0	0	0	0.0029753	0
174	1	GL50803_14614	no_ID	organism=Giardia_Assemblage_A_isolate_WB product=Eukaryotic translation initiation factor 5A location=GLCHR05:829656-830105(+) length=149 sequence_SO=chromosome	1	89.9	149	1		a	1	GL50803_14614	20	20	20	AAFEAGDK+AAFEAGDKTIMINIQR+AMNTEGIVAFK+AMNTEGIVAFKTETNK+CSITAVDIFTGK+CSITAVDIFTGKK+CSITAVDIFTGKKYEDSCPSSHNIMCPNVSR+DVFPCKVTEISTSK+GDYIVMKDVFPCK+GDYIVMKDVFPCKVTEISTSK+KGDYIVMK+KGDYIVMKDVFPCK+KGDYIVMKDVFPCKVTEISTSK+KYEDSCPSSHNIMCPNVSR+LPLENEELVADLR+SAAGEPMYPK+TDYLLINIDDEYAFYFDQNDAEQQVR+TIMINIQR+VTEISTSK+YEDSCPSSHNIMCPNVSR	AAFEAGDK+AAFEAGDKTIMINIQR+AMNTEGIVAFK+AMNTEGIVAFKTETNK+CSITAVDIFTGK+CSITAVDIFTGKK+CSITAVDIFTGKKYEDSCPSSHNIMCPNVSR+DVFPCKVTEISTSK+GDYIVMKDVFPCK+GDYIVMKDVFPCKVTEISTSK+KGDYIVMK+KGDYIVMKDVFPCK+KGDYIVMKDVFPCKVTEISTSK+KYEDSCPSSHNIMCPNVSR+LPLENEELVADLR+SAAGEPMYPK+TDYLLINIDDEYAFYFDQNDAEQQVR+TIMINIQR+VTEISTSK+YEDSCPSSHNIMCPNVSR	AAFEAGDKTIM[Oxidation]INIQR;AM[Oxidation]NTEGIVAFKTETNK;C[Carbamidomethyl]SITAVDIFTGK;C[Carbamidomethyl]SITAVDIFTGKK;C[Carbamidomethyl]SITAVDIFTGKKYEDSC[Carbamidomethyl]PSSHNIMC[Carbamidomethyl]PNVSR;DVFPC[Carbamidomethyl]KVTEISTSK;GDYIVMKDVFPC[Carbamidomethyl]K;GDYIVMKDVFPC[Carbamidomethyl]KVTEISTSK;KGDYIVMKDVFPC[Carbamidomethyl]K;KGDYIVMKDVFPC[Carbamidomethyl]KVTEISTSK;KYEDSC[Carbamidomethyl]PS…	119	119	0	0	0	0.00112806	0.0128388	0.0270976
175	1	GL50803_14620	no_ID	organism=Giardia_Assemblage_A_isolate_WB product=Ribosomal protein S6 location=GLCHR01:1441648-1442394(+) length=248 sequence_SO=chromosome	1	50.8	248	1		a	1	GL50803_14620	10	10	10	DQMLVCELIK+GCIVGPDLHALSVVLVDAGDKTLPGLTDVVVPK+ITGGNDAQGFPMYQGVLK+LFGLPTTK+MASEFDGAALGEEYAGCTFR+SLMIEDFR+SLQQLEEYK+SQTIHGLR+TLPGLTDVVVPK+VNISNPVTGANK	DQMLVCELIK+GCIVGPDLHALSVVLVDAGDKTLPGLTDVVVPK+ITGGNDAQGFPMYQGVLK+LFGLPTTK+MASEFDGAALGEEYAGCTFR+SLMIEDFR+SLQQLEEYK+SQTIHGLR+TLPGLTDVVVPK+VNISNPVTGANK	DQMLVC[Carbamidomethyl]ELIK;GC[Carbamidomethyl]IVGPDLHALSVVLVDAGDKTLPGLTDVVVPK;MASEFDGAALGEEYAGC[Carbamidomethyl]TFR	23	23	0	0.00839555	0	0	0.00100613	0
702	1	GL50803_14622	no_ID	organism=Giardia_Assemblage_A_isolate_WB product=Ribosomal protein L13 location=GLCHR01:1437186-1437890(+) length=234 sequence_SO=chromosome	1	44.4	234	1		a	1	GL50803_14622	9	9	9	AIFPCPLQK+ELQGVGLSAGK+LKEYLSK+LRPSVTR+NKSEESVAR+NVAFSNMR+NWFNQPAR+QAKPEEIQQAIQHQGVVMPVVNPKPVITTGSIAEAK+QIGIAVDPR	AIFPCPLQK+ELQGVGLSAGK+LKEYLSK+LRPSVTR+NKSEESVAR+NVAFSNMR+NWFNQPAR+QAKPEEIQQAIQHQGVVMPVVNPKPVITTGSIAEAK+QIGIAVDPR	AIFPC[Carbamidomethyl]PLQK	41	41	0	0.028918	0.000355869	0.000359148	0.000924147	0
176	1	GL50803_14628	no_ID	organism=Giardia_Assemblage_A_isolate_WB product=Phosphatidylinositol-4-phosphate 5-kinase, putative location=GLCHR05:2110076-2111782(-) length=568 sequence_SO=chromosome	1	5.1	568	1		a	1	GL50803_14628	3	3	3	HGPGVLTLPDGTR+NDEILGER+YPDTTIYK	HGPGVLTLPDGTR+NDEILGER+YPDTTIYK		8	8	0	0	0.00102626	0.000147959	0	0
928	0.99	GL50803_14641	no_ID	organism=Giardia_Assemblage_A_isolate_WB product=Transducin location=GLCHR05:3166462-3168099(+) length=545 sequence_SO=chromosome	0.99	2.9	545	1		a	1	GL50803_14641	1	1	1	TVLSQLGPSSQLELKR	TVLSQLGPSSQLELKR		1	1	0	0	0	0	3.05223e-05	0
177	1	GL50803_14649	no_ID	organism=Giardia_Assemblage_A_isolate_WB product=hypothetical protein location=GLCHR05:2052675-2053772(+) length=365 sequence_SO=chromosome	1	9.9	365	1		a	1	GL50803_14649	4	4	4	LISLNYYR+NGPVSQQEVDKR+TTFDPFDSK+TTFDPFDSKNISFVQR	LISLNYYR+NGPVSQQEVDKR+TTFDPFDSK+TTFDPFDSKNISFVQR		8	8	0	0	0	0	0.000364595	0
178	1	GL50803_14660	no_ID	organism=Giardia_Assemblage_A_isolate_WB product=hypothetical protein location=GLCHR03:514242-514598(-) length=118 sequence_SO=chromosome	1	33.1	118	1		a	1	GL50803_14660	4	4	4	EINALNNYASSHIDEAAK+LLETETQGK+LVELQTK+QEEAKLVELQTK	EINALNNYASSHIDEAAK+LLETETQGK+LVELQTK+QEEAKLVELQTK		16	16	0	0	0.00423424	0.00498546	0.000422915	0
762	0.9999	GL50803_14661	no_ID	organism=Giardia_Assemblage_A_isolate_WB product=Kinase, CAMK CAMKL location=GLCHR03:510699-512108(+) length=469 sequence_SO=chromosome	0.9999	7.9	469	1		a	1	GL50803_14661	2	2	2	ASSDVQLMEAR+VALVDEAGHTVDKFPSEITDTGVLCR	ASSDVQLMEAR+VALVDEAGHTVDKFPSEITDTGVLCR	VALVDEAGHTVDKFPSEITDTGVLC[Carbamidomethyl]R	6	6	0	0	0	0	0.00021281	0
179	1	GL50803_14670	no_ID	organism=Giardia_Assemblage_A_isolate_WB product=PDI3 - Protein disulfide isomerase location=GLCHR01:1403796-1404146(-) length=116 sequence_SO=chromosome	1	62.9	116	1		a	1	GL50803_14670	9	9	8	ANELCGSEGIEGYPTVK+ANELCGSEGIEGYPTVKFYKDSK+EVVAMKEWIK+FFAPWCGHCK+FVEEYSGPR+FVEEYSGPREVVAMK+FVEEYSGPREVVAMKEWIK+YVDLSDDAPEGVVIAEVDCTK+YVDLSDDAPEGVVIAEVDCTKANELCGSEGIEGYPTVK	ANELCGSEGIEGYPTVK+ANELCGSEGIEGYPTVKFYKDSK+EVVAMKEWIK+FVEEYSGPR+FVEEYSGPREVVAMK+FVEEYSGPREVVAMKEWIK+YVDLSDDAPEGVVIAEVDCTK+YVDLSDDAPEGVVIAEVDCTKANELCGSEGIEGYPTVK	ANELC[Carbamidomethyl]GSEGIEGYPTVK;ANELC[Carbamidomethyl]GSEGIEGYPTVKFYKDSK;EVVAM[Oxidation]KEWIK;FFAPWC[Carbamidomethyl]GHC[Carbamidomethyl]K;YVDLSDDAPEGVVIAEVDC[Carbamidomethyl]TK;YVDLSDDAPEGVVIAEVDC[Carbamidomethyl]TKANELC[Carbamidomethyl]GSEGIEGYPTVK	105	102	0	0	0	0.000724488	0.0148648	0
180	1	GL50803_14699	no_ID	organism=Giardia_Assemblage_A_isolate_WB product=Ribosomal protein S23 location=GLCHR05:1338019-1338450(-) length=143 sequence_SO=chromosome	1	35.7	143	1		a	1	GL50803_14699	5	5	5	ANPLEGACMAR+DGSITYIDNNDEVLVAGFGR+ITAFVPR+KITAFVPR+VAGIGLLALFLR	ANPLEGACMAR+DGSITYIDNNDEVLVAGFGR+ITAFVPR+KITAFVPR+VAGIGLLALFLR	ANPLEGAC[Carbamidomethyl]MAR	17	17	0	0.0127401	0	0.000587697	0.00104694	0
823	0.9998	GL50803_14704	no_ID	organism=Giardia_Assemblage_A_isolate_WB product=hypothetical protein location=GLCHR05:1910346-1913333(-) length=995 sequence_SO=chromosome	0.9998	3.7	995	1		a	1	GL50803_14704	3	3	3	ISNEVEGEVDPNYSEIHR+LLLQLVSDQTK+SSIYSFLK	ISNEVEGEVDPNYSEIHR+LLLQLVSDQTK+SSIYSFLK		6	6	0	0	0.000418459	0	1.67182e-05	0
1052	0.9696	GL50803_14731	no_ID	organism=Giardia_Assemblage_A_isolate_WB product=hypothetical protein location=GLCHR05:4298572-4301496(-) length=974 sequence_SO=chromosome	0.9696	0.9	974	1		a	1	GL50803_14731	1	1	1	VSVLQSSIK	VSVLQSSIK		6	6	0	0	0.000256489	0.000258852	0	0
181	1	GL50803_14742	no_ID	organism=Giardia_Assemblage_A_isolate_WB product=Kinase, NEK location=GLCHR03:1127120-1127983(-) length=287 sequence_SO=chromosome	1	46	287	1		a	1	GL50803_14742	8	8	8	CKEASQFIPEESVWR+DNSTLKPIAHK+EITTTEMPLQLLGYSPDVVDLVSR+FALKEITTTEMPLQLLGYSPDVVDLVSR+NIQPSNVLIDKDGNYVLTGFSHCVEMQETGLNPPETPDSTPK+SPMDDGEHIMIQITR+YVEAVTPK+YYSDRDLLTYIQR	CKEASQFIPEESVWR+DNSTLKPIAHK+EITTTEMPLQLLGYSPDVVDLVSR+FALKEITTTEMPLQLLGYSPDVVDLVSR+NIQPSNVLIDKDGNYVLTGFSHCVEMQETGLNPPETPDSTPK+SPMDDGEHIMIQITR+YVEAVTPK+YYSDRDLLTYIQR	C[Carbamidomethyl]KEASQFIPEESVWR;NIQPSNVLIDKDGNYVLTGFSHC[Carbamidomethyl]VEMQETGLNPPETPDSTPK	16	16	0	0	0	0	0.000927367	0
1036	0.9842	GL50803_14758	no_ID	organism=Giardia_Assemblage_A_isolate_WB product=hypothetical protein location=GLCHR04:1554628-1557717(+) length=1029 sequence_SO=chromosome	0.9842	1.6	1029	1		a	1	GL50803_14758	1	1	1	AAQLPESPILLPHLAR	AAQLPESPILLPHLAR		1	1	0	0	0	0	1.61658e-05	0
182	1	GL50803_14759	no_ID	organism=Giardia_Assemblage_A_isolate_WB product=6-phosphogluconate dehydrogenase, decarboxylating location=GLCHR04:1560403-1561818(+) length=471 sequence_SO=chromosome	1	15.5	471	1		a	1	GL50803_14759	7	7	7	AVADELKSESLK+CISYCGPGGAGHMVK+DNFGAHTYER+DVVSQLR+LLPLLEK+LLVSSAVK+VCADPQVEGTDGKK	AVADELKSESLK+CISYCGPGGAGHMVK+DNFGAHTYER+DVVSQLR+LLPLLEK+LLVSSAVK+VCADPQVEGTDGKK	C[Carbamidomethyl]ISYC[Carbamidomethyl]GPGGAGHMVK;VC[Carbamidomethyl]ADPQVEGTDGKK	24	24	0	0	0.00176801	0.00231959	3.53177e-05	0
183	1	GL50803_14787	no_ID	organism=Giardia_Assemblage_A_isolate_WB product=Type II inositol-1,4,5-trisphosphate 5-phosphatase precursor location=GLCHR02:1375593-1377728(-) length=711 sequence_SO=chromosome	1	17.7	711	1		a	1	GL50803_14787	10	10	10	AAAPAVLSSLFTLER+AVYQVAELCYR+DTTIPFFVK+FASFLPMDR+GGSLVLDREPSWTDR+ITKWEDLLDAEFVR+KQDGSTDEQNFMAADQFNEAR+TNPDINDLR+YLDQPQTVHR+YSSLQDLMLSDHK	AAAPAVLSSLFTLER+AVYQVAELCYR+DTTIPFFVK+FASFLPMDR+GGSLVLDREPSWTDR+ITKWEDLLDAEFVR+KQDGSTDEQNFMAADQFNEAR+TNPDINDLR+YLDQPQTVHR+YSSLQDLMLSDHK	AVYQVAELC[Carbamidomethyl]YR	21	21	0	0	0.0016397	0	0.000163773	0
1062	0.9563	GL50803_14796	no_ID	organism=Giardia_Assemblage_A_isolate_WB product=hypothetical protein location=GLCHR04:1337410-1339833(-) length=807 sequence_SO=chromosome	0.9563	2.1	807	1		a	1	GL50803_14796	2	2	2	ESSLTLLIK+TELMNTVK	ESSLTLLIK+TELMNTVK		2	2	0	0	0.000206378	0	0	0
840	0.9996	GL50803_14797	no_ID	organism=Giardia_Assemblage_A_isolate_WB product=hypothetical protein location=GLCHR04:1340029-1340529(+) length=166 sequence_SO=chromosome	0.9996	15.1	166	1		a	1	GL50803_14797	2	2	2	ALSSSQVAILK+SGPVRDDSVDPTGR	ALSSSQVAILK+SGPVRDDSVDPTGR	n[Acetyl]ALSSSQVAILK	3	3	0	0	0	0	0.000300626	0
824	0.9998	GL50803_14821	no_ID	organism=Giardia_Assemblage_A_isolate_WB product=HesB domain-containing protein location=GLCHR01:407365-407760(-) length=131 sequence_SO=chromosome	0.9998	13	131	1		a	1	GL50803_14821	2	2	2	FAVDTDR+NILKPSEFLR	FAVDTDR+NILKPSEFLR		4	4	0	0	0	0	0.000507928	0
184	1	GL50803_14827	no_ID	organism=Giardia_Assemblage_A_isolate_WB product=Ribosomal protein S11 location=GLCHR02:38668-39132(-) length=154 sequence_SO=chromosome	1	31.8	154	1		a	1	GL50803_14827	4	4	4	CPFTGNVSIR+FNVIKVEPVSEAAK+QSQIFQGR+VKEGDIVTIGECRPLSK	CPFTGNVSIR+FNVIKVEPVSEAAK+QSQIFQGR+VKEGDIVTIGECRPLSK	C[Carbamidomethyl]PFTGNVSIR;VKEGDIVTIGEC[Carbamidomethyl]RPLSK	25	25	0	0.0152101	0.00270368	0.000545718	0.00108017	0
185	1	GL50803_14828	no_ID	organism=Giardia_Assemblage_A_isolate_WB product=hypothetical protein location=GLCHR02:37756-38643(+) length=295 sequence_SO=chromosome	1	21.7	295	1		a	1	GL50803_14828	4	4	4	EADLQLPFR+LLYTYVDAPLLADSDAEKDSK+TALRDEFENAAAL+VLVIYGSADPVTPPSGIAYLR	EADLQLPFR+LLYTYVDAPLLADSDAEKDSK+TALRDEFENAAAL+VLVIYGSADPVTPPSGIAYLR		8	8	0	0	0	0	0.000451109	0
186	1	GL50803_14841	no_ID	organism=Giardia_Assemblage_A_isolate_WB product=Phosphoglycolate phosphatase location=GLCHR05:1404045-1404737(+) length=230 sequence_SO=chromosome	1	18.7	230	1		a	1	GL50803_14841	3	3	3	LAIVSNKPQVSMESCLR+LVIFDLDGTLSDTLESIGK+MEADLQR	LAIVSNKPQVSMESCLR+LVIFDLDGTLSDTLESIGK+MEADLQR	LAIVSNKPQVSMESC[Carbamidomethyl]LR;n[Acetyl]MEADLQR	8	8	0	0	0	0.00109618	0.000361623	0
825	0.9998	GL50803_14842	no_ID	organism=Giardia_Assemblage_A_isolate_WB product=Dimethyladenosine transferase location=GLCHR05:1405957-1406907(+) length=316 sequence_SO=chromosome	0.9998	6.3	316	1		a	1	GL50803_14842	2	2	2	IAAIPEYR+SLLDDLANNIAR	IAAIPEYR+SLLDDLANNIAR		3	3	0	0	0	0	0.000157924	0
187	1	GL50803_14843	no_ID	organism=Giardia_Assemblage_A_isolate_WB product=DnaJ domain containing protein location=GLCHR05:1406998-1408710(+) length=570 sequence_SO=chromosome	1	23.3	570	1		a	1	GL50803_14843	12	12	12	AALQMDPDDQFLGSAYK+EYHPDYTPADATEEEK+EYHPDYTPADATEEEKAVR+GQDIEDDVNLAEK+IILVSQFR+LCLTGCSLQCSK+LSELAETCSADPELSK+RAPSMTLAK+SNILLVSINNK+STPIAEIKR+VIVPDFYK+YSLALLDSATR	AALQMDPDDQFLGSAYK+EYHPDYTPADATEEEK+EYHPDYTPADATEEEKAVR+GQDIEDDVNLAEK+IILVSQFR+LCLTGCSLQCSK+LSELAETCSADPELSK+RAPSMTLAK+SNILLVSINNK+STPIAEIKR+VIVPDFYK+YSLALLDSATR	LC[Carbamidomethyl]LTGC[Carbamidomethyl]SLQC[Carbamidomethyl]SK;LSELAETC[Carbamidomethyl]SADPELSK	23	23	0	0	0	0	0.000671223	0
188	1	GL50803_14850	no_ID	organism=Giardia_Assemblage_A_isolate_WB product=hypothetical protein location=GLCHR02:1449793-1450605(-) length=270 sequence_SO=chromosome	1	20.4	270	1		a	1	GL50803_14850	3	3	3	MQQQYTEMR+SDGPLGSSEDVFPEHTDSTAACSGSACCVR+TLKELGFVSNTLFHIR	MQQQYTEMR+SDGPLGSSEDVFPEHTDSTAACSGSACCVR+TLKELGFVSNTLFHIR	SDGPLGSSEDVFPEHTDSTAAC[Carbamidomethyl]SGSAC[Carbamidomethyl]C[Carbamidomethyl]VR	7	7	0	0	0	0	0.000431269	0
1060	0.9595	GL50803_14856	no_ID	organism=Giardia_Assemblage_A_isolate_WB product=Signal recognition particle receptor location=GLCHR05:2211600-2213315(+) length=571 sequence_SO=chromosome	0.9595	1.4	571	1		a	1	GL50803_14856	1	1	1	VLPVEYAK	VLPVEYAK		1	1	0	0	0	0.000147181	0	0
189	1	GL50803_14859	no_ID	organism=Giardia_Assemblage_A_isolate_WB product=Protein 21.1 location=GLCHR05:2201241-2204018(+) length=925 sequence_SO=chromosome	1	6.8	925	1		a	1	GL50803_14859	5	5	5	AVSGGHADVTAFLLDKEAGMQR+ILCIQEAGIK+LATEYAELPDTR+NSFSSLEEFYR+TNDCELAK	AVSGGHADVTAFLLDKEAGMQR+ILCIQEAGIK+LATEYAELPDTR+NSFSSLEEFYR+TNDCELAK	ILC[Carbamidomethyl]IQEAGIK;TNDC[Carbamidomethyl]ELAK	14	14	0	0	0	0	0.000251768	0
190	1	GL50803_14872	no_ID	organism=Giardia_Assemblage_A_isolate_WB product=Protein 21.1 location=GLCHR05:2791061-2794816(+) length=1251 sequence_SO=chromosome	1	5.4	1251	1		a	1	GL50803_14872	5	5	5	GVLSVAASAGQLEIVK+ILLPLEQDLR+ISDLSEAGR+NEPEIVSLLAQLEYGMR+VTNNEGNTALILAAGR	GVLSVAASAGQLEIVK+ILLPLEQDLR+ISDLSEAGR+NEPEIVSLLAQLEYGMR+VTNNEGNTALILAAGR		12	12	0	0	0	0.000134358	0.000132971	0
191	1	GL50803_14874	no_ID	organism=Giardia_Assemblage_A_isolate_WB product=hypothetical protein location=GLCHR05:2781703-2782272(-) length=189 sequence_SO=chromosome	1	31.7	189	1		a	1	GL50803_14874	5	5	5	EQNLMVTYADFPSHLAK+EVTCQLR+KLEAPSEQGLNENLLFR+LLTTVQR+TEPTAEKVVFAK	EQNLMVTYADFPSHLAK+EVTCQLR+KLEAPSEQGLNENLLFR+LLTTVQR+TEPTAEKVVFAK	EVTC[Carbamidomethyl]QLR;n[Acetyl]TEPTAEKVVFAK	16	16	0	0	0	0.000444659	0.00132021	0
192	1	GL50803_14938	no_ID	organism=Giardia_Assemblage_A_isolate_WB product=Ribosomal protein L12 location=GLCHR02:1255997-1256545(+) length=182 sequence_SO=chromosome	1	51.6	182	1		a	1	GL50803_14938	8	8	8	AGDIEIPEYNVPYQLAEEQETE+FDTVLDIAK+GGIIPAPNALGPK+GTVYSPAEITEMVK+IGPYGLPPK+IHEATQGYK+QPTVSVVPTASSLLVK+VKGGIIPAPNALGPK	AGDIEIPEYNVPYQLAEEQETE+FDTVLDIAK+GGIIPAPNALGPK+GTVYSPAEITEMVK+IGPYGLPPK+IHEATQGYK+QPTVSVVPTASSLLVK+VKGGIIPAPNALGPK		29	29	0	0.0243102	0.000457546	0	0.00100539	0
193	1	GL50803_14961	no_ID	organism=Giardia_Assemblage_A_isolate_WB product=Vacuolar ATP synthase subunit H location=GLCHR01:976410-978002(+) length=530 sequence_SO=chromosome	1	17.4	530	1		a	1	GL50803_14961	9	9	9	LDPQLFNQLVASFEKER+LLDNSAYALNR+LLDNSAYALNRLEQIGTK+LMWSDYTER+LNDLTHLAPK+MSPLDAFEVVLR+NVVAQMPNIK+QTLSPGSPR+VLVDNWR	LDPQLFNQLVASFEKER+LLDNSAYALNR+LLDNSAYALNRLEQIGTK+LMWSDYTER+LNDLTHLAPK+MSPLDAFEVVLR+NVVAQMPNIK+QTLSPGSPR+VLVDNWR	n[Acetyl]MSPLDAFEVVLR	24	24	0	0	0.00125696	0.000475702	0.00040802	0
194	1	GL50803_14963	no_ID	organism=Giardia_Assemblage_A_isolate_WB product=hypothetical protein location=GLCHR04:1031527-1034124(+) length=865 sequence_SO=chromosome	1	8.9	865	1		a	1	GL50803_14963	7	7	7	IKDEEIEALQLK+LHSMGGSIGQPQPQTLAAK+MNAELVAR+NLEEEILR+SAGPLEADALR+SLQLELDDTR+VTLDAENSR	IKDEEIEALQLK+LHSMGGSIGQPQPQTLAAK+MNAELVAR+NLEEEILR+SAGPLEADALR+SLQLELDDTR+VTLDAENSR		13	13	0	0.00391145	0	0	0	0
1044	0.979	GL50803_14983	no_ID	organism=Giardia_Assemblage_A_isolate_WB product=Cathepsin L precursor location=GLCHR04:1520910-1522643(+) length=577 sequence_SO=chromosome	0.979	1.9	577	1		a	1	GL50803_14983	1	1	1	NEDLPQELDWR	NEDLPQELDWR		3	3	0	0	0	0	8.64886e-05	0
195	1	GL50803_14993	no_ID	organism=Giardia_Assemblage_A_isolate_WB product=Pyrophosphate-fructose 6-phosphate 1-phosphotransferase alpha subunit location=GLCHR05:3906250-3907884(-) length=544 sequence_SO=chromosome	1	48.2	544	1		a	1	GL50803_14993	23	23	23	AIQGASYHLHTEEK+CAAPSDFDCSLCYSLGAVAAILGCNGK+DKIAKPEDFDAAAK+DNNLDIICIIGGDDSNTNACLLAEDFLKR+DPHGNIAISQIETEK+FKPALPR+FLGAGVQQVLR+GIECSFGFDSSTK+IAKPEDFDAAAK+NMGGFHAIGSGR+QLFEYLADCVTK+QMTDLNGNPYK+SAFEVYR+SVLLGFQNGPK+TAKDNNLDIICIIGGDDSNTNACLLAEDFLKR+TGYMASLR+THPVADEQDIAALFPK+TIDRDLYSTK+TQLLLDRDPHGNIAISQIETEK+TQLLLDRDPHGNIAISQIETEKFLGAGVQQVLR+TTFMAIPASIR+TTHLPLLDIQPDTGAPK+YVELTEK	AIQGASYHLHTEEK+CAAPSDFDCSLCYSLGAVAAILGCNGK+DKIAKPEDFDAAAK+DNNLDIICIIGGDDSNTNACLLAEDFLKR+DPHGNIAISQIETEK+FKPALPR+FLGAGVQQVLR+GIECSFGFDSSTK+IAKPEDFDAAAK+NMGGFHAIGSGR+QLFEYLADCVTK+QMTDLNGNPYK+SAFEVYR+SVLLGFQNGPK+TAKDNNLDIICIIGGDDSNTNACLLAEDFLKR+TGYMASLR+THPVADEQDIAALFPK+TIDRDLYSTK+TQLLLDRDPHGNIAISQIETEK+TQLLLDRDPHGNIAISQIETEKFLGAGVQQVLR+TTFMAIPASIR+TTHLPLLDIQPDTGAPK+YVELTEK	C[Carbamidomethyl]AAPSDFDC[Carbamidomethyl]SLC[Carbamidomethyl]YSLGAVAAILGC[Carbamidomethyl]NGK;DNNLDIIC[Carbamidomethyl]IIGGDDSNTNAC[Carbamidomethyl]LLAEDFLKR;GIEC[Carbamidomethyl]SFGFDSSTK;QLFEYLADC[Carbamidomethyl]VTK;QM[Oxidation]TDLNGNPYK;n[Acetyl]SAFEVYR;TAKDNNLDIIC[Carbamidomethyl]IIGGDDSNTNAC[Carbamidomethyl]LLAEDFLKR;TTFM[Oxidation]AIPASIR	165	165	0	0	0.0117869	0.00896021	0.000917352	0
763	0.9999	GL50803_14997	no_ID	organism=Giardia_Assemblage_A_isolate_WB product=hypothetical protein location=GLCHR02:538817-541312(-) length=831 sequence_SO=chromosome	0.9999	3.9	831	1		a	1	GL50803_14997	3	3	3	NDAPTFQGDNLR+SLAVLIYEAYTGEK+TAPLSKNDAPTFQGDNLR	NDAPTFQGDNLR+SLAVLIYEAYTGEK+TAPLSKNDAPTFQGDNLR		5	5	0	0	0	0	0.000100088	0
764	0.9999	GL50803_15004	no_ID	organism=Giardia_Assemblage_A_isolate_WB product=NADPH oxidoreductase, putative location=GLCHR05:4110249-4110743(-) length=164 sequence_SO=chromosome	0.9999	7.9	164	1		a	1	GL50803_15004	2	2	2	SVVNAPLVEAAK+SVVNAPLVEAAKK	SVVNAPLVEAAK+SVVNAPLVEAAKK		6	6	0	0	0	0	0.000608585	0
929	0.99	GL50803_15041	no_ID	organism=Giardia_Assemblage_A_isolate_WB product=hypothetical protein, enzyme with a TIM-barrel fold location=GLCHR04:17363-18055(-) length=230 sequence_SO=chromosome	0.99	8.7	230	1		a	1	GL50803_15041	1	1	1	SGCTVEDAIELAQLISALPR	SGCTVEDAIELAQLISALPR	SGC[Carbamidomethyl]TVEDAIELAQLISALPR	2	2	0	0	0	0	0.000144649	0
196	1	GL50803_15046	no_ID	organism=Giardia_Assemblage_A_isolate_WB product=Ribosomal protein L26 location=GLCHR04:25780-26187(+) length=135 sequence_SO=chromosome	1	46.7	135	1		a	1	GL50803_15046	7	7	7	AYFTANAETR+GDIVEIFTGGHK+ICVEGINQK+KAYFTANAETR+MKLNSAVTASR+NPEAKPVPYPIHPSNCIIK+RGDIVEIFTGGHK	AYFTANAETR+GDIVEIFTGGHK+ICVEGINQK+KAYFTANAETR+MKLNSAVTASR+NPEAKPVPYPIHPSNCIIK+RGDIVEIFTGGHK	IC[Carbamidomethyl]VEGINQK;NPEAKPVPYPIHPSNC[Carbamidomethyl]IIK	35	35	0	0.0424131	0.00123368	0.000622523	0.0012322	0
197	1	GL50803_15048	no_ID	organism=Giardia_Assemblage_A_isolate_WB product=ATP-dependent RNA helicase-like protein location=GLCHR05:1698177-1700147(+) length=656 sequence_SO=chromosome	1	23.8	656	1		a	1	GL50803_15048	15	15	15	AGNPGDLHR+AIKEVAPIATFEDLSREPFDLDPEVYQNTVR+AKYFQPTPIQK+DYSIYQDVK+EVAPIATFEDLSREPFDLDPEVYQNTVR+GLDIPNVR+LVLNYDLPGNVDDYTHR+NLAMEFLR+QGVVETTYVR+QPIPDWFNR+QTLLFSATFPK+TIDEMLSDKR+TNILIGTDVAQR+VGTEALQTGER+YFQPTPIQK	AGNPGDLHR+AIKEVAPIATFEDLSREPFDLDPEVYQNTVR+AKYFQPTPIQK+DYSIYQDVK+EVAPIATFEDLSREPFDLDPEVYQNTVR+GLDIPNVR+LVLNYDLPGNVDDYTHR+NLAMEFLR+QGVVETTYVR+QPIPDWFNR+QTLLFSATFPK+TIDEMLSDKR+TNILIGTDVAQR+VGTEALQTGER+YFQPTPIQK		42	42	0	0	0.002158	0.00256221	0.000126788	0
198	1	GL50803_15049	no_ID	organism=Giardia_Assemblage_A_isolate_WB product=Kinase, NEK location=GLCHR05:1700240-1702297(+) length=685 sequence_SO=chromosome	1	9.5	685	1		a	1	GL50803_15049	6	6	6	AMLQVDPTVR+ILAPLESGLMDK+ILMDVEGK+SALMCAAEAGHTECVR+SNCAQVLLR+VLCATEAGLR	AMLQVDPTVR+ILAPLESGLMDK+ILMDVEGK+SALMCAAEAGHTECVR+SNCAQVLLR+VLCATEAGLR	SALMC[Carbamidomethyl]AAEAGHTEC[Carbamidomethyl]VR;SNC[Carbamidomethyl]AQVLLR;VLC[Carbamidomethyl]ATEAGLR	11	11	0	0	0	0	0.000267126	0
199	1	GL50803_15054	no_ID	organism=Giardia_Assemblage_A_isolate_WB product=Kelch repeat-containing protein location=GLCHR05:1716052-1720596(-) length=1514 sequence_SO=chromosome	1	5.9	1514	1		a	1	GL50803_15054	6	6	6	AFHCAVPVGEGR+CDLATGVFEEIHGVSQR+IPESDLTPQPR+MITDANIDIEGLRRANDSAEQVIEEQNR+SPPPALSSHCLAR+VWAEVPVEK	AFHCAVPVGEGR+CDLATGVFEEIHGVSQR+IPESDLTPQPR+MITDANIDIEGLRRANDSAEQVIEEQNR+SPPPALSSHCLAR+VWAEVPVEK	AFHC[Carbamidomethyl]AVPVGEGR;C[Carbamidomethyl]DLATGVFEEIHGVSQR;SPPPALSSHC[Carbamidomethyl]LAR	15	15	0	0	0	0	0.000164808	0
930	0.99	GL50803_15078	no_ID	organism=Giardia_Assemblage_A_isolate_WB product=Metal-dependent hydrolase related to alanyl-tRNA synthetase location=GLCHR04:1601361-1602566(-) length=401 sequence_SO=chromosome	0.99	5.5	401	1		a	1	GL50803_15078	1	1	1	VLKDSELASLVSSSLQIALVSK	VLKDSELASLVSSSLQIALVSK		1	1	0	0	0	0	4.14829e-05	0
931	0.99	GL50803_15089	no_ID	organism=Giardia_Assemblage_A_isolate_WB product=hypothetical protein location=GLCHR03:1191108-1191794(+) length=228 sequence_SO=chromosome	0.99	5.3	228	1		a	1	GL50803_15089	1	1	1	LLTNVSTAGTSK	LLTNVSTAGTSK		1	1	0	0	0	0.000368599	0	0
200	1	GL50803_15090	no_ID	organism=Giardia_Assemblage_A_isolate_WB product=L-serine dehydratase location=GLCHR03:1193311-1194861(+) length=516 sequence_SO=chromosome	1	10.3	516	1		a	1	GL50803_15090	3	3	3	ESAQGGLAHFYCLDDVTDGATVK+SGIPTAEK+VYYSVGGGALQDGDLKDLDKVK	ESAQGGLAHFYCLDDVTDGATVK+SGIPTAEK+VYYSVGGGALQDGDLKDLDKVK	ESAQGGLAHFYC[Carbamidomethyl]LDDVTDGATVK	4	4	0	0	0	0.000162869	9.67131e-05	0
201	1	GL50803_15097	no_ID	organism=Giardia_Assemblage_A_isolate_WB product=Alpha-14 giardin location=GLCHR02:1108494-1109507(-) length=337 sequence_SO=chromosome	1	37.7	337	1		a	1	GL50803_15097	13	13	13	AGVEDEFQGLDEYAFK+AQLLCELIR+CLVDVLLTIETHEVR+DTHELEEDLVLVR+DTHELEEDLVLVRK+LINAVATGDR+LINAVATGDRIPR+QLYYQLYNDSLGDVVRK+SYPPNQLR+VVEACQDESK+VVEACQDESKRLDLIEIAR+VYGQAFDER+YNGDSLR	AGVEDEFQGLDEYAFK+AQLLCELIR+CLVDVLLTIETHEVR+DTHELEEDLVLVR+DTHELEEDLVLVRK+LINAVATGDR+LINAVATGDRIPR+QLYYQLYNDSLGDVVRK+SYPPNQLR+VVEACQDESK+VVEACQDESKRLDLIEIAR+VYGQAFDER+YNGDSLR	AQLLC[Carbamidomethyl]ELIR;C[Carbamidomethyl]LVDVLLTIETHEVR;VVEAC[Carbamidomethyl]QDESK;VVEAC[Carbamidomethyl]QDESKRLDLIEIAR	32	32	0	0	0.000494204	0.000748136	0.00133275	0
202	1	GL50803_15101	no_ID	organism=Giardia_Assemblage_A_isolate_WB product=Alpha-17 giardin location=GLCHR05:1189154-1190086(+) length=310 sequence_SO=chromosome	1	45.5	310	1		a	1	GL50803_15101	10	10	10	ELHGLVEAGDEVGLAVFTR+GVDLTSEINKR+LSGVAFDSLHILGSK+MAYDTEILHLAAQFAR+QAIQPSDFVNQLIDKWAAGPR+SEMQIAYQAFR+SYTQLSR+TTNIVDTLQVLIK+VAAPIVELWAPEA+YGVLRDDLIAVLTSK	ELHGLVEAGDEVGLAVFTR+GVDLTSEINKR+LSGVAFDSLHILGSK+MAYDTEILHLAAQFAR+QAIQPSDFVNQLIDKWAAGPR+SEMQIAYQAFR+SYTQLSR+TTNIVDTLQVLIK+VAAPIVELWAPEA+YGVLRDDLIAVLTSK	n[Acetyl]SYTQLSR	29	29	0	0	0	0	0.00155614	0
203	1	GL50803_15106	no_ID	organism=Giardia_Assemblage_A_isolate_WB product=Importin beta-3 subunit location=GLCHR05:4410287-4413742(-) length=1151 sequence_SO=chromosome	1	28.3	1151	1		a	1	GL50803_15106	22	22	22	AGNGNPECVHEVMVR+AIIDLIFAGLEDQADTVAVAAIK+DMEQSGDVAAVYR+EVEDFYFK+FLSEILGVHLER+HNFMDAEQALEQLVDIADMNGAVLKPMVK+ILNTMLGQTSSNSIR+IVDIYPETFPK+LNDIFNLK+LNSIECICTAFR+LVTKEDIVFTIDTLLELSNHPHQR+NGISGAQVAFLTSAVSILADIVK+SGELVSKEALAAYDNAVTLSAR+SLVEPFVTIIIENTK+TPAAFAPHLDAFLTK+TYSLYTSVR+VAVAAPTVASPPAVHQR+VGFLNCIK+VMPLLTK+YLSPANSK+YMDPIIAK+YSVLSAIGQLSEDYAPTFQTFHEK	AGNGNPECVHEVMVR+AIIDLIFAGLEDQADTVAVAAIK+DMEQSGDVAAVYR+EVEDFYFK+FLSEILGVHLER+HNFMDAEQALEQLVDIADMNGAVLKPMVK+ILNTMLGQTSSNSIR+IVDIYPETFPK+LNDIFNLK+LNSIECICTAFR+LVTKEDIVFTIDTLLELSNHPHQR+NGISGAQVAFLTSAVSILADIVK+SGELVSKEALAAYDNAVTLSAR+SLVEPFVTIIIENTK+TPAAFAPHLDAFLTK+TYSLYTSVR+VAVAAPTVASPPAVHQR+VGFLNCIK+VMPLLTK+YLSPANSK+YMDPIIAK+YSVLSAIGQLSEDYAPTFQTFHEK	AGNGNPEC[Carbamidomethyl]VHEVMVR;LNSIEC[Carbamidomethyl]IC[Carbamidomethyl]TAFR;VGFLNC[Carbamidomethyl]IK	74	74	0	0	0.00144698	0.000657138	0.000650355	0
204	1	GL50803_15124	no_ID	organism=Giardia_Assemblage_A_isolate_WB product=Dynein light chain location=GLCHR04:1860494-1860828(-) length=100 sequence_SO=chromosome	1	67	100	1		a	1	GL50803_15124	5	5	5	ISTHPGVQGLLVLMDDGTVIR+LVSSYTVLSR+MNDVEATIKR+SAIRDIDPTNELNYVR+STFDDEMTAR	ISTHPGVQGLLVLMDDGTVIR+LVSSYTVLSR+MNDVEATIKR+SAIRDIDPTNELNYVR+STFDDEMTAR	n[Acetyl]MNDVEATIKR	13	13	0	0.00260262	0	0	0.00199616	0
205	1	GL50803_15127	no_ID	organism=Giardia_Assemblage_A_isolate_WB product=Deoxyribose-phosphate aldolase lateral transfer candidate location=GLCHR04:1847981-1848757(-) length=258 sequence_SO=chromosome	1	61.6	258	1		a	1	GL50803_15127	10	10	10	AGMYKEVYEDIK+AVASVCHYGSKPATLK+ELVQLGVQEIDMVINCGWLK+FGFTAVCVNGCYAR+HLEDLLGVPVRPSVNPGALPR+MESLVGLIEER+SAEAAQEMVCSGADR+SCASDLAK+TCCVIGFPLGCMTTAAK+YIDHTNLNLDARPADIDKLCDEAVR	AGMYKEVYEDIK+AVASVCHYGSKPATLK+ELVQLGVQEIDMVINCGWLK+FGFTAVCVNGCYAR+HLEDLLGVPVRPSVNPGALPR+MESLVGLIEER+SAEAAQEMVCSGADR+SCASDLAK+TCCVIGFPLGCMTTAAK+YIDHTNLNLDARPADIDKLCDEAVR	AVASVC[Carbamidomethyl]HYGSKPATLK;ELVQLGVQEIDMVINC[Carbamidomethyl]GWLK;FGFTAVC[Carbamidomethyl]VNGC[Carbamidomethyl]YAR;n[Acetyl]MESLVGLIEER;SAEAAQEMVC[Carbamidomethyl]SGADR;SC[Carbamidomethyl]ASDLAK;TC[Carbamidomethyl]C[Carbamidomethyl]VIGFPLGC[Carbamidomethyl]MTTAAK;YIDHTNLNLDARPADIDKLC[Carbamidomethyl]DEAVR	39	39	0	0	0	0.00162869	0.00219216	0
882	0.9907	GL50803_15139	no_ID	organism=Giardia_Assemblage_A_isolate_WB product=hypothetical protein location=GLCHR01:707935-708456(+) length=173 sequence_SO=chromosome	0.9907	8.7	173	1		a	1	GL50803_15139	2	2	2	CPVKDLTR+LTELDTR	CPVKDLTR+LTELDTR	C[Carbamidomethyl]PVKDLTR	4	4	0	0	0	0	0.000384616	0
206	1	GL50803_15148	no_ID	organism=Giardia_Assemblage_A_isolate_WB product=Chaperone protein DnaJ subfamily C location=GLCHR03:1879451-1881295(-) length=614 sequence_SO=chromosome	1	46.4	614	1		a	1	GL50803_15148	27	27	27	AANIYKDQSMYLECIR+AASLLDPTYYK+ALEDTTR+ANAAIITSNLGMTLNK+CQALACSDNAR+CQALACSDNARFEDHLNAAAISLAR+ECGIAVSINEADTK+ECGIAVSINEADTKGCQELAK+EQGSNSFKNNQHK+EWIEMAANVSR+FEDHLNAAAISLAR+HKDEAKEDEADLANCEITEAIYVIR+HVEALIK+KLQEADEVLKNPQKR+LGDNGSALSYLR+LGQGDDAVR+LQEADEVLKNPQK+LQEADEVLKNPQKR+LSAGYAQFLTK+SVDPSSQEYASAYK+SVDPSSQEYASAYKK+SVQLDPGYIK+TLTYSTEER+VGMDPYPGQEMDDKGNAKPLPDYLGIAK+VGMDPYPGQEMDDKGNAKPLPDYLGIAKK+YAQE…	AANIYKDQSMYLECIR+AASLLDPTYYK+ALEDTTR+ANAAIITSNLGMTLNK+CQALACSDNAR+CQALACSDNARFEDHLNAAAISLAR+ECGIAVSINEADTK+ECGIAVSINEADTKGCQELAK+EQGSNSFKNNQHK+EWIEMAANVSR+FEDHLNAAAISLAR+HKDEAKEDEADLANCEITEAIYVIR+HVEALIK+KLQEADEVLKNPQKR+LGDNGSALSYLR+LGQGDDAVR+LQEADEVLKNPQK+LQEADEVLKNPQKR+LSAGYAQFLTK+SVDPSSQEYASAYK+SVDPSSQEYASAYKK+SVQLDPGYIK+TLTYSTEER+VGMDPYPGQEMDDKGNAKPLPDYLGIAK+VGMDPYPGQEMDDKGNAKPLPDYLGIAKK+YAQE…	AANIYKDQSMYLEC[Carbamidomethyl]IR;C[Carbamidomethyl]QALAC[Carbamidomethyl]SDNAR;C[Carbamidomethyl]QALAC[Carbamidomethyl]SDNARFEDHLNAAAISLAR;EC[Carbamidomethyl]GIAVSINEADTK;EC[Carbamidomethyl]GIAVSINEADTKGC[Carbamidomethyl]QELAK;HKDEAKEDEADLANC[Carbamidomethyl]EITEAIYVIR	91	91	0	0	0	0	0.0024654	0
207	1	GL50803_15154	no_ID	organism=Giardia_Assemblage_A_isolate_WB product=hypothetical protein location=GLCHR01:1342845-1343474(-) length=209 sequence_SO=chromosome	1	26.3	209	1		a	1	GL50803_15154	3	3	3	GFCLATVQGTQSAVSR+ITGLHPDTQMEDIIQFLK+LSGCMLHNTPVAVTVLSVTSR	GFCLATVQGTQSAVSR+ITGLHPDTQMEDIIQFLK+LSGCMLHNTPVAVTVLSVTSR	GFC[Carbamidomethyl]LATVQGTQSAVSR;LSGC[Carbamidomethyl]MLHNTPVAVTVLSVTSR	7	7	0	0	0	0	0.000557141	0
932	0.99	GL50803_15164	no_ID	organism=Giardia_Assemblage_A_isolate_WB product=ATP-binding protein location=GLCHR04:672415-673524(+) length=369 sequence_SO=chromosome	0.99	5.1	369	1		a	1	GL50803_15164	1	1	1	EKEDPYQSLFADMSLLPTR	EKEDPYQSLFADMSLLPTR		2	2	0	0	0	0	9.01607e-05	0
208	1	GL50803_15196	no_ID	organism=Giardia_Assemblage_A_isolate_WB product=NifU-like protein location=GLCHR05:2598090-2598728(+) length=212 sequence_SO=chromosome	1	25	212	1		a	1	GL50803_15196	3	3	3	FKTFGCGAAIASSSYATSLLQGK+TFGCGAAIASSSYATSLLQGK+TPVNIGTLDDDDEHVGSGLVGAPACGDVMR	FKTFGCGAAIASSSYATSLLQGK+TFGCGAAIASSSYATSLLQGK+TPVNIGTLDDDDEHVGSGLVGAPACGDVMR	FKTFGC[Carbamidomethyl]GAAIASSSYATSLLQGK;TFGC[Carbamidomethyl]GAAIASSSYATSLLQGK;TPVNIGTLDDDDEHVGSGLVGAPAC[Carbamidomethyl]GDVMR	4	4	0	0	0	0	0.000313861	0
209	1	GL50803_15213	no_ID	organism=Giardia_Assemblage_A_isolate_WB product=hypothetical protein location=GLCHR01:1236163-1238016(+) length=617 sequence_SO=chromosome	1	14.9	617	1		a	1	GL50803_15213	5	5	5	FAQPEQTSIGIR+GADDFVGIYQLAAALER+GIADAFNNHYTWEEGAK+NSEQIYGVPAALTDALIYEK+SYSTIFKETLLPQILLDNTSVEEFMK	FAQPEQTSIGIR+GADDFVGIYQLAAALER+GIADAFNNHYTWEEGAK+NSEQIYGVPAALTDALIYEK+SYSTIFKETLLPQILLDNTSVEEFMK		8	8	0	0	0	0	0.000215684	0
703	1	GL50803_15215	no_ID	organism=Giardia_Assemblage_A_isolate_WB product=Phosphatase location=GLCHR01:1233981-1234913(-) length=310 sequence_SO=chromosome	1	51.3	310	1		a	5	GL50803_15215;GL50803_15214;GL50803_2053;GL50803_14311;GL50803_14568	42	13	12	AVDQFLR+AVTQTYGFYDEAYRK+EILPEADVLALLWR+GAGYLFGPR+IFCVHGGISPSLPTIDDIR+IFEAVPADQR+MYMELFDQLPLVAIIDER+NSASIMVVK+PDFASYLER+SAEEEFKIFEAVPADQR+SSEIPSEGPFADLQWSDPSTALETWEHSYR+TKNSASIMVVK+YLFLGDYVDR	AVDQFLR+AVTQTYGFYDEAYRK+EILPEADVLALLWR+GAGYLFGPR+IFCVHGGISPSLPTIDDIR+IFEAVPADQR+MYMELFDQLPLVAIIDER+NSASIMVVK+PDFASYLER+SAEEEFKIFEAVPADQR+SSEIPSEGPFADLQWSDPSTALETWEHSYR+TKNSASIMVVK	IFC[Carbamidomethyl]VHGGISPSLPTIDDIR	44	41	0	0	0.00214899	0.000813296	0.00177079	0
210	1	GL50803_15218	no_ID	organism=Giardia_Assemblage_A_isolate_WB product=WD-40 repeat protein location=GLCHR01:1219854-1222217(+) length=787 sequence_SO=chromosome	1	10.2	787	1		a	1	GL50803_15218	5	5	5	ALPLPIPATACYLYER+EVDSLLYAGTESGDVIKIDPVR+GAITSINVK+GGAYLVTGGGDGR+SLWIAEQAHDNGVTALSQCR	ALPLPIPATACYLYER+EVDSLLYAGTESGDVIKIDPVR+GAITSINVK+GGAYLVTGGGDGR+SLWIAEQAHDNGVTALSQCR	ALPLPIPATAC[Carbamidomethyl]YLYER;SLWIAEQAHDNGVTALSQC[Carbamidomethyl]R	7	7	0	0	0	0	0.000147957	0
211	1	GL50803_15228	no_ID	organism=Giardia_Assemblage_A_isolate_WB product=Ribosomal protein S15A location=GLCHR04:2164753-2165145(-) length=130 sequence_SO=chromosome	1	20	130	1		a	1	GL50803_15228	3	3	3	IVVNLIGR+SICNAQR+VIIEFLQLMQK	IVVNLIGR+SICNAQR+VIIEFLQLMQK	SIC[Carbamidomethyl]NAQR	12	12	0	0	0.00192169	0.00129293	0.000895712	0
212	1	GL50803_15247	no_ID	organism=Giardia_Assemblage_A_isolate_WB product=Grp94/Hsp90 (GRP94/Hsp90) location=GLCHR01:748037-750670(+) length=877 sequence_SO=chromosome	1	10.4	877	1		a	1	GL50803_15247	7	7	7	AVLLADIATYFAGYEIENKK+ELISNAVDALEK+LPASTPALAASNK+LPDKPKDDVSNEEEKEK+SFFMGAIEDK+TMVNSPEVQEK+YISLTDAK	AVLLADIATYFAGYEIENKK+ELISNAVDALEK+LPASTPALAASNK+LPDKPKDDVSNEEEKEK+SFFMGAIEDK+TMVNSPEVQEK+YISLTDAK		10	10	0	0	0.00037981	0	0.000113806	0
704	1	GL50803_15250	no_ID	organism=Giardia_Assemblage_A_isolate_WB product=High cysteine membrane protein Group 6 location=GLCHR05:923692-925563(+) length=623 sequence_SO=chromosome	1	16.7	623	1		a	1	GL50803_15250	7	7	7	CSSGELTTDGQCKEIVR+CYDDFHPNELGK+DYCLECLSGTNR+IGPECISMR+ISENCATCYSAEDAILEPGACK+TCDTATEGTCAVCKDSYK+TDSTSGESTEVCVR	CSSGELTTDGQCKEIVR+CYDDFHPNELGK+DYCLECLSGTNR+IGPECISMR+ISENCATCYSAEDAILEPGACK+TCDTATEGTCAVCKDSYK+TDSTSGESTEVCVR	C[Carbamidomethyl]SSGELTTDGQC[Carbamidomethyl]KEIVR;C[Carbamidomethyl]YDDFHPNELGK;DYC[Carbamidomethyl]LEC[Carbamidomethyl]LSGTNR;IGPEC[Carbamidomethyl]ISMR;ISENC[Carbamidomethyl]ATC[Carbamidomethyl]YSAEDAILEPGAC[Carbamidomethyl]K;TC[Carbamidomethyl]DTATEGTC[Carbamidomethyl]AVC[Carbamidomethyl]KDSYK;TDSTSGESTEVC[Carbamidomethyl]VR	12	12	0	0	0	0	0.000320411	0
213	1	GL50803_15251	no_ID	organism=Giardia_Assemblage_A_isolate_WB product=hypothetical protein location=AACB02000029_frag:2332-3216(+) length=294 sequence_SO=contig	1	28.2	294	1		a	1	GL50803_15251	5	5	5	GDSAALSQEVNQEAEGDDDDPDNLD+LPAHKDTADPSSEHALAQLK+QASMIDTLTK+SVQLDEK+TGAASSSGSDNDPALKAEMEK	GDSAALSQEVNQEAEGDDDDPDNLD+LPAHKDTADPSSEHALAQLK+QASMIDTLTK+SVQLDEK+TGAASSSGSDNDPALKAEMEK		11	11	0	0	0	0.000857557	0.000452643	0
214	1	GL50803_15252	no_ID	organism=Giardia_Assemblage_A_isolate_WB product=Ubiquitin-conjugating enzyme E2-17 kDa 3 location=AACB02000029_frag:13985-14521(+) length=178 sequence_SO=contig	1	55.6	178	1		a	1	GL50803_15252	9	9	9	EFQKDPPMNCSGGPVGDDISVWR+ELKEFQKDPPMNCSGGPVGDDISVWR+EWSPVLTIAK+IFHPNISEDGVICLDILK+IFHPNISEDGVICLDILKK+ILLSICSLLDDPNPDDPLNSAAAR+LLKTDKENYIR+YTLDYASK+YTLDYASKK	EFQKDPPMNCSGGPVGDDISVWR+ELKEFQKDPPMNCSGGPVGDDISVWR+EWSPVLTIAK+IFHPNISEDGVICLDILK+IFHPNISEDGVICLDILKK+ILLSICSLLDDPNPDDPLNSAAAR+LLKTDKENYIR+YTLDYASK+YTLDYASKK	EFQKDPPMNC[Carbamidomethyl]SGGPVGDDISVWR;EFQKDPPM[Oxidation]NC[Carbamidomethyl]SGGPVGDDISVWR;ELKEFQKDPPMNC[Carbamidomethyl]SGGPVGDDISVWR;ELKEFQKDPPM[Oxidation]NC[Carbamidomethyl]SGGPVGDDISVWR;IFHPNISEDGVIC[Carbamidomethyl]LDILK;IFHPNISEDGVIC[Carbamidomethyl]LDILKK;ILLSIC[Carbamidomethyl]SLLDDPNPDDPLNSAAAR	41	41	0	0	0	0	0.00383158	0
881	0.9919	GL50803_15260	no_ID	organism=Giardia_Assemblage_A_isolate_WB product=Ribosomal protein S15 location=GLCHR05:2468341-2468778(-) length=145 sequence_SO=chromosome	0.9919	10.3	145	1		a	1	GL50803_15260	2	2	2	GLAQPNFR+ITDILPK	GLAQPNFR+ITDILPK		3	3	0	0.00179491	0.0005743	0	0.000114722	0
215	1	GL50803_15270	no_ID	organism=Giardia_Assemblage_A_isolate_WB product=Ubiquitin protein, putative location=GLCHR04:1797981-1799477(-) length=498 sequence_SO=chromosome	1	29.3	498	1		a	1	GL50803_15270	10	10	10	DVDSSITQMSTTPGGAAMLER+GFGAINPDAMMDLIR+LQANLQSMERPPIDLFGLNR+MLDLCIKNPLDK+QHIINSPMMR+QQFGNSPYVTELLNNPDLLSSVMDR+QQFNSPLFQHMIR+SQDADEPTEEQR+SQDADEPTEEQRADSLR+YLNTGTSSTSNNR	DVDSSITQMSTTPGGAAMLER+GFGAINPDAMMDLIR+LQANLQSMERPPIDLFGLNR+MLDLCIKNPLDK+QHIINSPMMR+QQFGNSPYVTELLNNPDLLSSVMDR+QQFNSPLFQHMIR+SQDADEPTEEQR+SQDADEPTEEQRADSLR+YLNTGTSSTSNNR	LQANLQSM[Oxidation]ERPPIDLFGLNR;n[Acetyl]MLDLC[Carbamidomethyl]IKNPLDK	27	27	0	0	0	0	0.000901879	0
216	1	GL50803_15297	no_ID	organism=Giardia_Assemblage_A_isolate_WB product=Ribokinase location=GLCHR01:1309712-1310746(+) length=344 sequence_SO=chromosome	1	50.6	344	1		a	1	GL50803_15297	16	16	16	ADYDFSK+AFFVGAVGK+DTFGDEILAHYR+ELGIPNCIK+FASVAAGISVTR+FVFNPAPYR+GSNQAIACGK+ILSITDIFCPNELEALEISGTGR+IVIIGSYNR+KGTSASVPR+LEGICDDSMMK+LMELAEESTR+LMELAEESTRGPSALNDIDTIAEAAR+MSSLSPSLK+RQEVDDALSK+TVGIYSHGR	ADYDFSK+AFFVGAVGK+DTFGDEILAHYR+ELGIPNCIK+FASVAAGISVTR+FVFNPAPYR+GSNQAIACGK+ILSITDIFCPNELEALEISGTGR+IVIIGSYNR+KGTSASVPR+LEGICDDSMMK+LMELAEESTR+LMELAEESTRGPSALNDIDTIAEAAR+MSSLSPSLK+RQEVDDALSK+TVGIYSHGR	ELGIPNC[Carbamidomethyl]IK;GSNQAIAC[Carbamidomethyl]GK;ILSITDIFC[Carbamidomethyl]PNELEALEISGTGR;LEGIC[Carbamidomethyl]DDSMMK	52	52	0	0	0.00338903	0.00708482	0.000435209	0
217	1	GL50803_15304	no_ID	organism=Giardia_Assemblage_A_isolate_WB product=Protein 21.1 location=GLCHR01:1167016-1171590(-) length=1524 sequence_SO=chromosome	1	4	1524	1		a	1	GL50803_15304	5	5	5	DSHDLCALDYAVLAESLVCVR+LLLDEELDITQPDKK+MLLPVEGR+TGLMIAAER+VAELEAIR	DSHDLCALDYAVLAESLVCVR+LLLDEELDITQPDKK+MLLPVEGR+TGLMIAAER+VAELEAIR	DSHDLC[Carbamidomethyl]ALDYAVLAESLVC[Carbamidomethyl]VR	11	11	0	0	0	0.000165434	8.7321e-05	0
218	1	GL50803_15305	no_ID	organism=Giardia_Assemblage_A_isolate_WB product=Hydroxyacylglutathione hydrolase location=GLCHR01:1171587-1172261(-) length=224 sequence_SO=chromosome	1	39.3	224	1		a	1	GL50803_15305	6	6	6	IMHTPGHTPGSSLLYCNK+IYKELSDDFR+SCNALIVDPGASCPDVLDYVK+SCNALIVDPGASCPDVLDYVKK+SLTVATFPTGPLQANCYVAFDPK+VVFTGDTIFANSVGR	IMHTPGHTPGSSLLYCNK+IYKELSDDFR+SCNALIVDPGASCPDVLDYVK+SCNALIVDPGASCPDVLDYVKK+SLTVATFPTGPLQANCYVAFDPK+VVFTGDTIFANSVGR	IMHTPGHTPGSSLLYC[Carbamidomethyl]NK;SC[Carbamidomethyl]NALIVDPGASC[Carbamidomethyl]PDVLDYVK;SC[Carbamidomethyl]NALIVDPGASC[Carbamidomethyl]PDVLDYVKK;n[Acetyl]SLTVATFPTGPLQANC[Carbamidomethyl]YVAFDPK	19	19	0	0	0	0	0.00141097	0
219	1	GL50803_15307	no_ID	organism=Giardia_Assemblage_A_isolate_WB product=Nitroreductase family protein location=GLCHR01:1184842-1185369(-) length=175 sequence_SO=chromosome	1	18.3	175	1		a	1	GL50803_15307	5	5	5	ESVSIEAIEYLR+ESVSIEAIEYLRK+IVLDVLR+KVAVAIPTGHNTR+VAVAIPTGHNTR	ESVSIEAIEYLR+ESVSIEAIEYLRK+IVLDVLR+KVAVAIPTGHNTR+VAVAIPTGHNTR		12	12	0	0	0	0	0.00114066	0
220	1	GL50803_15310	no_ID	organism=Giardia_Assemblage_A_isolate_WB product=hypothetical protein location=GLCHR05:2711005-2713206(-) length=733 sequence_SO=chromosome	1	4.1	733	1		a	1	GL50803_15310	3	3	3	AMLQGDLAR+LLIIHNPETGEQR+YMIDCNDK	AMLQGDLAR+LLIIHNPETGEQR+YMIDCNDK	YMIDC[Carbamidomethyl]NDK	8	8	0	0	0.000227213	0.000687918	0	0
221	1	GL50803_15311	no_ID	organism=Giardia_Assemblage_A_isolate_WB product=hypothetical protein location=GLCHR05:2709145-2709819(-) length=224 sequence_SO=chromosome	1	23.2	224	1		a	1	GL50803_15311	3	3	3	ADADILYVTHPGIVYAR+ALVANGVENWTVHNDSVPGR+APNLGDASWPQLLSK	ADADILYVTHPGIVYAR+ALVANGVENWTVHNDSVPGR+APNLGDASWPQLLSK		5	5	0	0	0	0	0.000371309	0
222	1	GL50803_15317	no_ID	organism=Giardia_Assemblage_A_isolate_WB product=High cysteine membrane protein Group 1 location=GLCHR04:2475999-2480846(-) length=1615 sequence_SO=chromosome	1	20.9	1615	1		a	1	GL50803_15317	22	22	22	ACLNPDLK+ACVAMSCYDGEDTEPCQGRGECVENIQQHPFTGELTTGYICR+CGYPYQLVGTAK+CTAVDSSYK+CVCNEGHAGDTCADCADGYIRPPEEYIFK+CVCNLGYSPGTEPNR+CVHSNCIDTYDGEQIECSGFGK+CVPCAIDNCETCDVSQLGR+DVCSMASSGSCSYCK+DVNGNNVVCGGR+GFVNLVENCIPPSCIEDGLECGGR+IGYSNLAGTCTACK+INVDGCK+LPGRDVCSMASSGSCSYCK+SCGAMISK+SCVADNTVCSNNGDCVLEGLFAYR+TASLSMCVR+TCQGPQSTQCLSCVEGK+TKYCSQCQSQTSVPVNGECK+TTVLCGGEGR+VHSLNGMGASGCKEECR+YCSQCQSQTSVPVNGECK	ACLNPDLK+ACVAMSCYDGEDTEPCQGRGECVENIQQHPFTGELTTGYICR+CGYPYQLVGTAK+CTAVDSSYK+CVCNEGHAGDTCADCADGYIRPPEEYIFK+CVCNLGYSPGTEPNR+CVHSNCIDTYDGEQIECSGFGK+CVPCAIDNCETCDVSQLGR+DVCSMASSGSCSYCK+DVNGNNVVCGGR+GFVNLVENCIPPSCIEDGLECGGR+IGYSNLAGTCTACK+INVDGCK+LPGRDVCSMASSGSCSYCK+SCGAMISK+SCVADNTVCSNNGDCVLEGLFAYR+TASLSMCVR+TCQGPQSTQCLSCVEGK+TKYCSQCQSQTSVPVNGECK+TTVLCGGEGR+VHSLNGMGASGCKEECR+YCSQCQSQTSVPVNGECK	AC[Carbamidomethyl]LNPDLK;AC[Carbamidomethyl]VAMSC[Carbamidomethyl]YDGEDTEPC[Carbamidomethyl]QGRGEC[Carbamidomethyl]VENIQQHPFTGELTTGYIC[Carbamidomethyl]R;C[Carbamidomethyl]GYPYQLVGTAK;C[Carbamidomethyl]TAVDSSYK;C[Carbamidomethyl]VC[Carbamidomethyl]NEGHAGDTC[Carbamidomethyl]ADC[Carbamidomethyl]ADGYIRPPEEYIFK;C[Carbamidomethyl]VC[Carbamidomethyl]NLGYSPGTEPNR;C[Carbamidomethyl]VHSNC[Carbamidomethyl]…	73	73	0	0	0.000670312	0.000676488	0.000484104	0
223	1	GL50803_15324	no_ID	organism=Giardia_Assemblage_A_isolate_WB product=Nucleotide-binding protein 1 location=GLCHR02:322201-323319(+) length=372 sequence_SO=chromosome	1	11.6	372	1		a	1	GL50803_15324	3	3	2	GADNSTSVAISER+ILLVLSGK+MSGPNDPTPEQISLKGECAPEK	GADNSTSVAISER+MSGPNDPTPEQISLKGECAPEK	MSGPNDPTPEQISLKGEC[Carbamidomethyl]APEK	6	3	0	0	0	0	0.000170737	0
933	0.99	GL50803_15340	no_ID	organism=Giardia_Assemblage_A_isolate_WB product=Protein 21.1 location=GLCHR05:2020989-2023772(-) length=927 sequence_SO=chromosome	0.99	1	927	1		a	1	GL50803_15340	1	1	1	FNESISYAK	FNESISYAK		3	3	0	0	0	0	5.38338e-05	0
224	1	GL50803_15368	no_ID	organism=Giardia_Assemblage_A_isolate_WB product=Katanin location=GLCHR05:3328661-3330190(+) length=509 sequence_SO=chromosome	1	10.8	509	1		a	1	GL50803_15368	4	4	4	APSCIFIDEIDAIMSAR+IYIPLPDFESR+LVVLLSDFEDAIKK+SIEEIKQMNSDPK	APSCIFIDEIDAIMSAR+IYIPLPDFESR+LVVLLSDFEDAIKK+SIEEIKQMNSDPK	APSC[Carbamidomethyl]IFIDEIDAIMSAR	17	17	0	0	0	0	0.000555578	0
225	1	GL50803_15383	no_ID	organism=Giardia_Assemblage_A_isolate_WB product=Peroxiredoxin 1 location=GLCHR04:2655449-2656189(-) length=246 sequence_SO=chromosome	1	68.3	246	1		a	1	GL50803_15383	16	16	13	AMFIVSDK+AMFIVSDKGIVR+CDLFADTNHK+DFGILVEEMGLALR+FGDTEVCMQLK+HVTINDFPVGR+MIQAFQYADK+MIQAFQYADKTGGVIPCGWTPEKNDFIIPDPEK+NTCIPDKCEK+SVEEAMR+TDGGIGPCKCDLFADTNHK+TGGVIPCGWTPEK+TGGVIPCGWTPEKNDFIIPDPEK+TGGVIPCGWTPEKNDFIIPDPEKKK+TTSSVPIPGTPCPDFEVEVLTPELK+YNTEIIIGSTDTVYSHHAWCLQNK	AMFIVSDK+AMFIVSDKGIVR+DFGILVEEMGLALR+FGDTEVCMQLK+HVTINDFPVGR+MIQAFQYADK+MIQAFQYADKTGGVIPCGWTPEKNDFIIPDPEK+NTCIPDKCEK+TDGGIGPCKCDLFADTNHK+TGGVIPCGWTPEKNDFIIPDPEK+TGGVIPCGWTPEKNDFIIPDPEKKK+TTSSVPIPGTPCPDFEVEVLTPELK+YNTEIIIGSTDTVYSHHAWCLQNK	AM[Oxidation]FIVSDKGIVR;C[Carbamidomethyl]DLFADTNHK;FGDTEVC[Carbamidomethyl]MQLK;FGDTEVC[Carbamidomethyl]M[Oxidation]QLK;MIQAFQYADKTGGVIPC[Carbamidomethyl]GWTPEKNDFIIPDPEK;NTC[Carbamidomethyl]IPDKC[Carbamidomethyl]EK;SVEEAM[Oxidation]R;TDGGIGPC[Carbamidomethyl]KC[Carbamidomethyl]DLFADTNHK;TGGVIPC[Carbamidomethyl]GWTPEK;TGGVIPC[Carbamidomethyl]GWTPEKNDFIIPDPEK;TGGVIPC[Carbamidomethyl]GWTPEKNDFIIPD…	154	77	0	0	0	0.00642262	0.00525547	0
765	0.9999	GL50803_15392	no_ID	organism=Giardia_Assemblage_A_isolate_WB product=Replication factor C, subunit 1 location=GLCHR04:1417949-1420621(+) length=890 sequence_SO=chromosome	0.9999	3	890	1		a	1	GL50803_15392	2	2	2	TNASVNYETLRPR+TSYLVVGDDPGVTK	TNASVNYETLRPR+TSYLVVGDDPGVTK		3	3	0	0	0	0	5.60718e-05	0
226	1	GL50803_15397	no_ID	organism=Giardia_Assemblage_A_isolate_WB product=Kinase, CMGC CDK location=GLCHR02:1237301-1238323(+) length=340 sequence_SO=chromosome	1	34.1	340	1		a	1	GL50803_15397	8	8	8	ATHPLPK+ATHPLPKDYEFISQIGEGTYGTVSK+CSLHGQLLAVK+DIKPNNILLAFR+EVDINIDDVGKDLFYK+GDAGEQLAANASVTTPNPDADNCVLK+GVPATTLR+ISCDEALQHPWFDDLKKG	ATHPLPK+ATHPLPKDYEFISQIGEGTYGTVSK+CSLHGQLLAVK+DIKPNNILLAFR+EVDINIDDVGKDLFYK+GDAGEQLAANASVTTPNPDADNCVLK+GVPATTLR+ISCDEALQHPWFDDLKKG	n[Acetyl]ATHPLPK;n[Acetyl]ATHPLPKDYEFISQIGEGTYGTVSK;C[Carbamidomethyl]SLHGQLLAVK;GDAGEQLAANASVTTPNPDADNC[Carbamidomethyl]VLK;ISC[Carbamidomethyl]DEALQHPWFDDLKKG	34	34	0	0	0.000979687	0.000988713	0.00127206	0
227	1	GL50803_15398	no_ID	organism=Giardia_Assemblage_A_isolate_WB product=Chaperone protein DnaJ subfamily A location=GLCHR02:1231214-1232299(-) length=361 sequence_SO=chromosome	1	21.9	361	1		a	1	GL50803_15398	10	10	10	AYEVLSSDEK+AYEVLSSDEKR+AYEVLSSDEKRK+DNITQPGEVIK+IIHLDDR+IYDKGGEK+MVGEGMPIMGDR+SCHVCHAATIK+TFQDITR+YLPGDLIYVIR	AYEVLSSDEK+AYEVLSSDEKR+AYEVLSSDEKRK+DNITQPGEVIK+IIHLDDR+IYDKGGEK+MVGEGMPIMGDR+SCHVCHAATIK+TFQDITR+YLPGDLIYVIR	SC[Carbamidomethyl]HVC[Carbamidomethyl]HAATIK	31	31	0	0	0	0	0.000829428	0.0726982
228	1	GL50803_15409	no_ID	organism=Giardia_Assemblage_A_isolate_WB product=Kinase, NEK location=GLCHR02:126650-128197(+) length=515 sequence_SO=chromosome	1	38.6	515	1		a	1	GL50803_15409	15	15	15	AEQLCASGK+AIVSDAMGHGEVR+DGATALFTAVFWNR+DGDLSGVR+DIVQPPSGLTDLMIAAR+GAISLPYDGR+IAQCIAENGDAPTMAPPK+MDGQAFAMDYQPVADIYSTGVHEIASAR+NNLHQAGSTDQCGR+VLAPTEAIISTNDR+VLAPTEAIISTNDRYWQGER+VREVLNL+VVAALCDAAR+YSQDLVDLINSMLSFDSSARPK+YTAAMEAAR	AEQLCASGK+AIVSDAMGHGEVR+DGATALFTAVFWNR+DGDLSGVR+DIVQPPSGLTDLMIAAR+GAISLPYDGR+IAQCIAENGDAPTMAPPK+MDGQAFAMDYQPVADIYSTGVHEIASAR+NNLHQAGSTDQCGR+VLAPTEAIISTNDR+VLAPTEAIISTNDRYWQGER+VREVLNL+VVAALCDAAR+YSQDLVDLINSMLSFDSSARPK+YTAAMEAAR	AEQLC[Carbamidomethyl]ASGK;IAQC[Carbamidomethyl]IAENGDAPTMAPPK;n[Acetyl]MDGQAFAMDYQPVADIYSTGVHEIASAR;NNLHQAGSTDQC[Carbamidomethyl]GR;VVAALC[Carbamidomethyl]DAAR	61	61	0	0	0.00194035	0.0034269	0.000904408	0
229	1	GL50803_15410	no_ID	organism=Giardia_Assemblage_A_isolate_WB product=Ser/Thr protein kinase location=GLCHR02:125672-126529(+) length=285 sequence_SO=chromosome	1	30.5	285	1		a	1	GL50803_15410	6	6	6	APYAHVPEDRKEQSIQLLEQYERD+EQSIQLLEQYERD+LECIELLVEQEHGMKDASGNR+RGDEETVMALLDEQACQVDAR+SSIVELLKDR+TALMYAAEMGR	APYAHVPEDRKEQSIQLLEQYERD+EQSIQLLEQYERD+LECIELLVEQEHGMKDASGNR+RGDEETVMALLDEQACQVDAR+SSIVELLKDR+TALMYAAEMGR	LEC[Carbamidomethyl]IELLVEQEHGMKDASGNR;RGDEETVMALLDEQAC[Carbamidomethyl]QVDAR	11	11	0	0	0	0	0.000642039	0
934	0.99	GL50803_15411	no_ID	organism=Giardia_Assemblage_A_isolate_WB product=Kinase, NEK-frag location=GLCHR02:123579-125699(+) length=706 sequence_SO=chromosome	0.99	1.1	706	1		a	1	GL50803_15411	1	1	1	ELDDMLQR	ELDDMLQR		2	2	0	0	0.000235902	0	0	0
230	1	GL50803_15427	no_ID	organism=Giardia_Assemblage_A_isolate_WB product=Giardia trophozoite antigen GTA-2 location=GLCHR03:946579-947289(-) length=236 sequence_SO=chromosome	1	8.9	236	1		a	1	GL50803_15427	3	3	3	EYVSDICK+EYVSDICKER+LLGSLTEPVKR	EYVSDICK+EYVSDICKER+LLGSLTEPVKR	EYVSDIC[Carbamidomethyl]K;EYVSDIC[Carbamidomethyl]KER	13	13	0	0	0.00211712	0.00106831	0.000281943	0
231	1	GL50803_15454	no_ID	organism=Giardia_Assemblage_A_isolate_WB product=hypothetical protein location=GLCHR04:1917997-1919439(+) length=480 sequence_SO=chromosome	1	6.9	480	1		a	1	GL50803_15454	3	3	3	GFPQILDLSAAK+SSLTQQDVLLSR+TEALQLVDR	GFPQILDLSAAK+SSLTQQDVLLSR+TEALQLVDR		6	6	0	0	0.000520459	0	0.000103967	0
705	1	GL50803_15472	no_ID	organism=Giardia_Assemblage_A_isolate_WB product=hypothetical protein (VPS46a) location=GLCHR05:2839282-2839842(+) length=186 sequence_SO=chromosome	1	40.9	186	1		a	1	GL50803_15472	8	8	7	GKIDLTDQAIELK+IDLTDQAIELK+IMDEFAK+LAGQMEIIATQLEIGGLMMENAK+LIAEVALEQK+QMESQAR+QNQINQLYK+RLETDVK	GKIDLTDQAIELK+IDLTDQAIELK+IMDEFAK+LAGQMEIIATQLEIGGLMMENAK+LIAEVALEQK+QMESQAR+RLETDVK		18	15	0	0	0	0	0.0014447	0
766	0.9999	GL50803_15514	no_ID	organism=Giardia_Assemblage_A_isolate_WB product=Kinase, STE STE20 location=GLCHR03:1114007-1115590(-) length=527 sequence_SO=chromosome	0.9999	3.2	527	1		a	1	GL50803_15514	2	2	2	AMIVIPR+STLPTLIAER	AMIVIPR+STLPTLIAER		10	10	0	0	0.00079007	0.000797349	0	0
232	1	GL50803_15520	no_ID	organism=Giardia_Assemblage_A_isolate_WB product=Ribosomal protein L21 location=GLCHR03:1101248-1101727(+) length=159 sequence_SO=chromosome	1	44.7	159	1		a	1	GL50803_15520	7	7	7	AAHVVSIASAIDITPLKYDGVF+ETGQPVPCLK+ETGQPVPCLKR+HGMANLTTYNR+LGQYVNIK+TGTIFNIGPR+VAANDAARR	AAHVVSIASAIDITPLKYDGVF+ETGQPVPCLK+ETGQPVPCLKR+HGMANLTTYNR+LGQYVNIK+TGTIFNIGPR+VAANDAARR	ETGQPVPC[Carbamidomethyl]LK;ETGQPVPC[Carbamidomethyl]LKR	23	23	0	0.0311005	0.000523732	0	0.000313861	0
767	0.9999	GL50803_15522	no_ID	organism=Giardia_Assemblage_A_isolate_WB product=hypothetical protein location=GLCHR03:1087655-1089859(+) length=734 sequence_SO=chromosome	0.9999	3.5	734	1		a	1	GL50803_15522	2	2	2	LGSGTDGEHYAVR+LISLHTETPTAIR	LGSGTDGEHYAVR+LISLHTETPTAIR		4	4	0	0	0	0	9.0652e-05	0
935	0.99	GL50803_15535	no_ID	organism=Giardia_Assemblage_A_isolate_WB product=Deoxyhypusine synthase, putative location=GLCHR04:889733-890902(-) length=389 sequence_SO=chromosome	0.99	2.3	389	1		a	1	GL50803_15535	1	1	1	SYPECPIAR	SYPECPIAR	SYPEC[Carbamidomethyl]PIAR	1	1	0	0	0.000214071	0	0	0
936	0.99	GL50803_15538	no_ID	organism=Giardia_Assemblage_A_isolate_WB product=Eukaryotic translation initiation factor 5 location=GLCHR04:894458-895471(-) length=337 sequence_SO=chromosome	0.99	5.9	337	1		a	1	GL50803_15538	1	1	1	GNGAQFVIENLKDVALALHR	GNGAQFVIENLKDVALALHR		1	1	0	0	0	0	4.9361e-05	0
768	0.9999	GL50803_15546	no_ID	organism=Giardia_Assemblage_A_isolate_WB product=hypothetical protein location=GLCHR01:1057204-1057989(-) length=261 sequence_SO=chromosome	0.9999	8.4	261	1		a	1	GL50803_15546	2	2	2	ISVEMYR+IVEGALSPLYHEDAK	ISVEMYR+IVEGALSPLYHEDAK		7	7	0	0	0.00127622	0.000965984	0	0
233	1	GL50803_15549	no_ID	organism=Giardia_Assemblage_A_isolate_WB product=Dynein binding protein, putative location=GLCHR01:1048555-1050792(-) length=745 sequence_SO=chromosome	1	10.2	745	1		a	1	GL50803_15549	4	4	4	APSFFVTPDSTPNELALDALCLAGK+NDNGELVCPR+TVQDIVGLIQHVQQQIELGNLDDALADAK+VLLAVGDYTSAK	APSFFVTPDSTPNELALDALCLAGK+NDNGELVCPR+TVQDIVGLIQHVQQQIELGNLDDALADAK+VLLAVGDYTSAK	APSFFVTPDSTPNELALDALC[Carbamidomethyl]LAGK;NDNGELVC[Carbamidomethyl]PR	7	7	0	0	0	0.000112806	0.00013397	0
234	1	GL50803_15551	no_ID	organism=Giardia_Assemblage_A_isolate_WB product=Ribosomal protein S18 location=GLCHR01:1044317-1044781(-) length=154 sequence_SO=chromosome	1	38.3	154	1		a	1	GL50803_15551	5	5	5	AGELTAAEEDALMK+ANIDVHKR+MFNTNIQGK+VLEDPLSHGIPAWMLNR+VVLECALVGIK	AGELTAAEEDALMK+ANIDVHKR+MFNTNIQGK+VLEDPLSHGIPAWMLNR+VVLECALVGIK	VVLEC[Carbamidomethyl]ALVGIK	14	14	0	0.00169001	0	0	0.00140422	0
937	0.99	GL50803_15564	no_ID	organism=Giardia_Assemblage_A_isolate_WB product=Cathepsin B precursor location=GLCHR04:124130-125128(-) length=332 sequence_SO=chromosome	0.99	7.8	332	1		a	1	GL50803_15564	1	1	1	YTDADKDLSSPCPALCDDGSEIQLVK	YTDADKDLSSPCPALCDDGSEIQLVK	YTDADKDLSSPC[Carbamidomethyl]PALC[Carbamidomethyl]DDGSEIQLVK	1	1	0	0	0	0	5.01044e-05	0
235	1	GL50803_15567	no_ID	organism=Giardia_Assemblage_A_isolate_WB product=Rab2a (Rab2a) location=GLCHR04:106850-107494(-) length=214 sequence_SO=chromosome	1	78.5	214	1		a	1	GL50803_15567	17	17	17	AQIWDTCGQESFR+ASFEHVANWLEECR+AVLDKVNSGEIDITDESCGVK+ENNLFFIETSAK+FQNAHDMTVGVEYGTR+GSCCALLVYDITR+GSCCALLVYDITRR+MVTYDEGEKFAK+MVTYDEGEKFAKENNLFFIETSAK+SCLLLQFTEQR+TIEVGGKK+TNSNVEEAFMIIAK+TYGGDKTTILLVGNK+TYGGDKTTILLVGNKTDR+TYGGDKTTILLVGNKTDRESSR+VNSGEIDITDESCGVK+YIVVGDTAVGK	AQIWDTCGQESFR+ASFEHVANWLEECR+AVLDKVNSGEIDITDESCGVK+ENNLFFIETSAK+FQNAHDMTVGVEYGTR+GSCCALLVYDITR+GSCCALLVYDITRR+MVTYDEGEKFAK+MVTYDEGEKFAKENNLFFIETSAK+SCLLLQFTEQR+TIEVGGKK+TNSNVEEAFMIIAK+TYGGDKTTILLVGNK+TYGGDKTTILLVGNKTDR+TYGGDKTTILLVGNKTDRESSR+VNSGEIDITDESCGVK+YIVVGDTAVGK	AQIWDTC[Carbamidomethyl]GQESFR;ASFEHVANWLEEC[Carbamidomethyl]R;AVLDKVNSGEIDITDESC[Carbamidomethyl]GVK;GSC[Carbamidomethyl]C[Carbamidomethyl]ALLVYDITR;GSC[Carbamidomethyl]C[Carbamidomethyl]ALLVYDITRR;SC[Carbamidomethyl]LLLQFTEQR;TNSNVEEAFM[Oxidation]IIAK;VNSGEIDITDESC[Carbamidomethyl]GVK	77	77	0	0	0	0	0.00598536	0
844	0.9994	GL50803_15574	no_ID	organism=Giardia_Assemblage_A_isolate_WB product=Alanyl dipeptidyl peptidase location=GLCHR04:74908-77097(+) length=729 sequence_SO=chromosome	0.9994	3.4	729	1		a	1	GL50803_15574	2	2	2	ISSTAPTCLTCTNDGR+LGTFALNPK	ISSTAPTCLTCTNDGR+LGTFALNPK	ISSTAPTC[Carbamidomethyl]LTC[Carbamidomethyl]TNDGR	3	3	0	0	0.000342689	0	0	0
1090	0.9095	GL50803_15600	no_ID	organism=Giardia_Assemblage_A_isolate_WB product=hypothetical protein location=GLCHR04:2092396-2092929(-) length=177 sequence_SO=chromosome	0.9095	4.5	177	1		a	1	GL50803_15600	1	1	1	AMFPELTR	AMFPELTR		3	3	0	0	0.000470471	0.000949612	0	0
938	0.99	GL50803_15823	no_ID	organism=Giardia_Assemblage_A_isolate_WB product=1,4-alpha-glucan branching enzyme location=GLCHR01:192169-194520(-) length=783 sequence_SO=chromosome	0.99	3.3	783	1		a	1	GL50803_15823	1	1	1	VIFHTNSIQYGGDESGTTEGNELVTR	VIFHTNSIQYGGDESGTTEGNELVTR		2	2	0	0	0	0	4.24895e-05	0
236	1	GL50803_15832	no_ID	organism=Giardia_Assemblage_A_isolate_WB product=Aminoacyl-histidine dipeptidase location=GLCHR05:3627220-3628794(+) length=524 sequence_SO=chromosome	1	59.9	524	1		a	1	GL50803_15832	22	22	22	ATIEASSGNLLIVK+ATTEHDFLKDPIRPR+CTHALYVSSR+EADPGCENAPTVCLQGHCDMVCSK+FSAENLPGSYIVTLSR+GGTAHNAIPMDCSACLCFCGVSQAK+GIVSEIATLQ+HMGTDLLEAK+HYADALGGKEPIVEAIHAGLECGEIISR+IASFISEAK+ILDIACSLEYQGK+KLAEDLK+LAEDLKTEYK+LDPYGGWTPNPHSK+LLEICKR+NPHSDSELCEVETVLPFYNVVK+SLVDFLLTCPSQVIR+SSVNSYLDANDK+SSVNSYLDANDKMLAGLAR+TIDCDSCNCLSIEVK+TTDSDATIVIHEQSQTCHGK+VSQDVEGLTESSMNLGK	ATIEASSGNLLIVK+ATTEHDFLKDPIRPR+CTHALYVSSR+EADPGCENAPTVCLQGHCDMVCSK+FSAENLPGSYIVTLSR+GGTAHNAIPMDCSACLCFCGVSQAK+GIVSEIATLQ+HMGTDLLEAK+HYADALGGKEPIVEAIHAGLECGEIISR+IASFISEAK+ILDIACSLEYQGK+KLAEDLK+LAEDLKTEYK+LDPYGGWTPNPHSK+LLEICKR+NPHSDSELCEVETVLPFYNVVK+SLVDFLLTCPSQVIR+SSVNSYLDANDK+SSVNSYLDANDKMLAGLAR+TIDCDSCNCLSIEVK+TTDSDATIVIHEQSQTCHGK+VSQDVEGLTESSMNLGK	C[Carbamidomethyl]THALYVSSR;EADPGC[Carbamidomethyl]ENAPTVC[Carbamidomethyl]LQGHC[Carbamidomethyl]DMVC[Carbamidomethyl]SK;GGTAHNAIPMDC[Carbamidomethyl]SAC[Carbamidomethyl]LC[Carbamidomethyl]FC[Carbamidomethyl]GVSQAK;HYADALGGKEPIVEAIHAGLEC[Carbamidomethyl]GEIISR;ILDIAC[Carbamidomethyl]SLEYQGK;LLEIC[Carbamidomethyl]KR;NPHSDSELC[Carbamidomethyl]EVETVLPFYNVVK;SLVDFLLTC[Carbamidomethyl]PSQVIR;TIDC[Carb…	94	94	0	0	0.00301946	0.00192459	0.00199997	0
237	1	GL50803_15834	no_ID	organism=Giardia_Assemblage_A_isolate_WB product=hypothetical protein location=GLCHR05:4067600-4068412(-) length=270 sequence_SO=chromosome	1	18.1	270	1		a	1	GL50803_15834	3	3	3	ALTGQQEGEEPLGPSVDAYNLR+NPVTEEVVKEAIAIAK+TLTDVAAEIRR	ALTGQQEGEEPLGPSVDAYNLR+NPVTEEVVKEAIAIAK+TLTDVAAEIRR		5	5	0	0	0	0	0.000308049	0
1103	0.8471	GL50803_15867	no_ID	organism=Giardia_Assemblage_A_isolate_WB product=GTP-binding protein location=GLCHR05:1304529-1306334(+) length=601 sequence_SO=chromosome	0.8471	1.3	601	1		a	1	GL50803_15867	1	1	1	LIAYQINK	LIAYQINK		2	2	0	0	0	0	5.53566e-05	0
238	1	GL50803_15869	no_ID	organism=Giardia_Assemblage_A_isolate_WB product=GTP-binding nuclear protein RAN/TC4 location=GLCHR05:1308332-1309012(+) length=226 sequence_SO=chromosome	1	67.3	226	1		a	1	GL50803_15869	15	15	15	DASTGEEKPLAIVLVGNK+DASTGEEKPLAIVLVGNKCDVK+DASTGEEKPLAIVLVGNKCDVKDR+DASTGEEKPLAIVLVGNKCDVKDREIR+DLEAVNNVPLPDDD+DNFNYELPILSILR+EQINKDLEAVNNVPLPDDD+EVLLNVHDTAGQEK+KQYISTIGVEIR+NIPYVEISAK+QLPFYVAGQSCPNGR+QYISTIGVEIR+SKNIPYVEISAK+TLLNDPTIQFSQAPALLPADIGMDAATR+VILVGDGATGK	DASTGEEKPLAIVLVGNK+DASTGEEKPLAIVLVGNKCDVK+DASTGEEKPLAIVLVGNKCDVKDR+DASTGEEKPLAIVLVGNKCDVKDREIR+DLEAVNNVPLPDDD+DNFNYELPILSILR+EQINKDLEAVNNVPLPDDD+EVLLNVHDTAGQEK+KQYISTIGVEIR+NIPYVEISAK+QLPFYVAGQSCPNGR+QYISTIGVEIR+SKNIPYVEISAK+TLLNDPTIQFSQAPALLPADIGMDAATR+VILVGDGATGK	DASTGEEKPLAIVLVGNKC[Carbamidomethyl]DVK;DASTGEEKPLAIVLVGNKC[Carbamidomethyl]DVKDR;DASTGEEKPLAIVLVGNKC[Carbamidomethyl]DVKDREIR;QLPFYVAGQSC[Carbamidomethyl]PNGR	54	54	0	0	0.00147387	0.00223117	0.0032386	0
871	0.995	GL50803_15871	no_ID	organism=Giardia_Assemblage_A_isolate_WB product=Serine peptidase, putative location=GLCHR02:1252390-1253799(-) length=469 sequence_SO=chromosome	0.9949	4.3	469	1		a	1	GL50803_15871	2	2	2	QVEAGEDNIVYER+VDSILNR	QVEAGEDNIVYER+VDSILNR		3	3	0	0	0.000532666	0	0	0
239	1	GL50803_15953	no_ID	organism=Giardia_Assemblage_A_isolate_WB product=Kinase, NEK location=GLCHR02:581768-585121(+) length=1117 sequence_SO=chromosome	1	3	1117	1		a	1	GL50803_15953	3	3	3	ANVDNILQELYK+LTIPNSTTSK+VVPGTLLTEGR	ANVDNILQELYK+LTIPNSTTSK+VVPGTLLTEGR		6	6	0	0	0	0	8.93535e-05	0
240	1	GL50803_15956	no_ID	organism=Giardia_Assemblage_A_isolate_WB product=WD-40 repeat protein location=GLCHR01:990893-992746(+) length=617 sequence_SO=chromosome	1	4.7	617	1		a	1	GL50803_15956	3	3	3	IVALVDVPK+LLTIQGADR+VTNLAADSLGR	IVALVDVPK+LLTIQGADR+VTNLAADSLGR		10	10	0	0	0	0.00108967	5.39211e-05	0
1081	0.9346	GL50803_15977	no_ID	organism=Giardia_Assemblage_A_isolate_WB product=hypothetical protein location=GLCHR05:4134890-4137733(+) length=947 sequence_SO=chromosome	0.9346	1.1	947	1		a	1	GL50803_15977	1	1	1	NCMGWSNAVR	NCMGWSNAVR	NC[Carbamidomethyl]M[Oxidation]GWSNAVR	2	2	0	0	0	0.000177488	0	0
241	1	GL50803_15983	no_ID	organism=Giardia_Assemblage_A_isolate_WB product=Prolyl-tRNA synthetase location=GLCHR04:2274487-2276115(+) length=542 sequence_SO=chromosome	1	46.5	542	1		a	1	GL50803_15983	20	20	20	ANESVHPYLTCAGISTR+DLANGQCIVVPR+FPFYTTEADGEVWDKK+GGDVTFSLTK+GGLQPLEER+GHNPDENVLPGEVCALSGKPAVCYMYCAK+LALRPTSETAIYSMFSK+LCEEEYAK+LYYYELK+NNQESDQQVLGK+NTKPLIR+NVIKDELDAYK+SFDEIVACIENK+VGISQILFPTVIPESFLK+VIDTIFSDELCFK+VIPITEVMK+VLQTAGIHNLGQR+VNEIADTLK+VSIDDDFSK+VSSHTTENHELVVK	ANESVHPYLTCAGISTR+DLANGQCIVVPR+FPFYTTEADGEVWDKK+GGDVTFSLTK+GGLQPLEER+GHNPDENVLPGEVCALSGKPAVCYMYCAK+LALRPTSETAIYSMFSK+LCEEEYAK+LYYYELK+NNQESDQQVLGK+NTKPLIR+NVIKDELDAYK+SFDEIVACIENK+VGISQILFPTVIPESFLK+VIDTIFSDELCFK+VIPITEVMK+VLQTAGIHNLGQR+VNEIADTLK+VSIDDDFSK+VSSHTTENHELVVK	ANESVHPYLTC[Carbamidomethyl]AGISTR;DLANGQC[Carbamidomethyl]IVVPR;GHNPDENVLPGEVC[Carbamidomethyl]ALSGKPAVC[Carbamidomethyl]YMYC[Carbamidomethyl]AK;LC[Carbamidomethyl]EEEYAK;SFDEIVAC[Carbamidomethyl]IENK;VIDTIFSDELC[Carbamidomethyl]FK	76	76	0	0	0.00138277	0.00310113	0.00144249	0
242	1	GL50803_15984	no_ID	organism=Giardia_Assemblage_A_isolate_WB product=Impact-like protein location=GLCHR04:2278591-2279421(-) length=276 sequence_SO=chromosome	1	23.2	276	1		a	1	GL50803_15984	5	5	5	GLDPNFCSGL+LCSTKDPSDLQEGFDDDGEHAAGGR+LLLLMQK+SALCIDDHWLK+YFGGIPLGPAR	GLDPNFCSGL+LCSTKDPSDLQEGFDDDGEHAAGGR+LLLLMQK+SALCIDDHWLK+YFGGIPLGPAR	GLDPNFC[Carbamidomethyl]SGL;LC[Carbamidomethyl]STKDPSDLQEGFDDDGEHAAGGR;SALC[Carbamidomethyl]IDDHWLK	12	12	0	0	0	0	0.000723246	0
1040	0.9812	GL50803_15995	no_ID	organism=Giardia_Assemblage_A_isolate_WB product=Nucleotide-binding head-stalk protein, putative location=GLCHR03:85737-90599(+) length=1620 sequence_SO=chromosome	0.9812	0.7	1620	1		a	1	GL50803_15995	2	2	1	KSEQLEMEIER+LIESLKEAK	KSEQLEMEIER		4	2	0	0	0	0	2.29527e-05	0
243	1	GL50803_16006	no_ID	organism=Giardia_Assemblage_A_isolate_WB product=hypothetical protein location=GLCHR01:106844-107812(+) length=322 sequence_SO=chromosome	1	11.5	322	1		a	1	GL50803_16006	3	3	3	LFEAVCAK+LIYLDLSDCPVAK+QLPHLMELNLSIQCEK	LFEAVCAK+LIYLDLSDCPVAK+QLPHLMELNLSIQCEK	LFEAVC[Carbamidomethyl]AK;LIYLDLSDC[Carbamidomethyl]PVAK;QLPHLMELNLSIQC[Carbamidomethyl]EK	4	4	0	0	0	0	0.000206642	0
244	1	GL50803_16034	no_ID	organism=Giardia_Assemblage_A_isolate_WB product=Kinase, CAMK CAMKL location=GLCHR03:195626-196924(-) length=432 sequence_SO=chromosome	1	27.1	432	1		a	1	GL50803_16034	9	9	9	DIQVNGYK+DMKLENVLLDSSYNIK+HIYLVTEYVDNGELFNYVVQK+IISGVFHIPDHVSPEAADLISK+IIYTMVTK+ILVVDPDKR+LIDFGLSNILMSDEAK+LLEVIDTPR+VSNYITGK	DIQVNGYK+DMKLENVLLDSSYNIK+HIYLVTEYVDNGELFNYVVQK+IISGVFHIPDHVSPEAADLISK+IIYTMVTK+ILVVDPDKR+LIDFGLSNILMSDEAK+LLEVIDTPR+VSNYITGK		28	28	0	0	0.00077105	0.00155631	0.000616098	0
245	1	GL50803_16044	no_ID	organism=Giardia_Assemblage_A_isolate_WB product=hypothetical protein location=GLCHR05:4154750-4155265(+) length=171 sequence_SO=chromosome	1	32.7	171	1		a	1	GL50803_16044	3	3	3	FAVDCSAGKDLELNLNEFADYVR+FLYQDYQGVFR+VACSVEGDSLVIQTTGYEFAKR	FAVDCSAGKDLELNLNEFADYVR+FLYQDYQGVFR+VACSVEGDSLVIQTTGYEFAKR	FAVDC[Carbamidomethyl]SAGKDLELNLNEFADYVR;VAC[Carbamidomethyl]SVEGDSLVIQTTGYEFAKR	7	7	0	0	0	0	0.000680951	0
246	1	GL50803_16054	no_ID	organism=Giardia_Assemblage_A_isolate_WB product=Qb-SNARE 1 location=GLCHR05:1857450-1858088(-) length=212 sequence_SO=chromosome	1	27.4	212	1		a	1	GL50803_16054	5	5	5	DTLLSDQLK+MEVAIGFLQEIR+TAWTVYNR+VTTQAAKDTLLSDQLK+YLSQAEDEDPFTRDDTLQYASR	DTLLSDQLK+MEVAIGFLQEIR+TAWTVYNR+VTTQAAKDTLLSDQLK+YLSQAEDEDPFTRDDTLQYASR	n[Acetyl]MEVAIGFLQEIR	11	11	0	0	0	0	0.000863119	0
1025	0.9874	GL50803_16067	no_ID	organism=Giardia_Assemblage_A_isolate_WB product=hypothetical protein location=GLCHR01:1000483-1001448(+) length=321 sequence_SO=chromosome	0.9874	6.9	321	1		a	1	GL50803_16067	2	2	2	IFGDQPEQAR+NSVNPVSALSAR	IFGDQPEQAR+NSVNPVSALSAR		4	4	0	0.00243236	0	0.000261809	0	0
247	1	GL50803_16068	no_ID	organism=Giardia_Assemblage_A_isolate_WB product=hypothetical protein location=GLCHR01:1001445-1003772(-) length=775 sequence_SO=chromosome	1	20.4	775	1		a	1	GL50803_16068	10	10	10	AIAGDKLTHLTQR+AYLSVAPSATLPTPPLVDK+EDSGSSAEIAALR+ESIEDMIGVADVNAALDNVANSTHK+FSAICDEPENTSPLPLEVK+GADSNTSLYGTSSK+MDGKAPETSFLR+TFTPFLSSILIEFSK+TMFEQATER+VSLVDMQPTAEVDLLSQAR	AIAGDKLTHLTQR+AYLSVAPSATLPTPPLVDK+EDSGSSAEIAALR+ESIEDMIGVADVNAALDNVANSTHK+FSAICDEPENTSPLPLEVK+GADSNTSLYGTSSK+MDGKAPETSFLR+TFTPFLSSILIEFSK+TMFEQATER+VSLVDMQPTAEVDLLSQAR	FSAIC[Carbamidomethyl]DEPENTSPLPLEVK;n[Acetyl]MDGKAPETSFLR	27	27	0	0	0.000214899	0	0.000536602	0
769	0.9999	GL50803_16069	no_ID	organism=Giardia_Assemblage_A_isolate_WB product=Phosphoacetylglucosamine mutase location=GLCHR01:998847-1000382(+) length=511 sequence_SO=chromosome	0.9999	4.3	511	1		a	1	GL50803_16069	2	2	2	ALPQMVDNCSTTR+FSNTEPIIR	ALPQMVDNCSTTR+FSNTEPIIR	ALPQMVDNC[Carbamidomethyl]STTR	2	2	0	0	0	0.000328926	0	0
248	1	GL50803_16086	no_ID	organism=Giardia_Assemblage_A_isolate_WB product=Ribosomal protein L2 location=GLCHR05:1431827-1432582(+) length=251 sequence_SO=chromosome	1	32.3	251	1		a	1	GL50803_16086	7	7	7	AMIGLVAGGGR+AMIGLVAGGGRTDKPLLK+ANDFAER+ASGTYCLVVAHNMETNK+ATLHIGNILPVGNIPEGTYVCNVEEKPMDR+LRANDFAER+NCWPVVR	AMIGLVAGGGR+AMIGLVAGGGRTDKPLLK+ANDFAER+ASGTYCLVVAHNMETNK+ATLHIGNILPVGNIPEGTYVCNVEEKPMDR+LRANDFAER+NCWPVVR	AM[Oxidation]IGLVAGGGR;ASGTYC[Carbamidomethyl]LVVAHNMETNK;ATLHIGNILPVGNIPEGTYVC[Carbamidomethyl]NVEEKPMDR;NC[Carbamidomethyl]WPVVR	29	29	0	0.0217749	0	0.000669646	0.000397641	0
770	0.9999	GL50803_16090	no_ID	organism=Giardia_Assemblage_A_isolate_WB product=Ubiquitin carboxyl-terminal hydrolase 4 location=GLCHR03:1500800-1502119(+) length=439 sequence_SO=chromosome	0.9999	7.3	439	1		a	1	GL50803_16090	2	2	2	EWISEPAK+GYGQQDSFELIQTVLDGLEKETNK	EWISEPAK+GYGQQDSFELIQTVLDGLEKETNK		3	3	0	0	0	0	0.000113676	0
249	1	GL50803_16111	no_ID	organism=Giardia_Assemblage_A_isolate_WB product=HSP70 subfamily B suppressor 1 location=GLCHR04:1651510-1653372(-) length=620 sequence_SO=chromosome	1	8.9	620	1		a	1	GL50803_16111	3	3	3	AVSQPDAAVLVLDASPKEFEK+LCNNCDKLDSSVVVK+TSPTIILFDVTPDTYEGKK	AVSQPDAAVLVLDASPKEFEK+LCNNCDKLDSSVVVK+TSPTIILFDVTPDTYEGKK	LC[Carbamidomethyl]NNC[Carbamidomethyl]DKLDSSVVVK	5	5	0	0	0	0	0.00013415	0
771	0.9999	GL50803_16114	no_ID	organism=Giardia_Assemblage_A_isolate_WB product=Ribosomal protein L36-1 location=GLCHR05:1357236-1357508(+) length=90 sequence_SO=chromosome	0.9999	32.2	90	1		a	1	GL50803_16114	2	2	2	DQLSVYAR+SIIQECTGMAPYEMHIIELLR	DQLSVYAR+SIIQECTGMAPYEMHIIELLR	SIIQEC[Carbamidomethyl]TGMAPYEMHIIELLR	14	14	0	0.0173508	0.00185052	0.000933785	0.000924147	0
250	1	GL50803_16124	no_ID	organism=Giardia_Assemblage_A_isolate_WB product=TCP-1 chaperonin subunit eta location=GLCHR05:2528272-2530059(-) length=595 sequence_SO=chromosome	1	57.1	595	1		a	1	GL50803_16124	28	28	28	CGLFEEK+CLVDIAK+GGADQFIQESER+GKPTVSNDGATIITLLDIVHPAAR+GQLLTNIR+IANPVICCLNFELEWQAEKDNAEIR+IISAVSDLTDSVLGK+IISAVSDLTDSVLGKR+IKEIEVNMPEYVPGNTGFNDELR+INALQASFEAAR+ISACSGAR+IVAAGATVVLSNK+LETLAATAMNSK+LIAPCKEQFSK+LTDPEKFKDIVSAEYK+MTVDAVMSLIDDAQDQTSSK+QGSVCWHGVDINNDMK+QILDANTLIGVK+QILDANTLIGVKK+QKLETLAATAMNSK+SIGDLATQYFADHR+SLHSQAIK+SQDSEIGDGTTSVVVLAGSILK+TILGIDQTIVLK+VLDEDMKR+VLGGALQDSQLVHGVAFK+VLGGALQ…	CGLFEEK+CLVDIAK+GGADQFIQESER+GKPTVSNDGATIITLLDIVHPAAR+GQLLTNIR+IANPVICCLNFELEWQAEKDNAEIR+IISAVSDLTDSVLGK+IISAVSDLTDSVLGKR+IKEIEVNMPEYVPGNTGFNDELR+INALQASFEAAR+ISACSGAR+IVAAGATVVLSNK+LETLAATAMNSK+LIAPCKEQFSK+LTDPEKFKDIVSAEYK+MTVDAVMSLIDDAQDQTSSK+QGSVCWHGVDINNDMK+QILDANTLIGVK+QILDANTLIGVKK+QKLETLAATAMNSK+SIGDLATQYFADHR+SLHSQAIK+SQDSEIGDGTTSVVVLAGSILK+TILGIDQTIVLK+VLDEDMKR+VLGGALQDSQLVHGVAFK+VLGGALQ…	C[Carbamidomethyl]GLFEEK;C[Carbamidomethyl]LVDIAK;IANPVIC[Carbamidomethyl]C[Carbamidomethyl]LNFELEWQAEKDNAEIR;ISAC[Carbamidomethyl]SGAR;LIAPC[Carbamidomethyl]KEQFSK;QGSVC[Carbamidomethyl]WHGVDINNDMK;VLSEALSMC[Carbamidomethyl]IAK	72	72	0	0	0.000279911	0.000141245	0.00192906	0
251	1	GL50803_16125	no_ID	organism=Giardia_Assemblage_A_isolate_WB product=Glycerol-3-phosphate dehydrogenase location=GLCHR05:2522245-2525580(-) length=1111 sequence_SO=chromosome	1	61.7	1111	1		a	1	GL50803_16125	52	52	52	ANSGIVHCGVHTTQGTLK+ASLVSNLLFGPK+AVIFCLGSR+AVLPSNDFVIR+AYPSSTVDVK+CAVASDKLLYAAGGNLHCHPSAESSFAEGK+CMSANVGQLEISAK+CQGSFCSSK+EFDIPISYNK+ELNATPAIQVEAPVSAGQTVLR+ESALNAFSLSTK+EVSPTVVTR+FNAAIPGTRPYGVMTADAALR+FREVSPTVVTR+GELYVLDK+GVSSQYCGLLVDNR+GVTADEAETVACDCLVTSLGTLPQMALVK+HGLIEKDLNFSK+INGQGVIESVCIAPVNPLTK+ISHNTPMDKAYPSSTVDVK+IVCGCECVTEADIENAITEGAR+IVPEEIMYSFASAR+LAEEDGDALVESAPK+LAGFNAAIDVGDTAR+LASADIYDL…	ANSGIVHCGVHTTQGTLK+ASLVSNLLFGPK+AVIFCLGSR+AVLPSNDFVIR+AYPSSTVDVK+CAVASDKLLYAAGGNLHCHPSAESSFAEGK+CMSANVGQLEISAK+CQGSFCSSK+EFDIPISYNK+ELNATPAIQVEAPVSAGQTVLR+ESALNAFSLSTK+EVSPTVVTR+FNAAIPGTRPYGVMTADAALR+FREVSPTVVTR+GELYVLDK+GVSSQYCGLLVDNR+GVTADEAETVACDCLVTSLGTLPQMALVK+HGLIEKDLNFSK+INGQGVIESVCIAPVNPLTK+ISHNTPMDKAYPSSTVDVK+IVCGCECVTEADIENAITEGAR+IVPEEIMYSFASAR+LAEEDGDALVESAPK+LAGFNAAIDVGDTAR+LASADIYDL…	ANSGIVHC[Carbamidomethyl]GVHTTQGTLK;AVIFC[Carbamidomethyl]LGSR;C[Carbamidomethyl]AVASDKLLYAAGGNLHC[Carbamidomethyl]HPSAESSFAEGK;C[Carbamidomethyl]MSANVGQLEISAK;C[Carbamidomethyl]QGSFC[Carbamidomethyl]SSK;GVSSQYC[Carbamidomethyl]GLLVDNR;GVTADEAETVAC[Carbamidomethyl]DC[Carbamidomethyl]LVTSLGTLPQMALVK;INGQGVIESVC[Carbamidomethyl]IAPVNPLTK;IVC[Carbamidomethyl]GC[Carbamidomethyl]EC[Carbamidomethyl]VTE…	217	217	0	0	0.00472208	0.00181546	0.00194645	0
252	1	GL50803_16156	no_ID	organism=Giardia_Assemblage_A_isolate_WB product=hypothetical protein location=GLCHR03:1674098-1674676(+) length=192 sequence_SO=chromosome	1	26	192	1		a	1	GL50803_16156	5	5	5	AGWSALGLAAK+EGDLYAEDALK+EGDLYAEDALKVCCSEAK+SKIEELLR+YDEGVRELAPLEK	AGWSALGLAAK+EGDLYAEDALK+EGDLYAEDALKVCCSEAK+SKIEELLR+YDEGVRELAPLEK	EGDLYAEDALKVC[Carbamidomethyl]C[Carbamidomethyl]SEAK	14	14	0	0	0	0	0.00121294	0
1038	0.9834	GL50803_16159	no_ID	organism=Giardia_Assemblage_A_isolate_WB product=hypothetical protein location=GLCHR03:1685565-1686695(-) length=376 sequence_SO=chromosome	0.9834	1.9	376	1		a	1	GL50803_16159	1	1	1	IQDLAVR	IQDLAVR		2	2	0	0	0	0	8.84822e-05	0
253	1	GL50803_16160	no_ID	organism=Giardia_Assemblage_A_isolate_WB product=Cathepsin B precursor location=GLCHR03:1690200-1691282(-) length=360 sequence_SO=chromosome	1	20.8	360	1		a	1	GL50803_16160	5	5	4	CDDGSAVENVVATSGSK+FCPQKCDDGSAVENVVATSGSK+GGDECGIEHEGFHYADVE+NSWGPDWGEDGYFR+SGLDATGVSYSVQYVLDCDRK	CDDGSAVENVVATSGSK+FCPQKCDDGSAVENVVATSGSK+GGDECGIEHEGFHYADVE+SGLDATGVSYSVQYVLDCDRK	C[Carbamidomethyl]DDGSAVENVVATSGSK;FC[Carbamidomethyl]PQKC[Carbamidomethyl]DDGSAVENVVATSGSK;GGDEC[Carbamidomethyl]GIEHEGFHYADVE;SGLDATGVSYSVQYVLDC[Carbamidomethyl]DRK	16	11	0	0	0	0	0.000544587	0
254	1	GL50803_16180	no_ID	organism=Giardia_Assemblage_A_isolate_WB product=Protein phosphatase methylesterase-1 location=GLCHR04:432770-434029(+) length=419 sequence_SO=chromosome	1	31	419	1		a	1	GL50803_16180	7	7	7	GHGLTVNEDGTTALGDSMTIENFVADCK+KKDPDEDPIPLEEIKR+LFVEANGQK+LSIEVVPNSGHNLHEDDPNTVAFYFIK+SILLCGHSLGGSIVAR+SSALFQAPGLIHGSQHPNSGR+VHTEGFCAALDLR	GHGLTVNEDGTTALGDSMTIENFVADCK+KKDPDEDPIPLEEIKR+LFVEANGQK+LSIEVVPNSGHNLHEDDPNTVAFYFIK+SILLCGHSLGGSIVAR+SSALFQAPGLIHGSQHPNSGR+VHTEGFCAALDLR	GHGLTVNEDGTTALGDSMTIENFVADC[Carbamidomethyl]K;SILLC[Carbamidomethyl]GHSLGGSIVAR;VHTEGFC[Carbamidomethyl]AALDLR	14	14	0	0	0	0.000200574	0.000516111	0
255	1	GL50803_16200	no_ID	organism=Giardia_Assemblage_A_isolate_WB product=Developmentally regulated GTP-binding protein 1 location=GLCHR02:274494-275615(+) length=373 sequence_SO=chromosome	1	28.2	373	1		a	1	GL50803_16200	10	10	10	AGKVDFEEPVIIR+AHVLHDEDVVTILTS+DLIGTTTK+GGTGGIGFDVSK+HLGQQVGK+IAEVEAEIAR+SAIVYGTSAK+SLADKIAEVEAEIAR+TSDLILIVLDATK+VGLVGFPSVGK	AGKVDFEEPVIIR+AHVLHDEDVVTILTS+DLIGTTTK+GGTGGIGFDVSK+HLGQQVGK+IAEVEAEIAR+SAIVYGTSAK+SLADKIAEVEAEIAR+TSDLILIVLDATK+VGLVGFPSVGK	n[Acetyl]SLADKIAEVEAEIAR	25	25	0	0	0.00290229	0.00067593	0.000401372	0
256	1	GL50803_16202	no_ID	organism=Giardia_Assemblage_A_isolate_WB product=Axoneme central apparatus protein location=GLCHR02:267456-268964(+) length=502 sequence_SO=chromosome	1	29.3	502	1		a	1	GL50803_16202	10	10	10	AICDANVLPK+ARQDFVQGLAELAQHPQNVETIK+HSVELAELCVEGEIFPR+HTPELAQAVVDAGAISYISPLISSK+IAVSALSDISK+IQSIACEPGTK+LYEAIEQCNACFPDEIVK+QDFVQGLAELAQHPQNVETIK+RQVCSALSQLAK+SLLMDNVPSIQHSAATALGR	AICDANVLPK+ARQDFVQGLAELAQHPQNVETIK+HSVELAELCVEGEIFPR+HTPELAQAVVDAGAISYISPLISSK+IAVSALSDISK+IQSIACEPGTK+LYEAIEQCNACFPDEIVK+QDFVQGLAELAQHPQNVETIK+RQVCSALSQLAK+SLLMDNVPSIQHSAATALGR	AIC[Carbamidomethyl]DANVLPK;HSVELAELC[Carbamidomethyl]VEGEIFPR;IQSIAC[Carbamidomethyl]EPGTK;LYEAIEQC[Carbamidomethyl]NAC[Carbamidomethyl]FPDEIVK;RQVC[Carbamidomethyl]SALSQLAK	17	17	0	0	0	0	0.000563325	0
939	0.99	GL50803_16227	no_ID	organism=Giardia_Assemblage_A_isolate_WB product=Protein 21.1 location=GLCHR04:699479-700936(-) length=485 sequence_SO=chromosome	0.99	2.3	485	1		a	1	GL50803_16227	1	1	1	AAAAGDLEMVK	AAAAGDLEMVK		2	2	0	0	0	0	6.85965e-05	0
257	1	GL50803_16235	no_ID	organism=Giardia_Assemblage_A_isolate_WB product=Kinase, CAMK CAMKL location=GLCHR05:4081339-4082550(+) length=403 sequence_SO=chromosome	1	37.2	403	1		a	1	GL50803_16235	12	12	12	AENLLLR+ESMGLIISMLNIDPAK+HIRTEIVVLR+IGPYEVTGVLGR+IMSGEEKIEENNEFNEEVE+LLTTACGSPHYVSPEVVSK+LVSHPNIVK+QSVVITDFGLSALTEDAEDDDGQGGGEQK+QSVVITDFGLSALTEDAEDDDGQGGGEQKAPGTR+TEIVVLR+TLPFQANTLEALFER+TNVGYFGEK	AENLLLR+ESMGLIISMLNIDPAK+HIRTEIVVLR+IGPYEVTGVLGR+IMSGEEKIEENNEFNEEVE+LLTTACGSPHYVSPEVVSK+LVSHPNIVK+QSVVITDFGLSALTEDAEDDDGQGGGEQK+QSVVITDFGLSALTEDAEDDDGQGGGEQKAPGTR+TEIVVLR+TLPFQANTLEALFER+TNVGYFGEK	LLTTAC[Carbamidomethyl]GSPHYVSPEVVSK	32	32	0	0	0.000619901	0.000625613	0.0010732	0
258	1	GL50803_16263	no_ID	organism=Giardia_Assemblage_A_isolate_WB product=Sjogren's syndrome nuclear autoantigen 1-like protein location=GLCHR05:1312321-1312641(+) length=106 sequence_SO=chromosome	1	40.6	106	1		a	1	GL50803_16263	5	5	4	DLAALQNR+ESELAYNSIIESAK+ESELAYNSIIESAKK+LIESLKEAK+YKELDAALIQK	DLAALQNR+ESELAYNSIIESAK+ESELAYNSIIESAKK+YKELDAALIQK		33	31	0	0	0.0023568	0.0103069	0.0026309	0
259	1	GL50803_16265	no_ID	organism=Giardia_Assemblage_A_isolate_WB product=Ribosomal protein S3a location=GLCHR05:1319790-1320536(-) length=248 sequence_SO=chromosome	1	34.7	248	1		a	1	GL50803_16265	8	8	8	CLTNFHGMDITR+FYLQTQLVSDGK+HIGQTPVTK+LSNFEVNAK+NLAEGQSIQQ+NTMELLSTMHDSNQVR+VATDVINHR+VSIPVLVTK	CLTNFHGMDITR+FYLQTQLVSDGK+HIGQTPVTK+LSNFEVNAK+NLAEGQSIQQ+NTMELLSTMHDSNQVR+VATDVINHR+VSIPVLVTK	C[Carbamidomethyl]LTNFHGMDITR	21	21	0	0.0125933	0.00134312	0	0.000335376	0
260	1	GL50803_16288	no_ID	organism=Giardia_Assemblage_A_isolate_WB product=hypothetical protein location=GLCHR03:453636-454838(+) length=400 sequence_SO=chromosome	1	13	400	1		a	1	GL50803_16288	4	4	4	ASPLDADPWEDLPTMK+SFIEAPSR+TAAVDSDGNCYLLESR+VAVGAAQLVLQK	ASPLDADPWEDLPTMK+SFIEAPSR+TAAVDSDGNCYLLESR+VAVGAAQLVLQK	TAAVDSDGNC[Carbamidomethyl]YLLESR	7	7	0	0	0	0	0.000291106	0
1098	0.8613	GL50803_16298	no_ID	organism=Giardia_Assemblage_A_isolate_WB product=hypothetical protein location=GLCHR05:977603-978016(+) length=137 sequence_SO=chromosome	0.8613	5.8	137	1		a	1	GL50803_16298	1	1	1	GDTAEPTR	GDTAEPTR		1	1	0	0.00189972	0	0	0	0
261	1	GL50803_16310	no_ID	organism=Giardia_Assemblage_A_isolate_WB product=Ribosomal protein L27a location=GLCHR05:835577-836026(+) length=149 sequence_SO=chromosome	1	32.9	149	1		a	1	GL50803_16310	6	6	6	EVGGVPLLVP+GSLPQCPIIIK+KSTTEAPVVDVTR+LREVGGVPLLVP+STTEAPVVDVTR+TSFDKYHPGYFGK	EVGGVPLLVP+GSLPQCPIIIK+KSTTEAPVVDVTR+LREVGGVPLLVP+STTEAPVVDVTR+TSFDKYHPGYFGK	GSLPQC[Carbamidomethyl]PIIIK	20	20	0	0.0209607	0.00167665	0.000564031	0.000446568	0
262	1	GL50803_16312	no_ID	organism=Giardia_Assemblage_A_isolate_WB product=Hypothetical protein location=GLCHR05:830122-833073(-) length=983 sequence_SO=chromosome	1	17.3	983	1		a	1	GL50803_16312	13	13	13	AFHQQLEEFPVQLK+DAEEQPEALCDKDPYSIR+EYTQELTDR+IDARPGSNAVELLATR+LINEAIEVAEK+LNPDIFTLYAK+LVDPFIDGK+QSTQASSDISPK+SASIMSELVSIIDNSDR+SVIFYHELSK+SYIPFHIASIIR+VLLPCNQTEDANLPLVDSTR+VSPGLLHYISK	AFHQQLEEFPVQLK+DAEEQPEALCDKDPYSIR+EYTQELTDR+IDARPGSNAVELLATR+LINEAIEVAEK+LNPDIFTLYAK+LVDPFIDGK+QSTQASSDISPK+SASIMSELVSIIDNSDR+SVIFYHELSK+SYIPFHIASIIR+VLLPCNQTEDANLPLVDSTR+VSPGLLHYISK	DAEEQPEALC[Carbamidomethyl]DKDPYSIR;VLLPC[Carbamidomethyl]NQTEDANLPLVDSTR	24	24	0	0	8.47136e-05	0	0.000389214	0
263	1	GL50803_16318	no_ID	organism=Giardia_Assemblage_A_isolate_WB product=High cysteine membrane protein Group 1 location=GLCHR05:3493483-3499713(+) length=2076 sequence_SO=chromosome	1	2	2076	1		a	1	GL50803_16318	3	3	3	AGDACESVVAGR+CISNSATNEVCNGHGTCAINPR+TQIAACR	AGDACESVVAGR+CISNSATNEVCNGHGTCAINPR+TQIAACR	AGDAC[Carbamidomethyl]ESVVAGR;C[Carbamidomethyl]ISNSATNEVC[Carbamidomethyl]NGHGTC[Carbamidomethyl]AINPR;TQIAAC[Carbamidomethyl]R	10	10	0	0	4.01124e-05	0.000121446	4.8077e-05	0
264	1	GL50803_16322	no_ID	organism=Giardia_Assemblage_A_isolate_WB product=Neurogenic locus Notch protein precursor location=GLCHR05:3220941-3222719(-) length=592 sequence_SO=chromosome	1	27.4	592	1		a	1	GL50803_16322	10	10	10	CICPTDYIGR+CNGYNCVCSVGYFGK+CTECSSEAVLIDGACVHK+CVEDDGSYKCSCR+CYPANAGEK+GTCTDGVCK+NPDALSVCSGK+SCLTEFVPGETLVCNGLGR+VIDGECVNESCITNSATNEVCSGHGK+VVDCEPGFVSAQETCYPEACISDESVCGGHGR	CICPTDYIGR+CNGYNCVCSVGYFGK+CTECSSEAVLIDGACVHK+CVEDDGSYKCSCR+CYPANAGEK+GTCTDGVCK+NPDALSVCSGK+SCLTEFVPGETLVCNGLGR+VIDGECVNESCITNSATNEVCSGHGK+VVDCEPGFVSAQETCYPEACISDESVCGGHGR	C[Carbamidomethyl]IC[Carbamidomethyl]PTDYIGR;C[Carbamidomethyl]NGYNC[Carbamidomethyl]VC[Carbamidomethyl]SVGYFGK;C[Carbamidomethyl]TEC[Carbamidomethyl]SSEAVLIDGAC[Carbamidomethyl]VHK;C[Carbamidomethyl]VEDDGSYKC[Carbamidomethyl]SC[Carbamidomethyl]R;C[Carbamidomethyl]YPANAGEK;GTC[Carbamidomethyl]TDGVC[Carbamidomethyl]K;NPDALSVC[Carbamidomethyl]SGK;SC[Carbamidomethyl]LTEFVPGETLVC[Carbamidomethyl]NGLG…	37	37	0	0	0.000421994	0.000709803	0.000814873	0
265	1	GL50803_16328	no_ID	organism=Giardia_Assemblage_A_isolate_WB product=DRAP deaminase location=GLCHR02:1418387-1420093(-) length=568 sequence_SO=chromosome	1	5.5	568	1		a	1	GL50803_16328	3	3	3	ALASQNTNPCR+ICSALEEAVER+MVSTDISPR	ALASQNTNPCR+ICSALEEAVER+MVSTDISPR	ALASQNTNPC[Carbamidomethyl]R;IC[Carbamidomethyl]SALEEAVER	6	6	0	0	0	0.000591835	5.85727e-05	0
266	1	GL50803_16343	no_ID	organism=Giardia_Assemblage_A_isolate_WB product=Median body protein location=GLCHR05:3552633-3555206(+) length=857 sequence_SO=chromosome	1	26	857	1		a	1	GL50803_16343	24	24	24	AEVETLR+AMDVDTLVEEK+ANELDGYNR+AQEMSASQR+ARDVEMLELR+CQLQAELR+DVEMLELR+ESATDVDSLIQEKR+ETEMSALR+IKVNNYDQLADDKAR+ITELEQQQR+LTENDFTK+LTQQNNQMK+MLRAEVETLR+NLPHMDDLQR+QDTNSRLPQEIDR+QIDDANSSASSEHELR+QLVEELNDLREK+TELLHSK+TIKYDQLAR+TTEIDTLISDRR+VMAMELTELR+VMAMELTELREK+YSANQAQELQEK	AEVETLR+AMDVDTLVEEK+ANELDGYNR+AQEMSASQR+ARDVEMLELR+CQLQAELR+DVEMLELR+ESATDVDSLIQEKR+ETEMSALR+IKVNNYDQLADDKAR+ITELEQQQR+LTENDFTK+LTQQNNQMK+MLRAEVETLR+NLPHMDDLQR+QDTNSRLPQEIDR+QIDDANSSASSEHELR+QLVEELNDLREK+TELLHSK+TIKYDQLAR+TTEIDTLISDRR+VMAMELTELR+VMAMELTELREK+YSANQAQELQEK	C[Carbamidomethyl]QLQAELR;M[Oxidation]LRAEVETLR	52	52	0	0.0154882	0	0	1.94103e-05	0
940	0.99	GL50803_16348	no_ID	organism=Giardia_Assemblage_A_isolate_WB product=Mechanosensory abnormality MEC-17-like protein location=GLCHR02:783764-784852(-) length=362 sequence_SO=chromosome	0.99	3.3	362	1		a	1	GL50803_16348	1	1	1	SGVVLLTDQSLR	SGVVLLTDQSLR		3	3	0	0	0	0	0.000137856	0
706	1	GL50803_16353	no_ID	organism=Giardia_Assemblage_A_isolate_WB product=hypothetical protein location=GLCHR05:1886248-1888515(-) length=755 sequence_SO=chromosome	1	24.2	755	1		a	1	GL50803_16353	18	18	18	AAELSLNHATGHASSTR+DAEVSVQR+DHWHFTDSSER+ESPVPKPVLK+FDSVEFAAPITK+HYEEGAIQQQR+IEYIHSDLPTK+LECCDCVTGER+LGDITPSPLFINK+LVASSPIPLEPK+SIVLLMR+TYLNITEK+TYLNITEKDAEVSVQR+TYQYPINR+YAYCNAAGVVVVK+YEDIFSEYSK+YNSDYFSTSEFEK+YVVYPGER	AAELSLNHATGHASSTR+DAEVSVQR+DHWHFTDSSER+ESPVPKPVLK+FDSVEFAAPITK+HYEEGAIQQQR+IEYIHSDLPTK+LECCDCVTGER+LGDITPSPLFINK+LVASSPIPLEPK+SIVLLMR+TYLNITEK+TYLNITEKDAEVSVQR+TYQYPINR+YAYCNAAGVVVVK+YEDIFSEYSK+YNSDYFSTSEFEK+YVVYPGER	LEC[Carbamidomethyl]C[Carbamidomethyl]DC[Carbamidomethyl]VTGER;SIVLLM[Oxidation]R;YAYC[Carbamidomethyl]NAAGVVVVK	58	58	0	0	0.0055148	0.000890497	0	0
267	1	GL50803_16363	no_ID	organism=Giardia_Assemblage_A_isolate_WB product=Alanine aminotransferase, putative location=GLCHR05:943772-945211(-) length=479 sequence_SO=chromosome	1	13.4	479	1		a	1	GL50803_16363	6	6	6	ECDALYTSLQR+HILNSCSGK+IHAPPAAIEAAR+PYQPVLTPETCYK+QAPFSSIIK+YVLPTDVELR	ECDALYTSLQR+HILNSCSGK+IHAPPAAIEAAR+PYQPVLTPETCYK+QAPFSSIIK+YVLPTDVELR	EC[Carbamidomethyl]DALYTSLQR;HILNSC[Carbamidomethyl]SGK;PYQPVLTPETC[Carbamidomethyl]YK	12	12	0	0	0	0	0.000416734	0
268	1	GL50803_16376	no_ID	organism=Giardia_Assemblage_A_isolate_WB product=ATP-dependent RNA helicase p47, putative location=GLCHR05:1276972-1278522(+) length=516 sequence_SO=chromosome	1	33.3	516	1		a	1	GL50803_16376	14	14	14	AGRFETAGMVLLFVGTAEESEMLSQIQGR+DVSIAVGTIGR+EEVFQGFK+FAINLPDIKDK+FATSIPQVK+GALDLSFIK+ILVSTDIFQR+KLHILLDCLR+LLPFSQAVIFAR+LVSKDDTGDELALLADTGAEVASGALR+SKDVSIAVGTIGR+SPEEIDVK+VSDLVER+YLVLDEFDALFKEEDNFKK	AGRFETAGMVLLFVGTAEESEMLSQIQGR+DVSIAVGTIGR+EEVFQGFK+FAINLPDIKDK+FATSIPQVK+GALDLSFIK+ILVSTDIFQR+KLHILLDCLR+LLPFSQAVIFAR+LVSKDDTGDELALLADTGAEVASGALR+SKDVSIAVGTIGR+SPEEIDVK+VSDLVER+YLVLDEFDALFKEEDNFKK	KLHILLDC[Carbamidomethyl]LR	61	61	0	0	0.00145244	0.00293165	0.00109608	0
941	0.99	GL50803_16380	no_ID	organism=Giardia_Assemblage_A_isolate_WB product=Cathepsin L precursor location=GLCHR04:1519215-1520846(+) length=543 sequence_SO=chromosome	0.99	3.1	543	1		a	1	GL50803_16380	1	1	1	TDHQDFYCLPLNFVDGK	TDHQDFYCLPLNFVDGK	TDHQDFYC[Carbamidomethyl]LPLNFVDGK	1	1	0	0	0	0	3.06347e-05	0
269	1	GL50803_16387	no_ID	organism=Giardia_Assemblage_A_isolate_WB product=Ribosomal protein L18a location=GLCHR05:3966175-3966696(-) length=173 sequence_SO=chromosome	1	39.9	173	1		a	1	GL50803_16387	8	8	8	AMDKVYSEMAGQCR+EKVAMFTQK+EVADEDVRR+FPEPEVFR+MTIYAPNEIVAK+NFGVLLR+VAMFTQK+YHDIQIINVK	AMDKVYSEMAGQCR+EKVAMFTQK+EVADEDVRR+FPEPEVFR+MTIYAPNEIVAK+NFGVLLR+VAMFTQK+YHDIQIINVK	AMDKVYSEMAGQC[Carbamidomethyl]R	39	39	0	0.0270793	0.0019254	0.000971568	0.00144231	0
1051	0.9703	GL50803_16390	no_ID	organism=Giardia_Assemblage_A_isolate_WB product=hypothetical protein location=GLCHR03:334871-343042(+) length=2723 sequence_SO=chromosome	0.9703	0.4	2723	1		a	1	GL50803_16390	1	1	1	STASLPIAPK	STASLPIAPK		1	1	0	0	0	0	6.10894e-06	0
270	1	GL50803_16404	no_ID	organism=Giardia_Assemblage_A_isolate_WB product=hypothetical protein location=GLCHR04:1669270-1669752(+) length=160 sequence_SO=chromosome	1	21.9	160	1		a	1	GL50803_16404	4	4	4	CLGTVEGYREPR+GIPFIVLIGK+GIPFIVLIGKDGK+LACVNAYCAK	CLGTVEGYREPR+GIPFIVLIGK+GIPFIVLIGKDGK+LACVNAYCAK	C[Carbamidomethyl]LGTVEGYREPR;LAC[Carbamidomethyl]VNAYC[Carbamidomethyl]AK	17	17	0	0	0.000520459	0.00105051	0.00145553	0
942	0.99	GL50803_16406	no_ID	organism=Giardia_Assemblage_A_isolate_WB product=Chaperone protein DnaJ subfamily C location=GLCHR04:1673145-1674605(-) length=486 sequence_SO=chromosome	0.99	2.9	486	1		a	1	GL50803_16406	1	1	1	NAQKESAATDAPTK	NAQKESAATDAPTK		2	2	0	0	0	0	6.84553e-05	0
271	1	GL50803_16412	no_ID	organism=Giardia_Assemblage_A_isolate_WB product=Heat-shock protein, putative location=GLCHR04:1692786-1695323(+) length=845 sequence_SO=chromosome	1	23.7	845	1		a	1	GL50803_16412	18	18	18	AAEAQYADELAQHEAK+DDVYPCSR+DLTTEITNVDR+ELNEALSTAADANKDALTK+FKQISPDELR+GIDLVLSDTSNR+LIPSCVSYTSER+LTAFYAECEK+LVDISTGIIHEESTITVVPR+MVQVSVEEK+NTAQFGEFSPEDLAK+NTFESLVYDTR+QISPDELR+QLEDFEK+SDNTSDAAPK+SSVDSLLER+TLSPGEYIAR+WPANGVNNEAR	AAEAQYADELAQHEAK+DDVYPCSR+DLTTEITNVDR+ELNEALSTAADANKDALTK+FKQISPDELR+GIDLVLSDTSNR+LIPSCVSYTSER+LTAFYAECEK+LVDISTGIIHEESTITVVPR+MVQVSVEEK+NTAQFGEFSPEDLAK+NTFESLVYDTR+QISPDELR+QLEDFEK+SDNTSDAAPK+SSVDSLLER+TLSPGEYIAR+WPANGVNNEAR	DDVYPC[Carbamidomethyl]SR;LIPSC[Carbamidomethyl]VSYTSER;LTAFYAEC[Carbamidomethyl]EK	39	39	0	0	0.0028579	0	0.00019686	0
272	1	GL50803_16425	no_ID	organism=Giardia_Assemblage_A_isolate_WB product=Kinesin-5 location=GLCHR02:114742-117942(+) length=1066 sequence_SO=chromosome	1	13.5	1066	1		a	1	GL50803_16425	9	9	9	DSTALPSTNLLQPGDK+ETAPSSNNNTDIDVIR+IGVLTDTVDTWR+INTSANVIEISQQNR+LNLVDLAGSESAGK+LVILGLEEVLVK+TCIIATITTADLALDETTNTLEYMSR+VSNEIFSVLDSQNADYQVR+VTALLVSGEQKVEK	DSTALPSTNLLQPGDK+ETAPSSNNNTDIDVIR+IGVLTDTVDTWR+INTSANVIEISQQNR+LNLVDLAGSESAGK+LVILGLEEVLVK+TCIIATITTADLALDETTNTLEYMSR+VSNEIFSVLDSQNADYQVR+VTALLVSGEQKVEK	TC[Carbamidomethyl]IIATITTADLALDETTNTLEYMSR	17	17	0	0	0	0	0.000265281	0
273	1	GL50803_16429	no_ID	organism=Giardia_Assemblage_A_isolate_WB product=hypothetical protein location=GLCHR02:102155-102667(-) length=170 sequence_SO=chromosome	1	43.5	170	1		a	1	GL50803_16429	4	4	4	EKELLDTIAHGTYTVPDLTDPSNVQTLILWNNSMK+ELLPQALANEGTPVSTN+SPVAAMAMAAK+TASAVNLINVK	EKELLDTIAHGTYTVPDLTDPSNVQTLILWNNSMK+ELLPQALANEGTPVSTN+SPVAAMAMAAK+TASAVNLINVK		9	9	0	0	0	0	0.000880658	0
275	1	GL50803_1643	no_ID	organism=Giardia_Assemblage_A_isolate_WB product=hypothetical protein location=GLCHR02:143467-144570(-) length=367 sequence_SO=chromosome	1	8.4	367	1		a	1	GL50803_1643	3	3	3	ANYTDIQASK+QNIGLADAAR+SADIPLASEVR	ANYTDIQASK+QNIGLADAAR+SADIPLASEVR		8	8	0	0	0	0	0.000362608	0
274	1	GL50803_16431	no_ID	organism=Giardia_Assemblage_A_isolate_WB product=Ribosomal protein L19 location=GLCHR02:92080-92670(-) length=196 sequence_SO=chromosome	1	27	196	1		a	1	GL50803_16431	6	6	6	FNPAHEK+HLYETLYAK+LAFAQTGIFTEK+VLLEHIVGMQK+VLLEHIVGMQKEQELEK+YIEQASSR	FNPAHEK+HLYETLYAK+LAFAQTGIFTEK+VLLEHIVGMQK+VLLEHIVGMQKEQELEK+YIEQASSR		27	27	0	0.0159344	0.00169946	0.000857557	0.000763836	0
772	0.9999	GL50803_16443	no_ID	organism=Giardia_Assemblage_A_isolate_WB product=Protein phosphatase 2A B' regulatory subunit Wdb1 location=GLCHR04:254051-256516(+) length=821 sequence_SO=chromosome	0.9999	2.7	821	1		a	1	GL50803_16443	2	2	2	LVELVNEEAR+VADSYGVVVTSK	LVELVNEEAR+VADSYGVVVTSK		6	6	0	0	0	0	0.000121569	0
276	1	GL50803_16453	no_ID	organism=Giardia_Assemblage_A_isolate_WB product=Carbamate kinase location=GLCHR02:366560-367510(+) length=316 sequence_SO=chromosome	1	74.7	316	1		a	1	GL50803_16453	29	29	29	AAIEFTQATGK+AGYKVVLTSGNGPQVGAIK+DGHFAAGSMGPK+DLATSLLAK+DLMAANPGK+DQAFTNPTKPVGR+EKGDYDTQR+EKGDYDTQRK+ENKVISGVDAVIDKDLATSLLAK+FYTEQEAK+FYTEQEAKDLMAANPGK+GDYDTQR+ILREDAGR+KLEEIKLSEILALEK+KLEEIKLSEILALEKDGHFAAGSMGPK+KNVEIAASEIYK+LSEILALEK+LSEILALEKDGHFAAGSMGPK+MSIITSLSTAVDALNGK+NVEIAASEIYK+TLIDNNVLVICTNGGGIPCK+TLIDNNVLVICTNGGGIPCKR+TLNSDYLMILTDVLNACINYK+TLNSDYLMILTDVLNACINYKKPDER+TVVIALGGNAMLQAK+VISG…	AAIEFTQATGK+AGYKVVLTSGNGPQVGAIK+DGHFAAGSMGPK+DLATSLLAK+DLMAANPGK+DQAFTNPTKPVGR+EKGDYDTQR+EKGDYDTQRK+ENKVISGVDAVIDKDLATSLLAK+FYTEQEAK+FYTEQEAKDLMAANPGK+GDYDTQR+ILREDAGR+KLEEIKLSEILALEK+KLEEIKLSEILALEKDGHFAAGSMGPK+KNVEIAASEIYK+LSEILALEK+LSEILALEKDGHFAAGSMGPK+MSIITSLSTAVDALNGK+NVEIAASEIYK+TLIDNNVLVICTNGGGIPCK+TLIDNNVLVICTNGGGIPCKR+TLNSDYLMILTDVLNACINYK+TLNSDYLMILTDVLNACINYKKPDER+TVVIALGGNAMLQAK+VISG…	DLM[Oxidation]AANPGK;FYTEQEAKDLM[Oxidation]AANPGK;KLEEIKLSEILALEKDGHFAAGSM[Oxidation]GPK;M[Oxidation]SIITSLSTAVDALNGK;TLIDNNVLVIC[Carbamidomethyl]TNGGGIPC[Carbamidomethyl]K;TLIDNNVLVIC[Carbamidomethyl]TNGGGIPC[Carbamidomethyl]KR;TLNSDYLMILTDVLNAC[Carbamidomethyl]INYK;TLNSDYLMILTDVLNAC[Carbamidomethyl]INYKKPDER;TLNSDYLM[Oxidation]ILTDVLNAC[Carbamidomethyl]INYKKPDER	364	364	0	0	0.0176561	0.0348396	0.00826468	0.0574967
277	1	GL50803_16468	no_ID	organism=Giardia_Assemblage_A_isolate_WB product=Cathepsin B precursor location=GLCHR05:2338598-2339515(+) length=305 sequence_SO=chromosome	1	43.6	305	1		a	1	GL50803_16468	8	8	8	GTNECGIEK+LDPQAVSLSVQHMVSCDSGEAGCQGGEFESSWAFLETEGAVK+LWEAGIPAK+NAWQVAVK+QTHPECFFEPEDQKECSCCYAFATLGALSTR+SDCLPYTSGETGK+SDCLPYTSGETGKSGECPTTCQDGTPVESAFHYK+SGECPTTCQDGTPVESAFHYK	GTNECGIEK+LDPQAVSLSVQHMVSCDSGEAGCQGGEFESSWAFLETEGAVK+LWEAGIPAK+NAWQVAVK+QTHPECFFEPEDQKECSCCYAFATLGALSTR+SDCLPYTSGETGK+SDCLPYTSGETGKSGECPTTCQDGTPVESAFHYK+SGECPTTCQDGTPVESAFHYK	GTNEC[Carbamidomethyl]GIEK;LDPQAVSLSVQHMVSC[Carbamidomethyl]DSGEAGC[Carbamidomethyl]QGGEFESSWAFLETEGAVK;QTHPEC[Carbamidomethyl]FFEPEDQKEC[Carbamidomethyl]SC[Carbamidomethyl]C[Carbamidomethyl]YAFATLGALSTR;SDC[Carbamidomethyl]LPYTSGETGK;SDC[Carbamidomethyl]LPYTSGETGKSGEC[Carbamidomethyl]PTTC[Carbamidomethyl]QDGTPVESAFHYK;SGEC[Carbamidomethyl]PTTC[Carbamidomethyl]QDGTPVESAFHYK	24	24	0	0	0	0	0.00130896	0
845	0.9993	GL50803_16471	no_ID	organism=Giardia_Assemblage_A_isolate_WB product=hypothetical protein location=GLCHR05:2325824-2328193(+) length=789 sequence_SO=chromosome	0.9993	5.1	789	1		a	1	GL50803_16471	2	2	2	ATEVSLVTEEMMAELSNQENTPLMR+SDGTTALMLAALFNR	ATEVSLVTEEMMAELSNQENTPLMR+SDGTTALMLAALFNR		2	2	0	0	0	0	4.21664e-05	0
773	0.9999	GL50803_16483	no_ID	organism=Giardia_Assemblage_A_isolate_WB product=Dephospho-CoA kinase location=AACB02000013_frag:24299-25162(-) length=287 sequence_SO=contig	0.9999	7.7	287	1		a	1	GL50803_16483	2	2	2	SCLSLDEQEALAR+STFASFLNK	SCLSLDEQEALAR+STFASFLNK	SC[Carbamidomethyl]LSLDEQEALAR	2	2	0	0	0	0	0.000115921	0
943	0.99	GL50803_16485	no_ID	organism=Giardia_Assemblage_A_isolate_WB product=hypothetical protein location=AACB02000013_frag:17114-17713(-) length=199 sequence_SO=contig	0.99	9	199	1		a	1	GL50803_16485	1	1	1	GHQLLDQIGEALANDLVK	GHQLLDQIGEALANDLVK		2	2	0	0	0	0	0.000167182	0
944	0.99	GL50803_1649	no_ID	organism=Giardia_Assemblage_A_isolate_WB product=hypothetical protein location=GLCHR05:2987957-2988301(-) length=114 sequence_SO=chromosome	0.99	11.4	114	1		a	1	GL50803_1649	1	1	1	DVLADAKELQCER	DVLADAKELQCER	DVLADAKELQC[Carbamidomethyl]ER	1	1	0	0	0	0	0.000145918	0
278	1	GL50803_16498	no_ID	organism=Giardia_Assemblage_A_isolate_WB product=Nucleolar GTPase location=GLCHR04:491207-492832(+) length=541 sequence_SO=chromosome	1	7.4	541	1		a	1	GL50803_16498	3	3	3	ELLVCVAR+LLAELTR+RADELLSQPVSDEIAFGDNQGLSAR	ELLVCVAR+LLAELTR+RADELLSQPVSDEIAFGDNQGLSAR	ELLVC[Carbamidomethyl]VAR	7	7	0	0	0	0	0.000215236	0
279	1	GL50803_16500	no_ID	organism=Giardia_Assemblage_A_isolate_WB product=Sperm-associated WD-repeat protein location=GLCHR04:494199-496349(-) length=716 sequence_SO=chromosome	1	13.7	716	1		a	1	GL50803_16500	7	7	7	ADLNTSSIEDYVR+AMQPLVQLDLGQK+LNPLIQNKLELSDFETVADSR+SSDGVIAACSDSVLR+SYSFNITNACK+TKPGLGYCIGSLR+TNGVVESIQFSR	ADLNTSSIEDYVR+AMQPLVQLDLGQK+LNPLIQNKLELSDFETVADSR+SSDGVIAACSDSVLR+SYSFNITNACK+TKPGLGYCIGSLR+TNGVVESIQFSR	SSDGVIAAC[Carbamidomethyl]SDSVLR;SYSFNITNAC[Carbamidomethyl]K;TKPGLGYC[Carbamidomethyl]IGSLR	14	14	0	0	0	0	0.000325258	0
280	1	GL50803_16504	no_ID	organism=Giardia_Assemblage_A_isolate_WB product=hypothetical protein location=GLCHR04:472479-475139(-) length=886 sequence_SO=chromosome	1	6.9	886	1		a	1	GL50803_16504	5	5	5	ATEEELMER+LFTLVNAAR+TVTDTEQMQHETR+TVVVPISR+VPPDILSHPQDTHAAYEVSETR	ATEEELMER+LFTLVNAAR+TVTDTEQMQHETR+TVVVPISR+VPPDILSHPQDTHAAYEVSETR		14	14	0	0	0.000187976	0.000569124	0.00011265	0
281	1	GL50803_16507	no_ID	organism=Giardia_Assemblage_A_isolate_WB product=hypothetical protein location=GLCHR04:481202-483829(+) length=875 sequence_SO=chromosome	1	24.7	875	1		a	1	GL50803_16507	15	15	15	ATAWEYHEALAK+ATYPISSAR+ERPISQLMVVLNGNGGGIVTMGHLLGR+FAFDDDLEPDLQQSLLR+FSIYSDTIFNSEDDAVR+GLDLSPDRVAIVTDGTCGSTCATFAK+IPTDAYAR+KPPAPYEHLATDTEASLSLIR+LNSLLSGDFYAR+SESEYEYIKGDDMFSLYK+SLKVFGLPEQGDENLVFTLVDGR+TGSVTFTDLPTSVR+VAIVTDGTCGSTCATFAK+VFGLPEQGDENLVFTLVDGR+VGFYLDPLAYER	ATAWEYHEALAK+ATYPISSAR+ERPISQLMVVLNGNGGGIVTMGHLLGR+FAFDDDLEPDLQQSLLR+FSIYSDTIFNSEDDAVR+GLDLSPDRVAIVTDGTCGSTCATFAK+IPTDAYAR+KPPAPYEHLATDTEASLSLIR+LNSLLSGDFYAR+SESEYEYIKGDDMFSLYK+SLKVFGLPEQGDENLVFTLVDGR+TGSVTFTDLPTSVR+VAIVTDGTCGSTCATFAK+VFGLPEQGDENLVFTLVDGR+VGFYLDPLAYER	GLDLSPDRVAIVTDGTC[Carbamidomethyl]GSTC[Carbamidomethyl]ATFAK;VAIVTDGTC[Carbamidomethyl]GSTC[Carbamidomethyl]ATFAK	45	45	0	0	0.000285509	0.000288139	0.00074143	0
282	1	GL50803_16519	no_ID	organism=Giardia_Assemblage_A_isolate_WB product=AstB/chuR-related protein location=GLCHR04:2468783-2469904(+) length=373 sequence_SO=chromosome	1	10.2	373	1		a	1	GL50803_16519	3	3	3	GYTGPIVAR+SVGGMCDVCEVR+VLACPVASGECWNNLGK	GYTGPIVAR+SVGGMCDVCEVR+VLACPVASGECWNNLGK	SVGGMC[Carbamidomethyl]DVC[Carbamidomethyl]EVR;VLAC[Carbamidomethyl]PVASGEC[Carbamidomethyl]WNNLGK	5	5	0	0	0	0	0.000222985	0
856	0.9985	GL50803_16520	no_ID	organism=Giardia_Assemblage_A_isolate_WB product=Sec24-like 2 location=GLCHR04:2470470-2474003(+) length=1177 sequence_SO=chromosome	0.9985	2	1177	1		a	1	GL50803_16520	2	2	2	IVVVQTDPCTR+SAGVQAPTPVKR	IVVVQTDPCTR+SAGVQAPTPVKR	IVVVQTDPC[Carbamidomethyl]TR;n[Acetyl]SAGVQAPTPVKR	6	6	0	0	0.000212252	0.000214207	0	0
283	1	GL50803_16521	no_ID	organism=Giardia_Assemblage_A_isolate_WB product=Alpha-snap location=GLCHR04:2475092-2475970(-) length=292 sequence_SO=chromosome	1	22.9	292	1		a	1	GL50803_16521	4	4	4	NSDSAAYEAAVTK+QDPTLVGSPEGEFIYECLLALK+TLELLGTK+VLQDLAVLSEDHEDYEEAYALYAK	NSDSAAYEAAVTK+QDPTLVGSPEGEFIYECLLALK+TLELLGTK+VLQDLAVLSEDHEDYEEAYALYAK	QDPTLVGSPEGEFIYEC[Carbamidomethyl]LLALK	7	7	0	0	0	0	0.000398776	0
284	1	GL50803_16522	no_ID	organism=Giardia_Assemblage_A_isolate_WB product=hypothetical protein location=GLCHR04:2481041-2481493(-) length=150 sequence_SO=chromosome	1	35.3	150	1		a	1	GL50803_16522	4	4	4	EGATAELSGSVLR+LACPGGIGHVQFR+QGPQEAIFELDVPANQDVR+VQWIDYYR	EGATAELSGSVLR+LACPGGIGHVQFR+QGPQEAIFELDVPANQDVR+VQWIDYYR	LAC[Carbamidomethyl]PGGIGHVQFR	16	16	0	0	0	0	0.00177436	0
707	1	GL50803_16525	no_ID	organism=Giardia_Assemblage_A_isolate_WB product=Ribosomal protein L3 location=GLCHR04:2485222-2486361(+) length=379 sequence_SO=chromosome	1	45.4	379	1		a	1	GL50803_16525	17	17	17	AADGTYIKEQLGR+AGCTHVMR+AGQMGYFHR+AVTTVWAAHIAEPAMR+CCTTEFDLTDK+CCTTEFDLTDKSINPVGGFVNYGR+FGHGIFETVEER+IVAHTQPALTPLK+IVAHTQPALTPLKQK+KGNLGYLPR+NALLPHR+NCPPVQLQWISTASK+QVFMIDTAENPR+SINPVGGFVNYGR+TDTNKQVFMIDTAENPR+VACIGAWHPANVQYTVAR+VQGDFIMIK	AADGTYIKEQLGR+AGCTHVMR+AGQMGYFHR+AVTTVWAAHIAEPAMR+CCTTEFDLTDK+CCTTEFDLTDKSINPVGGFVNYGR+FGHGIFETVEER+IVAHTQPALTPLK+IVAHTQPALTPLKQK+KGNLGYLPR+NALLPHR+NCPPVQLQWISTASK+QVFMIDTAENPR+SINPVGGFVNYGR+TDTNKQVFMIDTAENPR+VACIGAWHPANVQYTVAR+VQGDFIMIK	AGC[Carbamidomethyl]THVMR;C[Carbamidomethyl]C[Carbamidomethyl]TTEFDLTDK;C[Carbamidomethyl]C[Carbamidomethyl]TTEFDLTDKSINPVGGFVNYGR;NC[Carbamidomethyl]PPVQLQWISTASK;VAC[Carbamidomethyl]IGAWHPANVQYTVAR;VQGDFIM[Oxidation]IK	71	71	0	0.0295284	0.00109859	0	0.00100949	0
774	0.9999	GL50803_16526	no_ID	organism=Giardia_Assemblage_A_isolate_WB product=WD-repeat protein location=GLCHR04:2492675-2493868(-) length=397 sequence_SO=chromosome	0.9999	4.5	397	1		a	1	GL50803_16526	2	2	2	AQIQEVQDSR+MLHQIDCK	AQIQEVQDSR+MLHQIDCK	n[Acetyl]MLHQIDC[Carbamidomethyl]K	6	6	0	0	0	0.00127014	0	0
285	1	GL50803_16532	no_ID	organism=Giardia_Assemblage_A_isolate_WB product=Protein 21.1 location=GLCHR05:2134897-2137407(+) length=836 sequence_SO=chromosome	1	4.9	836	1		a	1	GL50803_16532	3	3	3	ALIAEFDPAVHVLEAALR+DIVLPDGR+IKDSDSWFSAVSEGK	ALIAEFDPAVHVLEAALR+DIVLPDGR+IKDSDSWFSAVSEGK		6	6	0	0	0	0	0.000119387	0
945	0.99	GL50803_16535	no_ID	organism=Giardia_Assemblage_A_isolate_WB product=Tubulin specific chaperone E location=GLCHR05:2126697-2128553(-) length=618 sequence_SO=chromosome	0.99	1.9	618	1		a	1	GL50803_16535	1	1	1	GISDWNDEQEDR	GISDWNDEQEDR		4	4	0	0	0.000134747	0.000135988	5.38338e-05	0
861	0.9977	GL50803_16537	no_ID	organism=Giardia_Assemblage_A_isolate_WB product=Protein 21.1 location=GLCHR05:2119285-2120934(-) length=549 sequence_SO=chromosome	0.9977	5.6	549	1		a	1	GL50803_16537	3	3	3	EAVDLLISK+IAEVLYPLEQAK+ISSWANAEGR	EAVDLLISK+IAEVLYPLEQAK+ISSWANAEGR		5	5	0	0	0.000151682	0.000612318	0	0
286	1	GL50803_16549	no_ID	organism=Giardia_Assemblage_A_isolate_WB product=Uridine kinase location=GLCHR05:1578937-1580985(-) length=682 sequence_SO=chromosome	1	23.9	682	1		a	1	GL50803_16549	12	12	12	CDDYVQIYHTPLAPVTGLLK+IDGDSGVNSR+ILSPIFDFR+LAELCDVIANNR+LAELCDVIANNREYLQQYQK+MHIYDIIR+MYPDEFPSDGHPFIVCTVNNELTSLSEK+QLIALLEK+SLIFALGK+TVQVTTPTGHTITVLAR+VGVNCTLVPYSVATTDGAECYRR+VVFISGPSSSGK	CDDYVQIYHTPLAPVTGLLK+IDGDSGVNSR+ILSPIFDFR+LAELCDVIANNR+LAELCDVIANNREYLQQYQK+MHIYDIIR+MYPDEFPSDGHPFIVCTVNNELTSLSEK+QLIALLEK+SLIFALGK+TVQVTTPTGHTITVLAR+VGVNCTLVPYSVATTDGAECYRR+VVFISGPSSSGK	C[Carbamidomethyl]DDYVQIYHTPLAPVTGLLK;LAELC[Carbamidomethyl]DVIANNR;LAELC[Carbamidomethyl]DVIANNREYLQQYQK;MYPDEFPSDGHPFIVC[Carbamidomethyl]TVNNELTSLSEK;VGVNC[Carbamidomethyl]TLVPYSVATTDGAEC[Carbamidomethyl]YRR	25	25	0	0	0.000366305	0.000246453	0.00048782	0
287	1	GL50803_16567	no_ID	organism=Giardia_Assemblage_A_isolate_WB product=Protein phosphatase PP2A regulatory subunit A location=GLCHR04:1243339-1245336(-) length=665 sequence_SO=chromosome	1	8.6	665	1		a	1	GL50803_16567	4	4	4	EVGNTVQNMTLR+KLDTSDCAVMYR+LLSEDNEPEIR+TGEFLSSLLHTLAGDGDTEDSR	EVGNTVQNMTLR+KLDTSDCAVMYR+LLSEDNEPEIR+TGEFLSSLLHTLAGDGDTEDSR	KLDTSDC[Carbamidomethyl]AVMYR	7	7	0	0	0.000125223	0	0.000150087	0
288	1	GL50803_16568	no_ID	organism=Giardia_Assemblage_A_isolate_WB product=Transcription factor, putative location=GLCHR04:1232743-1235580(-) length=945 sequence_SO=chromosome	1	7.3	945	1		a	1	GL50803_16568	5	5	5	ALHDISSVFVK+DAQNLYAPIPDELLTSKPTTATAK+QIIIYHDTSTDK+VIDYSSSTGNSK+VTFTGVVDQR	ALHDISSVFVK+DAQNLYAPIPDELLTSKPTTATAK+QIIIYHDTSTDK+VIDYSSSTGNSK+VTFTGVVDQR		10	10	0	0	0.00052872	0	7.04112e-05	0
289	1	GL50803_16588	no_ID	organism=Giardia_Assemblage_A_isolate_WB product=hypothetical protein location=GLCHR01:330893-331261(+) length=122 sequence_SO=chromosome	1	68	122	1		a	1	GL50803_16588	6	6	6	HLAAYLLAK+IIAAVGGTTDADLAK+MASMPAVGAAPAAASTAAAVAEAAPAAAK+MGGKNEPAVADIEK+NEPAVADIEK+VGAGGLSVEDLMSLGK	HLAAYLLAK+IIAAVGGTTDADLAK+MASMPAVGAAPAAASTAAAVAEAAPAAAK+MGGKNEPAVADIEK+NEPAVADIEK+VGAGGLSVEDLMSLGK	VGAGGLSVEDLM[Oxidation]SLGK	35	35	0	0.0490658	0.00136514	0	0.0013635	0
290	1	GL50803_16595	no_ID	organism=Giardia_Assemblage_A_isolate_WB product=Liver stage antigen-like protein location=GLCHR03:1265109-1270544(+) length=1811 sequence_SO=chromosome	1	4.2	1811	1		a	1	GL50803_16595	7	7	7	LDEPKPFTEQDDGR+LIDDLEATAER+LIDDLEATAERAAAEDRIR+LVEQVAELAEK+LVEQVAELAEKK+MALEHADLNALEQELAAK+VLNPQGETSDMDR	LDEPKPFTEQDDGR+LIDDLEATAER+LIDDLEATAERAAAEDRIR+LVEQVAELAEK+LVEQVAELAEKK+MALEHADLNALEQELAAK+VLNPQGETSDMDR		15	15	0	0	0	0.000139217	0.000110224	0
775	0.9999	GL50803_16596	no_ID	organism=Giardia_Assemblage_A_isolate_WB product=hypothetical protein location=GLCHR03:1261045-1262844(+) length=599 sequence_SO=chromosome	0.9999	6.3	599	1		a	1	GL50803_16596	2	2	2	IYKDYINEQCAYVPITYALKE+LLEAYCGDINHNAMIYK	IYKDYINEQCAYVPITYALKE+LLEAYCGDINHNAMIYK	IYKDYINEQC[Carbamidomethyl]AYVPITYALKE;LLEAYC[Carbamidomethyl]GDINHNAMIYK	4	4	0	0	0	0	0.000111083	0
946	0.99	GL50803_16612	no_ID	organism=Giardia_Assemblage_A_isolate_WB product=Tyrosyl-tRNA synthetase location=GLCHR02:1441840-1443003(+) length=387 sequence_SO=chromosome	0.99	3.1	387	1		a	1	GL50803_16612	1	1	1	LTCYDGFEPSGR	LTCYDGFEPSGR	LTC[Carbamidomethyl]YDGFEPSGR	2	2	0	0	0	0	8.59672e-05	0
291	1	GL50803_16636	no_ID	organism=Giardia_Assemblage_A_isolate_WB product=Rab2b (Rab2b) location=GLCHR01:1243825-1244508(+) length=227 sequence_SO=chromosome	1	59.5	227	1		a	1	GL50803_16636	13	13	13	DHGLLFIETSAKDDLNVSESFNETAR+FIPLHDVTVGVEFCNK+GAAGALLVYDVTNR+KVSKEEGEQFAR+SSGGHHYIFK+TILEKVETGEIDCVSK+TILEKVETGEIDCVSKDSGVK+TLQVPSKDGSEK+VETGEIDCVSK+VETGEIDCVSKDSGVK+VQIWDTAGQEQFR+VSKEEGEQFAR+YIIVGDSAVGK	DHGLLFIETSAKDDLNVSESFNETAR+FIPLHDVTVGVEFCNK+GAAGALLVYDVTNR+KVSKEEGEQFAR+SSGGHHYIFK+TILEKVETGEIDCVSK+TILEKVETGEIDCVSKDSGVK+TLQVPSKDGSEK+VETGEIDCVSK+VETGEIDCVSKDSGVK+VQIWDTAGQEQFR+VSKEEGEQFAR+YIIVGDSAVGK	FIPLHDVTVGVEFC[Carbamidomethyl]NK;n[Acetyl]SSGGHHYIFK;TILEKVETGEIDC[Carbamidomethyl]VSK;TILEKVETGEIDC[Carbamidomethyl]VSKDSGVK;VETGEIDC[Carbamidomethyl]VSK;VETGEIDC[Carbamidomethyl]VSKDSGVK	50	50	0	0	0	0	0.00366402	0
292	1	GL50803_16652	no_ID	organism=Giardia_Assemblage_A_isolate_WB product=Ribosomal protein S13 location=GLCHR05:3812297-3812761(-) length=154 sequence_SO=chromosome	1	36.4	154	1		a	1	GL50803_16652	6	6	6	APAPWNKYTPEDVCEQICK+DQFAIGQVK+LILVESR+SAIPYTR+YKSDQAAALLATYA+YTPEDVCEQICK	APAPWNKYTPEDVCEQICK+DQFAIGQVK+LILVESR+SAIPYTR+YKSDQAAALLATYA+YTPEDVCEQICK	APAPWNKYTPEDVC[Carbamidomethyl]EQIC[Carbamidomethyl]K;YTPEDVC[Carbamidomethyl]EQIC[Carbamidomethyl]K	21	21	0	0.0118301	0.00162221	0	0.00118819	0
293	1	GL50803_16653	no_ID	organism=Giardia_Assemblage_A_isolate_WB product=hypothetical protein location=GLCHR05:3813512-3816484(+) length=990 sequence_SO=chromosome	1	21.9	990	1		a	1	GL50803_16653	17	17	17	AIIDGIFGSR+ATGEFITSLIGNIALAAPDYVPR+AVELLDQAVR+DASTIISHSLGLLINLTSTSNK+DILINYK+ELTLYLMK+ETAYTCVESSYFLR+IFCNACCIKPIDILSDTGTDR+IFCNACCIKPIDILSDTGTDRLCK+IIGDEQYK+IPGMDVGGYSQGPVGGPQTIEPIEEVKR+LIQNNLR+LLPSNPIPNMVDTHEILK+NFVPGVAR+NITADPGCIPR+SIVDHASR+VHESIVAALAK	AIIDGIFGSR+ATGEFITSLIGNIALAAPDYVPR+AVELLDQAVR+DASTIISHSLGLLINLTSTSNK+DILINYK+ELTLYLMK+ETAYTCVESSYFLR+IFCNACCIKPIDILSDTGTDR+IFCNACCIKPIDILSDTGTDRLCK+IIGDEQYK+IPGMDVGGYSQGPVGGPQTIEPIEEVKR+LIQNNLR+LLPSNPIPNMVDTHEILK+NFVPGVAR+NITADPGCIPR+SIVDHASR+VHESIVAALAK	ETAYTC[Carbamidomethyl]VESSYFLR;IFC[Carbamidomethyl]NAC[Carbamidomethyl]C[Carbamidomethyl]IKPIDILSDTGTDR;IFC[Carbamidomethyl]NAC[Carbamidomethyl]C[Carbamidomethyl]IKPIDILSDTGTDRLC[Carbamidomethyl]K;NITADPGC[Carbamidomethyl]IPR	53	53	0	0	0.000504687	0.000679116	0.000655304	0
294	1	GL50803_16667	no_ID	organism=Giardia_Assemblage_A_isolate_WB product=Acyl-CoA synthetase location=GLCHR04:754005-756722(-) length=905 sequence_SO=chromosome	1	53	905	1		a	1	GL50803_16667	39	39	31	AIDLAVVGVAAK+AYATAEDAIPVYSAHKPLYK+AYQEIAEILLK+AYVGRDTIYMN+DRSNIEADLEPFVNK+EIEINPAVVER+EIEINPAVVERETGNLLALDAVVR+ETGNLLALDAVVR+GYVSVTALSNAGFECCCIADHLFELSTR+HGVVVFEK+IGAVVDVSDIIDTTPTIPDR+ILPNPSYK+LISSIDQVVSPLSILQALLR+LKDLDAQK+LPTYDSETK+LPTYDSETKEAIK+LPVSQFLLGK+MSNLAYK+NAISAGYTLDSR+SAGHNLEGVIVVEMAK+SIASPNNNVALVCQSGASMITR+SIDPCDER+SLSVDCAIFSAVPETHIIK+SLTNPSTVVLRK+SNIEADLEPFVNK+SNIEADLEPFVNKLK+SSANEFYL…	AIDLAVVGVAAK+AYATAEDAIPVYSAHKPLYK+AYQEIAEILLK+AYVGRDTIYMN+EIEINPAVVER+EIEINPAVVERETGNLLALDAVVR+ETGNLLALDAVVR+GYVSVTALSNAGFECCCIADHLFELSTR+HGVVVFEK+IGAVVDVSDIIDTTPTIPDR+ILPNPSYK+LISSIDQVVSPLSILQALLR+LKDLDAQK+LPTYDSETK+LPTYDSETKEAIK+LPVSQFLLGK+MSNLAYK+NAISAGYTLDSR+SIASPNNNVALVCQSGASMITR+SIDPCDER+SLSVDCAIFSAVPETHIIK+SLTNPSTVVLRK+SSANEFYLESK+SSTSDDVLTNLQTNIAFDDQGDLEVTK+TKLNSYGAAYNR+TLVSGPNTLGFVWQDLVN…	GYVSVTALSNAGFEC[Carbamidomethyl]C[Carbamidomethyl]C[Carbamidomethyl]IADHLFELSTR;SAGHNLEGVIVVEM[Oxidation]AK;SIASPNNNVALVC[Carbamidomethyl]QSGASMITR;SIDPC[Carbamidomethyl]DER;SLSVDC[Carbamidomethyl]AIFSAVPETHIIK;TDIGGIM[Oxidation]LFK;TTAGNVGALIGENC[Carbamidomethyl]VADEDSIC[Carbamidomethyl]R;TTAGNVGALIGENC[Carbamidomethyl]VADEDSIC[Carbamidomethyl]RR	180	138	0	0	0.00412101	0.0024035	0.00151202	0
295	1	GL50803_16678	no_ID	organism=Giardia_Assemblage_A_isolate_WB product=hypothetical protein location=GLCHR01:469925-470905(+) length=326 sequence_SO=chromosome	1	14.1	326	1		a	1	GL50803_16678	3	3	3	LSTNDPDAR+LYELESCQTALETEATSLTSHLTAQR+NKNEYLTICER	LSTNDPDAR+LYELESCQTALETEATSLTSHLTAQR+NKNEYLTICER	LYELESC[Carbamidomethyl]QTALETEATSLTSHLTAQR;NKNEYLTIC[Carbamidomethyl]ER	3	3	0	0	0	0.000515587	5.10265e-05	0
296	1	GL50803_16716	no_ID	organism=Giardia_Assemblage_A_isolate_WB product=High cysteine membrane protein Group 5 location=GLCHR05:3735077-3737101(+) length=674 sequence_SO=chromosome	1	30.9	674	1		a	1	GL50803_16716	14	14	11	ACIQGTVPNCMK+CASGETVSLSTAYGLHCSGLLNK+CELSILGCDACSER+CINGACNLGYR+CIQCHAGYFFNAK+CLECPSGCSMCK+CNTTTDAITGPK+CSTCVHGYGFSEGADPACIPCQK+DGYYLSEDNR+NASGVCDEPGEVYDGCIR+STGDITPCTDHNCEICSTSR+STNAIEQCQVENCSR+TCNNPNSCLECSANHCR+TFTCTACK	ACIQGTVPNCMK+CELSILGCDACSER+CINGACNLGYR+CNTTTDAITGPK+CSTCVHGYGFSEGADPACIPCQK+DGYYLSEDNR+NASGVCDEPGEVYDGCIR+STGDITPCTDHNCEICSTSR+STNAIEQCQVENCSR+TCNNPNSCLECSANHCR+TFTCTACK	AC[Carbamidomethyl]IQGTVPNC[Carbamidomethyl]MK;C[Carbamidomethyl]ASGETVSLSTAYGLHC[Carbamidomethyl]SGLLNK;C[Carbamidomethyl]ELSILGC[Carbamidomethyl]DAC[Carbamidomethyl]SER;C[Carbamidomethyl]INGAC[Carbamidomethyl]NLGYR;C[Carbamidomethyl]IQC[Carbamidomethyl]HAGYFFNAK;C[Carbamidomethyl]LEC[Carbamidomethyl]PSGC[Carbamidomethyl]SMC[Carbamidomethyl]K;C[Carbamidomethyl]NTTTDAITGPK;C[Carbamidomethyl]STC[C…	31	26	0	0	0.000123551	0.000498757	0.000621948	0
708	1	GL50803_16717	no_ID	organism=Giardia_Assemblage_A_isolate_WB product=hypothetical protein location=GLCHR05:3737535-3738323(-) length=262 sequence_SO=chromosome	1	71.8	262	1		a	1	GL50803_16717	16	16	16	AMGLIEGASWKDPK+AYAGYAQQK+EISSVSQFVTTSPSAIVAHR+ELPKAEGR+ETLESPADAETK+ETLESPADAETKR+GVVHISAFLFEETAPGSGK+ILYSFMSPELPELLALYPEATK+ILYSFMSPELPELLALYPEATKQEGWVR+PITEAVIPLEVWAK+TAATFVCHSDPMGK+TAATFVCHSDPMGKVPALLANSVIVNQAK+TAQDFPEVR+VDEGMSITTAVVEGSK+VIETGQVQK+VPALLANSVIVNQAK	AMGLIEGASWKDPK+AYAGYAQQK+EISSVSQFVTTSPSAIVAHR+ELPKAEGR+ETLESPADAETK+ETLESPADAETKR+GVVHISAFLFEETAPGSGK+ILYSFMSPELPELLALYPEATK+ILYSFMSPELPELLALYPEATKQEGWVR+PITEAVIPLEVWAK+TAATFVCHSDPMGK+TAATFVCHSDPMGKVPALLANSVIVNQAK+TAQDFPEVR+VDEGMSITTAVVEGSK+VIETGQVQK+VPALLANSVIVNQAK	TAATFVC[Carbamidomethyl]HSDPMGK;TAATFVC[Carbamidomethyl]HSDPMGKVPALLANSVIVNQAK	83	83	0	0	0	0.00384919	0.00450786	0
947	0.99	GL50803_16720	no_ID	organism=Giardia_Assemblage_A_isolate_WB product=hypothetical protein location=GLCHR05:3747871-3750393(-) length=840 sequence_SO=chromosome	0.99	2.1	840	1		a	1	GL50803_16720	1	1	1	LLDDHPEDAAAAIASISR	LLDDHPEDAAAAIASISR		1	1	0	0	0	0	1.98032e-05	0
1091	0.904	GL50803_16731	no_ID	organism=Giardia_Assemblage_A_isolate_WB product=hypothetical protein location=GLCHR05:1986265-1995414(-) length=3049 sequence_SO=chromosome	0.904	0.3	3049	1		a	1	GL50803_16731	1	1	1	FQPPAPIAR	FQPPAPIAR		1	1	0	0	0	0	5.45577e-06	0
1054	0.9684	GL50803_16736	no_ID	organism=Giardia_Assemblage_A_isolate_WB product=Protein 21.1 location=GLCHR05:1962468-1966091(-) length=1207 sequence_SO=chromosome	0.9684	0.9	1207	1		a	1	GL50803_16736	1	1	1	GSDASVCEIQR	GSDASVCEIQR	GSDASVC[Carbamidomethyl]EIQR	2	2	0	0.000215627	0	6.96277e-05	0	0
297	1	GL50803_16745	no_ID	organism=Giardia_Assemblage_A_isolate_WB product=Axoneme-associated protein GASP-180 location=GLCHR05:2382291-2385410(+) length=1039 sequence_SO=chromosome	1	5.4	1039	1		a	1	GL50803_16745	4	4	4	ASPEQDEDAKRK+ELQEAQQNAQVVNLDDAKGDVAR+ILADKDAEISR+LQDLLNEAAR	ASPEQDEDAKRK+ELQEAQQNAQVVNLDDAKGDVAR+ILADKDAEISR+LQDLLNEAAR		5	5	0	0.00125246	0	0	0	0
1042	0.9807	GL50803_16760	no_ID	organism=Giardia_Assemblage_A_isolate_WB product=Phenylalanyl-tRNA synthetase beta chain location=GLCHR01:1064078-1065847(+) length=589 sequence_SO=chromosome	0.9807	1.5	589	1		a	1	GL50803_16760	1	1	1	SCLAPGLLR	SCLAPGLLR	SC[Carbamidomethyl]LAPGLLR	1	1	0	0	0	0	2.82422e-05	0
298	1	GL50803_16761	no_ID	organism=Giardia_Assemblage_A_isolate_WB product=hypothetical protein location=GLCHR01:1061717-1064104(-) length=795 sequence_SO=chromosome	1	7.3	795	1		a	1	GL50803_16761	3	3	3	ILQSLDTIEHEFTANAIDTIR+IQDALSDSSQNPTIHQQLEPIVK+NQIDLSPENIASLR	ILQSLDTIEHEFTANAIDTIR+IQDALSDSSQNPTIHQQLEPIVK+NQIDLSPENIASLR		8	8	0	0	0	0	0.000167393	0
299	1	GL50803_16766	no_ID	organism=Giardia_Assemblage_A_isolate_WB product=Lysyl-tRNA synthetase location=GLCHR05:3606086-3607816(-) length=576 sequence_SO=chromosome	1	26.9	576	1		a	1	GL50803_16766	11	11	11	AAGSGSEPVEGAPEEIDPTKYFENR+CSLGEMAEEQVSVAGR+DKAAGDMDAMEYDEDFCK+ENFQAQIR+IAPELFLK+LVFYTIHGDNDR+LVMLLTNSSTIR+NYLEVETPMLQTVHGGAAAQPFVCK+SIPELAER+SNDLGHDVYLR+YLDFIINNTGQK	AAGSGSEPVEGAPEEIDPTKYFENR+CSLGEMAEEQVSVAGR+DKAAGDMDAMEYDEDFCK+ENFQAQIR+IAPELFLK+LVFYTIHGDNDR+LVMLLTNSSTIR+NYLEVETPMLQTVHGGAAAQPFVCK+SIPELAER+SNDLGHDVYLR+YLDFIINNTGQK	C[Carbamidomethyl]SLGEMAEEQVSVAGR;DKAAGDMDAMEYDEDFC[Carbamidomethyl]K;NYLEVETPMLQTVHGGAAAQPFVC[Carbamidomethyl]K	35	35	0	0	0.001012	0.000583615	0.00069311	0
1037	0.9841	GL50803_16768	no_ID	organism=Giardia_Assemblage_A_isolate_WB product=hypothetical protein location=GLCHR05:3632953-3642480(+) length=3175 sequence_SO=chromosome	0.9841	0.5	3175	1		a	1	GL50803_16768	1	1	1	QAIPEAELNEAEIDSK	QAIPEAELNEAEIDSK		2	2	0	0	0	0	1.04785e-05	0
300	1	GL50803_16779	no_ID	organism=Giardia_Assemblage_A_isolate_WB product=Cathepsin B precursor location=GLCHR04:2538164-2539060(+) length=298 sequence_SO=chromosome	1	42.3	298	1		a	1	GL50803_16779	8	8	7	AVDYGLDCDLIMK+CADGSDLPIYK+GDMACDGGWLPSVWR+MTNECGIEEQVIGGFFEN+NSWGPDWGEDGYFR+TGTTTDECVPYQSGSTGAR+VEGGHAVEMVGYGTDEYDVDYWIIR+YSPQYVVSCDR	AVDYGLDCDLIMK+CADGSDLPIYK+GDMACDGGWLPSVWR+MTNECGIEEQVIGGFFEN+TGTTTDECVPYQSGSTGAR+VEGGHAVEMVGYGTDEYDVDYWIIR+YSPQYVVSCDR	AVDYGLDC[Carbamidomethyl]DLIMK;AVDYGLDC[Carbamidomethyl]DLIM[Oxidation]K;C[Carbamidomethyl]ADGSDLPIYK;GDMAC[Carbamidomethyl]DGGWLPSVWR;MTNEC[Carbamidomethyl]GIEEQVIGGFFEN;TGTTTDEC[Carbamidomethyl]VPYQSGSTGAR;YSPQYVVSC[Carbamidomethyl]DR	27	22	0	0	0.000279441	0.000282016	0.00113636	0.00677441
301	1	GL50803_16795	no_ID	organism=Giardia_Assemblage_A_isolate_WB product=Topoisomerase II (VPS4b) location=GLCHR05:2989657-2991216(+) length=519 sequence_SO=chromosome	1	42.2	519	1		a	1	GL50803_16795	19	19	10	ALFELAR+AMAIEYEER+AVAAECDATFFSVSSSDLVSK+DGFYYPCEANDPGAEKLSLTDFTLNSDDRK+EALMVPIR+EALMVPIRELQR+GILLYGCPGTGK+GVFVGAIR+HMDMALSTTK+IEIVLPDAAAR+LSLTDFTLNSDDRK+QAVIFIDEIDALASAR+QIKTEFLVQMQGVGK+RIEIVLPDAAAR+SGIGSTPNVLTDSDFAELGEK+TANYSGSDLSVLCR+TGGNVLVLGATNYPEALDSAIR+TGGNVLVLGATNYPEALDSAIRR+WDDVVGLEK	AMAIEYEER+DGFYYPCEANDPGAEKLSLTDFTLNSDDRK+EALMVPIR+EALMVPIRELQR+GVFVGAIR+HMDMALSTTK+LSLTDFTLNSDDRK+SGIGSTPNVLTDSDFAELGEK+TANYSGSDLSVLCR+WDDVVGLEK	AVAAEC[Carbamidomethyl]DATFFSVSSSDLVSK;DGFYYPC[Carbamidomethyl]EANDPGAEKLSLTDFTLNSDDRK;GILLYGC[Carbamidomethyl]PGTGK;TANYSGSDLSVLC[Carbamidomethyl]R	64	27	0	0	0.00173821	0.00182169	0.00107448	0
302	1	GL50803_16802	no_ID	organism=Giardia_Assemblage_A_isolate_WB product=Kinase, CMGC CDK location=GLCHR03:953418-954293(-) length=291 sequence_SO=chromosome	1	38.8	291	1		a	1	GL50803_16802	10	10	10	CPSVLLGCR+DCLKHPYFAK+DKETGQIVALKR+DLKPQNLLVTSSGLLK+IQGLGEGTYGVVFK+IRLENADEGIPATAIR+LENADEGIPATAIR+LTLVFEYLDMDLKK+NVVDLLSVIHTEAK+TEKDELIK	CPSVLLGCR+DCLKHPYFAK+DKETGQIVALKR+DLKPQNLLVTSSGLLK+IQGLGEGTYGVVFK+IRLENADEGIPATAIR+LENADEGIPATAIR+LTLVFEYLDMDLKK+NVVDLLSVIHTEAK+TEKDELIK	C[Carbamidomethyl]PSVLLGC[Carbamidomethyl]R;DC[Carbamidomethyl]LKHPYFAK	31	31	0	0	0.00200314	0.00346559	0.000685965	0
303	1	GL50803_16817	no_ID	organism=Giardia_Assemblage_A_isolate_WB product=Transglutaminase/protease, putative location=GLCHR05:3836285-3837658(-) length=457 sequence_SO=chromosome	1	54.3	457	1		a	1	GL50803_16817	18	18	18	CEATISMIK+CIHDFIVAYCEYSANSSGR+DAFPALGFK+DHTIYGFFSR+EVIDILASAAESFLPSVVIPADLK+FKAELRPSMSQYEVER+FKYDDSIFVCR+FNGVVFHVLAEAK+FQEGTFNYTTNSDR+HAYCLVLSTYS+IAINSISFTDGRDAFPALGFK+ITGLGHNGPHAWNMVR+LEDDWYHVDVTWDDPLTPER+LKHATIDQALAK+LSSFNDREQEAMIAAVVAAVDSGK+SGQTIQFGVPCEFR+VSFQEFDQAEVR+YREVIDILASAAESFLPSVVIPADLK	CEATISMIK+CIHDFIVAYCEYSANSSGR+DAFPALGFK+DHTIYGFFSR+EVIDILASAAESFLPSVVIPADLK+FKAELRPSMSQYEVER+FKYDDSIFVCR+FNGVVFHVLAEAK+FQEGTFNYTTNSDR+HAYCLVLSTYS+IAINSISFTDGRDAFPALGFK+ITGLGHNGPHAWNMVR+LEDDWYHVDVTWDDPLTPER+LKHATIDQALAK+LSSFNDREQEAMIAAVVAAVDSGK+SGQTIQFGVPCEFR+VSFQEFDQAEVR+YREVIDILASAAESFLPSVVIPADLK	C[Carbamidomethyl]EATISMIK;C[Carbamidomethyl]IHDFIVAYC[Carbamidomethyl]EYSANSSGR;FKYDDSIFVC[Carbamidomethyl]R;HAYC[Carbamidomethyl]LVLSTYS;n[Acetyl]SGQTIQFGVPC[Carbamidomethyl]EFR	42	42	0	0	0	0	0.00152879	0
776	0.9999	GL50803_16818	no_ID	organism=Giardia_Assemblage_A_isolate_WB product=Glycine-, glutamate-, thienylcyclohexylpiperidine-binding protein location=GLCHR05:3838249-3841581(+) length=1110 sequence_SO=chromosome	0.9999	2.6	1110	1		a	1	GL50803_16818	2	2	2	THNQGAAGSELDFK+VLFATSEEPGYKAER	THNQGAAGSELDFK+VLFATSEEPGYKAER	n[Acetyl]THNQGAAGSELDFK	2	2	0	0	0	0	2.99723e-05	0
948	0.99	GL50803_16829	no_ID	organism=Giardia_Assemblage_A_isolate_WB product=Calcineurin B subunit location=GLCHR04:21083-21655(+) length=190 sequence_SO=chromosome	0.99	8.9	190	1		a	1	GL50803_16829	1	1	1	QTLLDIPEISTNPLKDR	QTLLDIPEISTNPLKDR		1	1	0	0	0	0	8.75508e-05	0
304	1	GL50803_16833	no_ID	organism=Giardia_Assemblage_A_isolate_WB product=Tenascin-like location=GLCHR01:1152526-1154343(+) length=605 sequence_SO=chromosome	1	13.9	605	1		a	1	GL50803_16833	6	6	6	CRSDNGLICGGR+EIYSCICR+GYCFNNPK+HSGLYCEKPIDDLCPSNMVSAEGYCVVER+NLFGEYVICNGR+YAVPCSCDENFEYIK	CRSDNGLICGGR+EIYSCICR+GYCFNNPK+HSGLYCEKPIDDLCPSNMVSAEGYCVVER+NLFGEYVICNGR+YAVPCSCDENFEYIK	C[Carbamidomethyl]RSDNGLIC[Carbamidomethyl]GGR;EIYSC[Carbamidomethyl]IC[Carbamidomethyl]R;GYC[Carbamidomethyl]FNNPK;HSGLYC[Carbamidomethyl]EKPIDDLC[Carbamidomethyl]PSNMVSAEGYC[Carbamidomethyl]VVER;NLFGEYVIC[Carbamidomethyl]NGR;YAVPC[Carbamidomethyl]SC[Carbamidomethyl]DENFEYIK	12	12	0	0	0.000137642	0	0.000302448	0
826	0.9998	GL50803_16839	no_ID	organism=Giardia_Assemblage_A_isolate_WB product=Kinase, NEK-frag location=GLCHR04:2337391-2339727(-) length=778 sequence_SO=chromosome	0.9998	2.2	778	1		a	1	GL50803_16839	2	2	2	TVVLSSGDSR+TWVDVAK	TVVLSSGDSR+TWVDVAK		5	5	0	0	0	0.000540107	0	0
305	1	GL50803_16867	no_ID	organism=Giardia_Assemblage_A_isolate_WB product=AAA family ATPase location=GLCHR04:2615636-2618248(+) length=870 sequence_SO=chromosome	1	35.4	870	1		a	1	GL50803_16867	22	22	22	AFDICEQEAEK+AIANECGCNYISIKGPELLSK+ELIELIQYPIR+EQIELPLRHPELFK+ETVIEMPTVTWDDIGGLEHTKR+FSDTSISGR+GALLWGPPGTGK+GILLTGPPGCGK+GTSASGGGEVTDR+HFEQAIR+IKVIPFEQDLEGLNIAGYTVK+LDTLIYIPLPDYPSR+QAAPCVLFFDEIESITQHR+SNVIVLAATNRPNVIDPALRR+VGYSDLGGLGK+VIPFEQDLEGLNIAGYTVK+VMTTSLPVNR+VNEKEVSLEQIAQVTDGYSGADLAEICSR+VNVLDLFQGDYVR+VVSQLLTLMDGIKPR+YQQMGIEPSR+YSIRENVEGFSR	AFDICEQEAEK+AIANECGCNYISIKGPELLSK+ELIELIQYPIR+EQIELPLRHPELFK+ETVIEMPTVTWDDIGGLEHTKR+FSDTSISGR+GALLWGPPGTGK+GILLTGPPGCGK+GTSASGGGEVTDR+HFEQAIR+IKVIPFEQDLEGLNIAGYTVK+LDTLIYIPLPDYPSR+QAAPCVLFFDEIESITQHR+SNVIVLAATNRPNVIDPALRR+VGYSDLGGLGK+VIPFEQDLEGLNIAGYTVK+VMTTSLPVNR+VNEKEVSLEQIAQVTDGYSGADLAEICSR+VNVLDLFQGDYVR+VVSQLLTLMDGIKPR+YQQMGIEPSR+YSIRENVEGFSR	AFDIC[Carbamidomethyl]EQEAEK;AIANEC[Carbamidomethyl]GC[Carbamidomethyl]NYISIKGPELLSK;GILLTGPPGC[Carbamidomethyl]GK;QAAPC[Carbamidomethyl]VLFFDEIESITQHR;VNEKEVSLEQIAQVTDGYSGADLAEIC[Carbamidomethyl]SR	72	72	0	0	0.000670016	0.00125578	0.000994255	0
306	1	GL50803_16891	no_ID	organism=Giardia_Assemblage_A_isolate_WB product=Protein C21orf2 location=GLCHR02:721760-722545(-) length=261 sequence_SO=chromosome	1	34.5	261	1		a	1	GL50803_16891	8	8	8	GSQHVMTAIISLLNELDSTQLESVK+HLNIWGSELR+HLNIWGSELRDVSVLR+LDDVDITQAEIQEAAR+NAITDLR+NAITDLREVVYLR+NLSVLWLCENPIADHPQYR+RLDDVDITQAEIQEAAR	GSQHVMTAIISLLNELDSTQLESVK+HLNIWGSELR+HLNIWGSELRDVSVLR+LDDVDITQAEIQEAAR+NAITDLR+NAITDLREVVYLR+NLSVLWLCENPIADHPQYR+RLDDVDITQAEIQEAAR	NLSVLWLC[Carbamidomethyl]ENPIADHPQYR	27	27	0	0	0	0	0.00172083	0
827	0.9998	GL50803_16893	no_ID	organism=Giardia_Assemblage_A_isolate_WB product=Tip elongation aberrant protein 1 location=GLCHR02:747721-750513(+) length=930 sequence_SO=chromosome	0.9998	4	930	1		a	1	GL50803_16893	2	2	2	LCVNESHALSWVQLDPVSK+PVSLSWVQVTTPGAPTPR	LCVNESHALSWVQLDPVSK+PVSLSWVQVTTPGAPTPR	LC[Carbamidomethyl]VNESHALSWVQLDPVSK	3	3	0	0	0	0	5.36602e-05	0
307	1	GL50803_16894	no_ID	organism=Giardia_Assemblage_A_isolate_WB product=hypothetical protein location=GLCHR02:750580-752094(+) length=504 sequence_SO=chromosome	1	19	504	1		a	1	GL50803_16894	7	7	7	AGYMQGLNLPLEQIPEANNVK+ATLLSLCGLYDK+DGTFSSSEAFTK+IKYVVAESLAVK+IQQQTTICTK+KYFEVVDVMDPR+VVIPVQPYRDSEEAVKR	AGYMQGLNLPLEQIPEANNVK+ATLLSLCGLYDK+DGTFSSSEAFTK+IKYVVAESLAVK+IQQQTTICTK+KYFEVVDVMDPR+VVIPVQPYRDSEEAVKR	ATLLSLC[Carbamidomethyl]GLYDK;IQQQTTIC[Carbamidomethyl]TK	16	16	0	0	0	0	0.000528084	0
308	1	GL50803_16916	no_ID	organism=Giardia_Assemblage_A_isolate_WB product=hypothetical protein location=GLCHR05:4344662-4349647(-) length=1661 sequence_SO=chromosome	1	15.4	1661	1		a	1	GL50803_16916	19	19	19	AIPIVINCLSIELSPK+DFHSVSLNLLSER+FFYDDFVVTK+GVGKLEYGFTR+HVMNGYGK+INTGYFK+LLAADSQYSRPFLMNDAQAYVIEK+MSVCLPLSFQACPIK+NTYTYTLR+SADGTIMVSGK+SINSQPGNKR+SIVNPSFEEAYQFYTEYITAK+SLEIQTTYGTDCFIK+TCRPCPR+TGYYCLSGEDPKPCPAGFR+TLPNVNIAFGR+TPYTNIDRFDSPSAANEK+TYLMNGNANDQHTVTR+VGQPLDQECWSQINRR	AIPIVINCLSIELSPK+DFHSVSLNLLSER+FFYDDFVVTK+GVGKLEYGFTR+HVMNGYGK+INTGYFK+LLAADSQYSRPFLMNDAQAYVIEK+MSVCLPLSFQACPIK+NTYTYTLR+SADGTIMVSGK+SINSQPGNKR+SIVNPSFEEAYQFYTEYITAK+SLEIQTTYGTDCFIK+TCRPCPR+TGYYCLSGEDPKPCPAGFR+TLPNVNIAFGR+TPYTNIDRFDSPSAANEK+TYLMNGNANDQHTVTR+VGQPLDQECWSQINRR	AIPIVINC[Carbamidomethyl]LSIELSPK;MSVC[Carbamidomethyl]LPLSFQAC[Carbamidomethyl]PIK;SLEIQTTYGTDC[Carbamidomethyl]FIK;TC[Carbamidomethyl]RPC[Carbamidomethyl]PR;TGYYC[Carbamidomethyl]LSGEDPKPC[Carbamidomethyl]PAGFR;VGQPLDQEC[Carbamidomethyl]WSQINRR	33	33	0	0	0.000100269	0	0.00031046	0
777	0.9999	GL50803_16929	no_ID	organism=Giardia_Assemblage_A_isolate_WB product=hypothetical protein location=GLCHR01:924750-926321(+) length=523 sequence_SO=chromosome	0.9999	6.7	523	1		a	1	GL50803_16929	2	2	2	IRTEAEATLAEHLAR+LDASPDSLESVMEQLEDLER	IRTEAEATLAEHLAR+LDASPDSLESVMEQLEDLER		3	3	0	0	0	0	9.54186e-05	0
309	1	GL50803_16945	no_ID	organism=Giardia_Assemblage_A_isolate_WB product=Kinesin-13 location=GLCHR03:997931-1000075(-) length=714 sequence_SO=chromosome	1	31.2	714	1		a	1	GL50803_16945	18	18	18	ASDVQNSDRQTR+AVGATGANADSSR+DSFIGNSQTVMIANISPNDKSCDNTLNTLR+DVVTADGWNQVSIHEPK+ELSQNQR+FLVPVVSFFEIYGGK+GNVQITGLTEK+ISFIDLAGSER+LFDLLNNR+LQALEDGKGNVQITGLTEK+MGQNAADVILGTAR+MGQNAADVILGTARDDENDVYK+NCTVFAYGQTGSGK+QISSVDAMLNLIDSGLTLR+SCDNTLNTLR+SHAILQIALK+SLLALKECIR+TVVPPVDLFLNQIQSR	ASDVQNSDRQTR+AVGATGANADSSR+DSFIGNSQTVMIANISPNDKSCDNTLNTLR+DVVTADGWNQVSIHEPK+ELSQNQR+FLVPVVSFFEIYGGK+GNVQITGLTEK+ISFIDLAGSER+LFDLLNNR+LQALEDGKGNVQITGLTEK+MGQNAADVILGTAR+MGQNAADVILGTARDDENDVYK+NCTVFAYGQTGSGK+QISSVDAMLNLIDSGLTLR+SCDNTLNTLR+SHAILQIALK+SLLALKECIR+TVVPPVDLFLNQIQSR	DSFIGNSQTVMIANISPNDKSC[Carbamidomethyl]DNTLNTLR;NC[Carbamidomethyl]TVFAYGQTGSGK;SC[Carbamidomethyl]DNTLNTLR;SLLALKEC[Carbamidomethyl]IR	53	53	0	0	0	0.000117704	0.00121149	0
778	0.9999	GL50803_16948	no_ID	organism=Giardia_Assemblage_A_isolate_WB product=Nucleolar protein NOP2 location=GLCHR05:1945701-1947209(+) length=502 sequence_SO=chromosome	0.9999	5.2	502	1		a	1	GL50803_16948	2	2	2	ELAQCTGNFDR+VLLDAPCTGLGVVSK	ELAQCTGNFDR+VLLDAPCTGLGVVSK	ELAQC[Carbamidomethyl]TGNFDR;VLLDAPC[Carbamidomethyl]TGLGVVSK	3	3	0	0	0	0	9.94102e-05	0
310	1	GL50803_1695	no_ID	organism=Giardia_Assemblage_A_isolate_WB product=Rab11 (Rab11) location=GLCHR05:2730259-2730909(-) length=216 sequence_SO=chromosome	1	76.9	216	1		a	1	GL50803_1695	14	14	14	EVTTEEATAFAQQQGLSYIETSASSGHGIDDAFK+FTSNKFNASSAATIGVEFTTK+GAHGCLLVFDVTK+GAHGCLLVFDVTKR+HLREVTTEEATAFAQQQGLSYIETSASSGHGIDDAFK+LILIGDSAVGK+LQCWDTAGQER+QLVTELAVVELANTAVAGAQR+SITSSYYR+TDAYDHLYK+TDAYDHLYKLILIGDSAVGK+TLTVEVQGK+TSFEHCTEWLTELR+VILVGNKVDLR	EVTTEEATAFAQQQGLSYIETSASSGHGIDDAFK+FTSNKFNASSAATIGVEFTTK+GAHGCLLVFDVTK+GAHGCLLVFDVTKR+HLREVTTEEATAFAQQQGLSYIETSASSGHGIDDAFK+LILIGDSAVGK+LQCWDTAGQER+QLVTELAVVELANTAVAGAQR+SITSSYYR+TDAYDHLYK+TDAYDHLYKLILIGDSAVGK+TLTVEVQGK+TSFEHCTEWLTELR+VILVGNKVDLR	GAHGC[Carbamidomethyl]LLVFDVTK;GAHGC[Carbamidomethyl]LLVFDVTKR;LQC[Carbamidomethyl]WDTAGQER;n[Acetyl]TDAYDHLYK;n[Acetyl]TDAYDHLYKLILIGDSAVGK;TSFEHC[Carbamidomethyl]TEWLTELR	89	89	0	0	0	0	0.00685409	0
311	1	GL50803_16967	no_ID	organism=Giardia_Assemblage_A_isolate_WB product=Kinase, NEK location=GLCHR02:1042501-1046760(-) length=1419 sequence_SO=chromosome	1	14.9	1419	1		a	1	GL50803_16967	13	13	13	AHELGEGVTALMLAAR+AIEHGNYNVAQLLVTQEAGMIDSMR+AQAGLENSEGR+ATLLDDLSHLPDYDHPNLIK+GATADFATLR+GSTESVAALAPYELGHQAFDGSTATMLAAQAGHYNVVR+KSPSLLLELDGPR+LGLQFGASPTR+SGDFQCLK+SLTEIGLATTK+TALMIAAGNGFVEAVQLLKDAENR+TLLSASEKDIAIESSR+YLTTEYGK	AHELGEGVTALMLAAR+AIEHGNYNVAQLLVTQEAGMIDSMR+AQAGLENSEGR+ATLLDDLSHLPDYDHPNLIK+GATADFATLR+GSTESVAALAPYELGHQAFDGSTATMLAAQAGHYNVVR+KSPSLLLELDGPR+LGLQFGASPTR+SGDFQCLK+SLTEIGLATTK+TALMIAAGNGFVEAVQLLKDAENR+TLLSASEKDIAIESSR+YLTTEYGK	SGDFQC[Carbamidomethyl]LK	25	25	0	0	0.000176054	5.92252e-05	0.000246179	0
312	1	GL50803_16969	no_ID	organism=Giardia_Assemblage_A_isolate_WB product=RAN binding protein 1 location=GLCHR02:1064558-1065058(+) length=166 sequence_SO=chromosome	1	35.5	166	1		a	1	GL50803_16969	7	7	7	ASEKDVEEVGDKK+CAVNLPLIEGVAVKPLGNSDK+DVEEVGDKK+GQGEVLIAEDPK+GQGEVLIAEDPKEK+GQGEVLIAEDPKEKK+TSEPTQEVTK	ASEKDVEEVGDKK+CAVNLPLIEGVAVKPLGNSDK+DVEEVGDKK+GQGEVLIAEDPK+GQGEVLIAEDPKEK+GQGEVLIAEDPKEKK+TSEPTQEVTK	C[Carbamidomethyl]AVNLPLIEGVAVKPLGNSDK;n[Acetyl]TSEPTQEVTK	17	17	0	0	0.000501647	0.00759403	0.000100209	0
1120	0.7158	GL50803_16975	no_ID	organism=Giardia_Assemblage_A_isolate_WB product=DNA topoisomerase II location=GLCHR05:2719630-2724105(-) length=1491 sequence_SO=chromosome	0.7158	0.6	1491	1		a	1	GL50803_16975	1	1	1	IANFEQYAR	IANFEQYAR		1	1	0	0	0	5.63653e-05	0	0
875	0.9938	GL50803_16986	no_ID	organism=Giardia_Assemblage_A_isolate_WB product=Kinase, STE STE20 location=GLCHR03:1929077-1931035(+) length=652 sequence_SO=chromosome	0.9938	5.8	652	1		a	1	GL50803_16986	2	2	2	ERDLQAQIQNGDSNLLDSTTSGAK+ITAGDLLQLPFIQR	ERDLQAQIQNGDSNLLDSTTSGAK+ITAGDLLQLPFIQR		3	3	0	0	0.00012772	0	5.10265e-05	0
313	1	GL50803_16996	no_ID	organism=Giardia_Assemblage_A_isolate_WB product=hypothetical protein location=GLCHR05:2470641-2471882(-) length=413 sequence_SO=chromosome	1	12.1	413	1		a	1	GL50803_16996	5	5	5	LADLENDIAILER+LLNEEYTTQLK+QVAAEQETIQK+QVAAEQETIQKIEER+VVQETFGQQNR	LADLENDIAILER+LLNEEYTTQLK+QVAAEQETIQK+QVAAEQETIQKIEER+VVQETFGQQNR		14	14	0	0	0	0	0.000563886	0
314	1	GL50803_17000	no_ID	organism=Giardia_Assemblage_A_isolate_WB product=Peptidyl-prolyl cis-trans isomerase B precursor location=GLCHR04:1274680-1275255(-) length=191 sequence_SO=chromosome	1	17.8	191	1		a	1	GL50803_17000	3	3	3	HVVFGHVVDGMTVVK+IGSLSMANR+TVTNFVEISK	HVVFGHVVDGMTVVK+IGSLSMANR+TVTNFVEISK		5	5	0	0	0	0	0.000435462	0
949	0.99	GL50803_17005	no_ID	organism=Giardia_Assemblage_A_isolate_WB product=Protein 21.6 location=GLCHR04:1286694-1289258(-) length=854 sequence_SO=chromosome	0.99	1.4	854	1		a	1	GL50803_17005	1	1	1	AITEFGGVPEER	AITEFGGVPEER		2	2	0	0	0	0	3.8957e-05	0
950	0.99	GL50803_17011	no_ID	organism=Giardia_Assemblage_A_isolate_WB product=hypothetical protein location=GLCHR05:4056248-4058728(+) length=826 sequence_SO=chromosome	0.99	2.7	826	1		a	1	GL50803_17011	1	1	1	QKVEELAALAEAEQYYPEIDEK	QKVEELAALAEAEQYYPEIDEK		2	2	0	0	0	0	4.02776e-05	0
951	0.99	GL50803_17025	no_ID	organism=Giardia_Assemblage_A_isolate_WB product=Nuclear ATP/GTP-binding protein location=GLCHR05:909310-911310(-) length=666 sequence_SO=chromosome	0.99	1.8	666	1		a	1	GL50803_17025	1	1	1	TTFLSEQTPLVR	TTFLSEQTPLVR		1	1	0	0	0.000125035	0	0	0
779	0.9999	GL50803_17030	no_ID	organism=Giardia_Assemblage_A_isolate_WB product=Chaperone protein dnaJ (HscB) location=GLCHR02:215821-216495(+) length=224 sequence_SO=chromosome	0.9999	12.5	224	1		a	1	GL50803_17030	2	2	2	ALAEKDSNQMASLLCEMR+FSDCSELFGK	ALAEKDSNQMASLLCEMR+FSDCSELFGK	ALAEKDSNQMASLLC[Carbamidomethyl]EMR;FSDC[Carbamidomethyl]SELFGK	5	5	0	0	0	0	0.000371309	0
315	1	GL50803_17053	no_ID	organism=Giardia_Assemblage_A_isolate_WB product=Protein 21.1 location=GLCHR05:1007720-1010854(-) length=1044 sequence_SO=chromosome	1	30	1044	1		a	1	GL50803_17053	32	32	32	ACEVGDIDAIVEALPTYAK+ACEVGDIDAIVEALPTYAKK+ALALVAEMSAQEK+DGSTPLHFAAAMESLR+DSAGMTSFELACSLGK+DSAGMTSFELACSLGKTESVKK+EADSIQR+ERPPSEEEVLAAK+GDTALILACK+GDTALILACKR+GENAILTAIR+GEVDGCGR+GGNITEVQR+IAALQNALEETR+KMQTVDGR+LAENAAER+LALAEQAAAER+LIELGNHISKHDAAR+LKDGSTPLHFAAAMESLR+LLAPIEHGICNDR+LLAPIEHGICNDRGENAILTAIR+LLDTQRGEVDGCGR+MQTVDGR+NSRGDTALILACK+NSRGDTALILACKR+RPQDGATALMAACANGFDEIVSVLLPLEK+RPQDGATALMAACA…	ACEVGDIDAIVEALPTYAK+ACEVGDIDAIVEALPTYAKK+ALALVAEMSAQEK+DGSTPLHFAAAMESLR+DSAGMTSFELACSLGK+DSAGMTSFELACSLGKTESVKK+EADSIQR+ERPPSEEEVLAAK+GDTALILACK+GDTALILACKR+GENAILTAIR+GEVDGCGR+GGNITEVQR+IAALQNALEETR+KMQTVDGR+LAENAAER+LALAEQAAAER+LIELGNHISKHDAAR+LKDGSTPLHFAAAMESLR+LLAPIEHGICNDR+LLAPIEHGICNDRGENAILTAIR+LLDTQRGEVDGCGR+MQTVDGR+NSRGDTALILACK+NSRGDTALILACKR+RPQDGATALMAACANGFDEIVSVLLPLEK+RPQDGATALMAACA…	AC[Carbamidomethyl]EVGDIDAIVEALPTYAK;AC[Carbamidomethyl]EVGDIDAIVEALPTYAKK;DSAGMTSFELAC[Carbamidomethyl]SLGK;DSAGM[Oxidation]TSFELAC[Carbamidomethyl]SLGK;DSAGMTSFELAC[Carbamidomethyl]SLGKTESVKK;GDTALILAC[Carbamidomethyl]K;GDTALILAC[Carbamidomethyl]KR;GEVDGC[Carbamidomethyl]GR;LLAPIEHGIC[Carbamidomethyl]NDR;LLAPIEHGIC[Carbamidomethyl]NDRGENAILTAIR;LLDTQRGEVDGC[Carbamidomethyl]GR;NSRGDTALILAC[Carba…	122	122	0	0	0.000478583	0.000885485	0.00167302	0
316	1	GL50803_17054	no_ID	organism=Giardia_Assemblage_A_isolate_WB product=Acidic ribosomal protein P0 location=GLCHR05:1006646-1007626(+) length=326 sequence_SO=chromosome	1	16.6	326	1		a	1	GL50803_17054	7	7	7	GDIVTPSHATLLQR+GKIEIVNPVNLIK+IEIVNPVNLIK+IVLVSVDNVR+KGDIVTPSHATLLQR+SAAPLTAK+SFQIAQIR	GDIVTPSHATLLQR+GKIEIVNPVNLIK+IEIVNPVNLIK+IVLVSVDNVR+KGDIVTPSHATLLQR+SAAPLTAK+SFQIAQIR	n[Acetyl]SAAPLTAK	24	24	0	0.0167654	0.00051088	0	5.10265e-05	0
317	1	GL50803_17055	no_ID	organism=Giardia_Assemblage_A_isolate_WB product=Spindle pole protein, putative location=GLCHR05:1004642-1006306(-) length=554 sequence_SO=chromosome	1	29.4	554	1		a	1	GL50803_17055	16	16	16	AAAAAEEEAR+AITTEYR+DKENEVLDTLYSEKR+DQLEKEANEALSK+EANEALSK+IASWIDEMVEFK+KAAAAAEEEAR+LAEEEAKK+NFNTIADQLAR+NLSFDALSEDLR+SAIGLAIVEAAK+SIIGDGQGLK+SIIGDGQGLKNFNTIADQLAR+SKETVASIIGEISSLDEK+TEVILNKDLCELLNVLDIDHSSVSSKEEVTK+VTDKSAIGLAIVEAAK	AAAAAEEEAR+AITTEYR+DKENEVLDTLYSEKR+DQLEKEANEALSK+EANEALSK+IASWIDEMVEFK+KAAAAAEEEAR+LAEEEAKK+NFNTIADQLAR+NLSFDALSEDLR+SAIGLAIVEAAK+SIIGDGQGLK+SIIGDGQGLKNFNTIADQLAR+SKETVASIIGEISSLDEK+TEVILNKDLCELLNVLDIDHSSVSSKEEVTK+VTDKSAIGLAIVEAAK	TEVILNKDLC[Carbamidomethyl]ELLNVLDIDHSSVSSKEEVTK	45	45	0	0	0.00255532	0.00106189	0.000630555	0
780	0.9999	GL50803_17056	no_ID	organism=Giardia_Assemblage_A_isolate_WB product=Ribosomal protein L9 location=GLCHR05:1003973-1004530(-) length=185 sequence_SO=chromosome	0.9999	13.5	185	1		a	1	GL50803_17056	2	2	2	GISIEDVSHTAAR+VPTDVECTINKR	GISIEDVSHTAAR+VPTDVECTINKR	VPTDVEC[Carbamidomethyl]TINKR	14	14	0	0.00703411	0.000450127	0.000454274	0.000629419	0
318	1	GL50803_17060	no_ID	organism=Giardia_Assemblage_A_isolate_WB product=Protein 21.1 location=GLCHR05:2663387-2665258(+) length=623 sequence_SO=chromosome	1	70.8	623	1		a	1	GL50803_17060	38	38	38	AAEHANLHSYHTVANLIR+AENYVLDSATGR+AENYVLDSATGRYPNGDTELINAAK+ALDSVPVLAQFEAFYR+ANAALHAANAAAAAATDK+ANAALHAANAAAAAATDKSAAVASLK+DDSTPLHYAVR+DGGTAMMAAAANGHFDCVK+DWATELNR+DYKMDSTLATK+ESGMSDYEGMTALMYGASYGLR+EVVTALLHPEK+EVVTALLHPEKR+GMTALDLAADQGNAVACETILK+GMTALDLAADQGNAVACETILKYGVGWTPLQLER+HGENAITIAIK+HGENAITIAIKK+HVAQLLYSTEYDIKDSMGK+ILLNTQAGLINNR+LAVDAAVIR+LRDDSTPLHYAVR+MDSTLATK+MLGPLEK+NAILEDMKEYER+NGNLNS…	AAEHANLHSYHTVANLIR+AENYVLDSATGR+AENYVLDSATGRYPNGDTELINAAK+ALDSVPVLAQFEAFYR+ANAALHAANAAAAAATDK+ANAALHAANAAAAAATDKSAAVASLK+DDSTPLHYAVR+DGGTAMMAAAANGHFDCVK+DWATELNR+DYKMDSTLATK+ESGMSDYEGMTALMYGASYGLR+EVVTALLHPEK+EVVTALLHPEKR+GMTALDLAADQGNAVACETILK+GMTALDLAADQGNAVACETILKYGVGWTPLQLER+HGENAITIAIK+HGENAITIAIKK+HVAQLLYSTEYDIKDSMGK+ILLNTQAGLINNR+LAVDAAVIR+LRDDSTPLHYAVR+MDSTLATK+MLGPLEK+NAILEDMKEYER+NGNLNS…	DGGTAMMAAAANGHFDC[Carbamidomethyl]VK;GMTALDLAADQGNAVAC[Carbamidomethyl]ETILK;GM[Oxidation]TALDLAADQGNAVAC[Carbamidomethyl]ETILK;GMTALDLAADQGNAVAC[Carbamidomethyl]ETILKYGVGWTPLQLER;M[Oxidation]DSTLATK;M[Oxidation]LGPLEK;NHIAC[Carbamidomethyl]VC[Carbamidomethyl]ELSPK;SVDQEGNTGLMIAASNNDAEMC[Carbamidomethyl]R;SVDQEGNTGLMIAASNNDAEM[Oxidation]C[Carbamidomethyl]R;SVDQEGNTGLM[Oxidation]IAASNNDAEMC[Carbam…	253	253	0	0	0.000400996	0.00134897	0.0061679	0.0291637
319	1	GL50803_17063	no_ID	organism=Giardia_Assemblage_A_isolate_WB product=Pyruvate-flavodoxin oxidoreductase location=GLCHR05:2633106-2636705(-) length=1199 sequence_SO=chromosome	1	63.3	1199	1		a	1	GL50803_17063	68	68	68	AGGFTSAHLR+AKEIMAGAEPLRLDVIEALYSGNR+ATPLGAVAR+CEYLIHDADFTAVSQPSYLTK+CKPGSLLLLNTSASNVEEVTAAIPK+DFNTADAFAIFR+DMGQIAMAYDNVYVGSISLGYSHTAAIK+DPASPSLVPK+DQLIPIKNPVVK+EAFEWTGPSIVMAYAPCIEHGEDMK+EGAIKEIKYPK+EIMAGAEPLR+EIMAGAEPLRLDVIEALYSGNR+EPSKPVTDFLNR+EQIMALSADCDELR+EVEKFYSLADNVSVK+EVVEYLVER+FGDKPIR+FGDKPIRCEYLIHDADFTAVSQPSYLTK+FNQLLSERPAEAEVLR+FNQLLSERPAEAEVLRTELQDFVNSR+FYSLADNVSVK+FYSLADNVSVKTDDWTLDES…	AGGFTSAHLR+AKEIMAGAEPLRLDVIEALYSGNR+ATPLGAVAR+CEYLIHDADFTAVSQPSYLTK+CKPGSLLLLNTSASNVEEVTAAIPK+DFNTADAFAIFR+DMGQIAMAYDNVYVGSISLGYSHTAAIK+DPASPSLVPK+DQLIPIKNPVVK+EAFEWTGPSIVMAYAPCIEHGEDMK+EGAIKEIKYPK+EIMAGAEPLR+EIMAGAEPLRLDVIEALYSGNR+EPSKPVTDFLNR+EQIMALSADCDELR+EVEKFYSLADNVSVK+EVVEYLVER+FGDKPIR+FGDKPIRCEYLIHDADFTAVSQPSYLTK+FNQLLSERPAEAEVLR+FNQLLSERPAEAEVLRTELQDFVNSR+FYSLADNVSVK+FYSLADNVSVKTDDWTLDES…	AKEIM[Oxidation]AGAEPLRLDVIEALYSGNR;C[Carbamidomethyl]EYLIHDADFTAVSQPSYLTK;C[Carbamidomethyl]KPGSLLLLNTSASNVEEVTAAIPK;EAFEWTGPSIVMAYAPC[Carbamidomethyl]IEHGEDMK;EQIMALSADC[Carbamidomethyl]DELR;FGDKPIRC[Carbamidomethyl]EYLIHDADFTAVSQPSYLTK;GLVMGC[Carbamidomethyl]KEPSKPVTDFLNR;GLVM[Oxidation]GC[Carbamidomethyl]KEPSKPVTDFLNR;GSC[Carbamidomethyl]QGPPIWMQAGEADNKHYAEIPGHIER;GTVQC[Carbamidomethyl]LFFGMG…	325	325	0	0	0.00597291	0.00413544	0.00249728	0
320	1	GL50803_17068	no_ID	organism=Giardia_Assemblage_A_isolate_WB product=hypothetical protein location=GLCHR05:2600726-2601859(-) length=377 sequence_SO=chromosome	1	14.3	377	1		a	1	GL50803_17068	3	3	3	IQFLPSKDVSNPDLIATVSDSLR+LAISTISDACPNEFSIISLQK+STDIILLDAR	IQFLPSKDVSNPDLIATVSDSLR+LAISTISDACPNEFSIISLQK+STDIILLDAR	LAISTISDAC[Carbamidomethyl]PNEFSIISLQK	4	4	0	0	0	0	0.000176495	0
781	0.9999	GL50803_17069	no_ID	organism=Giardia_Assemblage_A_isolate_WB product=Kinase, NEK location=GLCHR05:2598946-2600517(-) length=523 sequence_SO=chromosome	0.9999	5.7	523	1		a	1	GL50803_17069	2	2	2	EIESAVSECHILAR+SHSTLSDFEILGQIGK	EIESAVSECHILAR+SHSTLSDFEILGQIGK	EIESAVSEC[Carbamidomethyl]HILAR;n[Acetyl]SHSTLSDFEILGQIGK	4	4	0	0	0	0	0.000127225	0
709	1	GL50803_17090	no_ID	organism=Giardia_Assemblage_A_isolate_WB product=Giardia trophozoite antigen GTA-1 location=GLCHR03:1714568-1715113(-) length=181 sequence_SO=chromosome	1	82.3	181	1		a	1	GL50803_17090	13	13	13	ALLYEIK+FSTCAMYDTK+HDVSVWLSSIDMK+KYNQQLR+LPCPVSDAEVEVELA+MDADRTPVAK+NASGAEEIPAIK+QMGIDSLGDR+QMGIDSLGDRK+SIIRLPCPVSDAEVEVELA+SLMLLTEDDLK+TELTEENSGEIVTLELIMSLAPNHMSAICTVR+WIFSQGTTSEHDDVIER	ALLYEIK+FSTCAMYDTK+HDVSVWLSSIDMK+KYNQQLR+LPCPVSDAEVEVELA+MDADRTPVAK+NASGAEEIPAIK+QMGIDSLGDR+QMGIDSLGDRK+SIIRLPCPVSDAEVEVELA+SLMLLTEDDLK+TELTEENSGEIVTLELIMSLAPNHMSAICTVR+WIFSQGTTSEHDDVIER	FSTC[Carbamidomethyl]AMYDTK;LPC[Carbamidomethyl]PVSDAEVEVELA;n[Acetyl]MDADRTPVAK;SIIRLPC[Carbamidomethyl]PVSDAEVEVELA;TELTEENSGEIVTLELIMSLAPNHMSAIC[Carbamidomethyl]TVR	62	62	0	0	0.00506082	0.0120721	0.0022976	0
710	1	GL50803_17097	no_ID	organism=Giardia_Assemblage_A_isolate_WB product=Protein 21.1 location=GLCHR03:1760044-1764417(+) length=1457 sequence_SO=chromosome	1	7.8	1457	1		a	1	GL50803_17097	10	10	10	DADGNTNLIR+EGIAVGQLTR+ILVPTEGGIR+LALDYNNQELAR+LLSEQEGQMR+SALMCAAER+TALMYACER+TSTYVPQDLIDQLTR+VACVEALLDREAR+VNPVALDTDPESIDGK	DADGNTNLIR+EGIAVGQLTR+ILVPTEGGIR+LALDYNNQELAR+LLSEQEGQMR+SALMCAAER+TALMYACER+TSTYVPQDLIDQLTR+VACVEALLDREAR+VNPVALDTDPESIDGK	SALMC[Carbamidomethyl]AAER;TALMYAC[Carbamidomethyl]ER;VAC[Carbamidomethyl]VEALLDREAR	23	23	0	0	0	0	0.000262592	0
321	1	GL50803_17105	no_ID	organism=Giardia_Assemblage_A_isolate_WB product=IFT complex B location=GLCHR05:1508881-1514763(+) length=1960 sequence_SO=chromosome	1	1.5	1960	1		a	1	GL50803_17105	3	3	3	SLLIQQLK+YCDLLPVDR+YCGAEVVNSAPNR	SLLIQQLK+YCDLLPVDR+YCGAEVVNSAPNR	YC[Carbamidomethyl]DLLPVDR;YC[Carbamidomethyl]GAEVVNSAPNR	5	5	0	0	0	4.28779e-05	3.39483e-05	0
322	1	GL50803_17106	no_ID	organism=Giardia_Assemblage_A_isolate_WB product=26S protease regulatory subunit 8 location=GLCHR05:1519442-1520647(-) length=401 sequence_SO=chromosome	1	21.7	401	1		a	1	GL50803_17106	6	6	6	GVLLYGAPGCGK+LDKVPDQSYDDIGGLSK+SEDSHGGESEVNR+SSDSEIVMILPK+SSVDDKQIVNVSSK+TMTELLSQVDGFEENNSVK	GVLLYGAPGCGK+LDKVPDQSYDDIGGLSK+SEDSHGGESEVNR+SSDSEIVMILPK+SSVDDKQIVNVSSK+TMTELLSQVDGFEENNSVK	GVLLYGAPGC[Carbamidomethyl]GK	9	9	0	0	0	0.000209578	0.000331863	0
952	0.99	GL50803_17119	no_ID	organism=Giardia_Assemblage_A_isolate_WB product=hypothetical protein location=GLCHR05:2026438-2028741(-) length=767 sequence_SO=chromosome	0.99	2.5	767	1		a	1	GL50803_17119	1	1	1	TIEAEGLVMDVLSDVPVER	TIEAEGLVMDVLSDVPVER		1	1	0	0	0	0	2.16879e-05	0
323	1	GL50803_17121	no_ID	organism=Giardia_Assemblage_A_isolate_WB product=Bip (BiP) location=GLCHR04:535188-537221(+) length=677 sequence_SO=chromosome	1	52.1	677	1		a	1	GL50803_17121	37	37	37	AGQVEIIPNELGAR+AKFEELNIDLFKK+AVVTVPAYFSDSQR+DGRPFVQLSGTNLPK+DNTDASKEEIEEEK+EAEEFAEEDKINR+EAQDWLR+IAGLDVVR+IFSTVQDQQTMVK+IINEPTSSSIAYGLDK+IINEPTSSSIAYGLDKK+IMSPEEISAMVLTK+IQVYEGER+ISSDDLEK+KFDDPEVQK+KFDDPEVQKDMK+LKTTDIDEVVLVGGSTR+LLDHFIAIFK+LSEDEINR+LSEDEINRLVK+LVKEAEEFAEEDKINR+NNIDLSITNTGDK+NNIDLSITNTGDKAK+NSYIPVK+NSYIPVKK+NYAPISPENTIFDVK+NYAPISPENTIFDVKR+QLLQDYFNGK+SASAGSSGPEYDYAEKDEL+SIKPVEQVLR…	AGQVEIIPNELGAR+AKFEELNIDLFKK+AVVTVPAYFSDSQR+DGRPFVQLSGTNLPK+DNTDASKEEIEEEK+EAEEFAEEDKINR+EAQDWLR+IAGLDVVR+IFSTVQDQQTMVK+IINEPTSSSIAYGLDK+IINEPTSSSIAYGLDKK+IMSPEEISAMVLTK+IQVYEGER+ISSDDLEK+KFDDPEVQK+KFDDPEVQKDMK+LKTTDIDEVVLVGGSTR+LLDHFIAIFK+LSEDEINR+LSEDEINRLVK+LVKEAEEFAEEDKINR+NNIDLSITNTGDK+NNIDLSITNTGDKAK+NSYIPVK+NSYIPVKK+NYAPISPENTIFDVK+NYAPISPENTIFDVKR+QLLQDYFNGK+SASAGSSGPEYDYAEKDEL+SIKPVEQVLR…		226	226	0	0	0.0130384	0.00446893	0.00206397	0
324	1	GL50803_17130	no_ID	organism=Giardia_Assemblage_A_isolate_WB product=Protein 21.1 location=GLCHR04:572878-577380(-) length=1500 sequence_SO=chromosome	1	3.5	1500	1		a	1	GL50803_17130	5	5	5	IAESLSPKIVVDR+NVQLVSELLPTYAR+SKNVQLVSELLPTYAR+TALMLAAEQGK+VLTPYYPDTEASK	IAESLSPKIVVDR+NVQLVSELLPTYAR+SKNVQLVSELLPTYAR+TALMLAAEQGK+VLTPYYPDTEASK		6	6	0	0	0	0	6.65386e-05	0
711	1	GL50803_17143	no_ID	organism=Giardia_Assemblage_A_isolate_WB product=Pyruvate kinase location=GLCHR04:633554-635215(-) length=553 sequence_SO=chromosome	1	62.4	553	1		a	1	GL50803_17143	25	25	24	AEVTDVASVCFDGANSVLVTAETAAGHDPVNVVK+EGQEFTLDHNNVNGDESR+EHKRPDSIALGACLLAR+GDAVVLVFGTPFSDVNR+GDLAIETCLSK+GVDKNHPHFNR+IAGFSNPDNCIELK+IAGFSNPDNCIELKEGQEFTLDHNNVNGDESR+IEKPTAVLDIDDIALLSDMLMVAR+ILPLSGLSPK+INFSHGNTDDHTQIFHK+LGMDWIALSFVQTK+LHAENPASFCPR+LIIVFSK+LVATSVDR+QLPHCPVLCITSEQR+RPDSIALGACLLAR+SILTTTEQSEAFIK+SILTTTEQSEAFIKQVLTDNYINQR+TLISVADTHALESGQAER+TLISVADTHALESGQAERGDAVVLVFGTPFSDVNRK+TVAIMGDIQG…	AEVTDVASVCFDGANSVLVTAETAAGHDPVNVVK+EGQEFTLDHNNVNGDESR+EHKRPDSIALGACLLAR+GDAVVLVFGTPFSDVNR+GDLAIETCLSK+GVDKNHPHFNR+IAGFSNPDNCIELK+IAGFSNPDNCIELKEGQEFTLDHNNVNGDESR+IEKPTAVLDIDDIALLSDMLMVAR+ILPLSGLSPK+INFSHGNTDDHTQIFHK+LGMDWIALSFVQTK+LHAENPASFCPR+LVATSVDR+QLPHCPVLCITSEQR+RPDSIALGACLLAR+SILTTTEQSEAFIK+SILTTTEQSEAFIKQVLTDNYINQR+TLISVADTHALESGQAER+TLISVADTHALESGQAERGDAVVLVFGTPFSDVNRK+TVAIMGDIQGPK+VQQAM…	AEVTDVASVC[Carbamidomethyl]FDGANSVLVTAETAAGHDPVNVVK;EHKRPDSIALGAC[Carbamidomethyl]LLAR;GDLAIETC[Carbamidomethyl]LSK;IAGFSNPDNC[Carbamidomethyl]IELK;IAGFSNPDNC[Carbamidomethyl]IELKEGQEFTLDHNNVNGDESR;IEKPTAVLDIDDIALLSDMLM[Oxidation]VAR;IEKPTAVLDIDDIALLSDM[Oxidation]LMVAR;LHAENPASFC[Carbamidomethyl]PR;QLPHC[Carbamidomethyl]PVLC[Carbamidomethyl]ITSEQR;RPDSIALGAC[Carbamidomethyl]LLAR;VYLPHKEFFAVC[Carb…	103	93	0	0	0.00210819	0.00182367	0.00231622	0
325	1	GL50803_17149	no_ID	organism=Giardia_Assemblage_A_isolate_WB product=GTP-binding protein location=GLCHR05:1234471-1235994(-) length=507 sequence_SO=chromosome	1	7.3	507	1		a	1	GL50803_17149	3	3	3	FINDSDAVVQK+LLVECVPGFKEDIVER+SSLINGIYGK	FINDSDAVVQK+LLVECVPGFKEDIVER+SSLINGIYGK	LLVEC[Carbamidomethyl]VPGFKEDIVER	5	5	0	0	0.000821237	0	0	0
326	1	GL50803_17150	no_ID	organism=Giardia_Assemblage_A_isolate_WB product=NADPH oxidoreductase, putative location=GLCHR05:1217835-1218329(-) length=164 sequence_SO=chromosome	1	19.5	164	1		a	1	GL50803_17150	3	3	3	IVLYYSHPAELK+SVVNAPLVEEAK+VICTCGGK	IVLYYSHPAELK+SVVNAPLVEEAK+VICTCGGK	VIC[Carbamidomethyl]TC[Carbamidomethyl]GGK	6	6	0	0	0	0	0.000608585	0
327	1	GL50803_17153	no_ID	organism=Giardia_Assemblage_A_isolate_WB product=Alpha-11 giardin location=GLCHR05:1207222-1208145(-) length=307 sequence_SO=chromosome	1	43	307	1		a	1	GL50803_17153	9	9	9	AIHDVVLIATPDER+AILEAKNEEELVTFTSR+AVAYAFHSAVETQNDDMAYEQAAR+GSVASDAEVLKHNLIDADEPDHEAVVR+LIITSTADEYKEINHRFEVLTGK+NEEELVTFTSR+SVQEAIETR+SYGDAIPEVK+YADKENAR	AIHDVVLIATPDER+AILEAKNEEELVTFTSR+AVAYAFHSAVETQNDDMAYEQAAR+GSVASDAEVLKHNLIDADEPDHEAVVR+LIITSTADEYKEINHRFEVLTGK+NEEELVTFTSR+SVQEAIETR+SYGDAIPEVK+YADKENAR	n[Acetyl]SYGDAIPEVK	40	40	0	0	0.000813747	0.00355872	0.00130043	0
328	1	GL50803_17163	no_ID	organism=Giardia_Assemblage_A_isolate_WB product=Peptidyl-prolyl cis-trans isomerase B precursor location=GLCHR01:556210-556716(+) length=168 sequence_SO=chromosome	1	70.8	168	1		a	1	GL50803_17163	14	14	14	AIETTKTGANDKPVEK+FMIQGGDFTNHNGTGGK+FPDENFEIK+ITMGLFGSIVPK+KLCTGEMGFGYK+LCTGEMGFGYK+LCTGEMGFGYKGSTFHR+MNSPVSDKVFFDITIGGKPLGR+TAENFKK+TGANDKPVEK+TGANDKPVEKVVIADCGVLQ+VFFDITIGGKPLGR+VLDGMDVVK+VVIADCGVLQ	AIETTKTGANDKPVEK+FMIQGGDFTNHNGTGGK+FPDENFEIK+ITMGLFGSIVPK+KLCTGEMGFGYK+LCTGEMGFGYK+LCTGEMGFGYKGSTFHR+MNSPVSDKVFFDITIGGKPLGR+TAENFKK+TGANDKPVEK+TGANDKPVEKVVIADCGVLQ+VFFDITIGGKPLGR+VLDGMDVVK+VVIADCGVLQ	ITM[Oxidation]GLFGSIVPK;KLC[Carbamidomethyl]TGEMGFGYK;LC[Carbamidomethyl]TGEMGFGYK;LC[Carbamidomethyl]TGEMGFGYKGSTFHR;n[Acetyl]MNSPVSDKVFFDITIGGKPLGR;n[Acetyl]M[Oxidation]NSPVSDKVFFDITIGGKPLGR;TGANDKPVEKVVIADC[Carbamidomethyl]GVLQ;VVIADC[Carbamidomethyl]GVLQ	59	59	0	0	0	0	0.00584193	0
782	0.9999	GL50803_17164	no_ID	organism=Giardia_Assemblage_A_isolate_WB product=Sec24-like 1 location=GLCHR01:553213-556128(+) length=971 sequence_SO=chromosome	0.9999	3.1	971	1		a	1	GL50803_17164	2	2	2	CVTKPLPIASNAGSVSTAR+QGSQGYADFVR	CVTKPLPIASNAGSVSTAR+QGSQGYADFVR	C[Carbamidomethyl]VTKPLPIASNAGSVSTAR	3	3	0	0	0.000171521	0	1.71315e-05	0
1105	0.8344	GL50803_17166	no_ID	organism=Giardia_Assemblage_A_isolate_WB product=hypothetical protein location=GLCHR01:548386-550581(+) length=731 sequence_SO=chromosome	0.8344	3.6	731	1		a	1	GL50803_17166	2	2	2	IVGGHSQMLSSYALR+LGDPHETDETR	IVGGHSQMLSSYALR+LGDPHETDETR		2	2	0	0	0.000113917	0	2.2756e-05	0
329	1	GL50803_17190	no_ID	organism=Giardia_Assemblage_A_isolate_WB product=Eukaryotic peptide chain release factor subunit 1 location=GLCHR03:1060694-1062067(+) length=457 sequence_SO=chromosome	1	10.9	457	1		a	1	GL50803_17190	5	5	5	CLEMSAVEK+LLTEFTENIAK+LQSIVMK+QIAIWQLK+SINPDAPQSNGEQER	CLEMSAVEK+LLTEFTENIAK+LQSIVMK+QIAIWQLK+SINPDAPQSNGEQER	C[Carbamidomethyl]LEMSAVEK;n[Acetyl]SINPDAPQSNGEQER	11	11	0	0	0.000182218	0.00183896	0	0
330	1	GL50803_17195	no_ID	organism=Giardia_Assemblage_A_isolate_WB product=hypothetical protein location=GLCHR05:3285600-3286136(-) length=178 sequence_SO=chromosome	1	56.2	178	1		a	1	GL50803_17195	11	11	11	DGAFAFQAALADHGK+GEACSVSLVAPDTGAEAAR+GEACSVSLVAPDTGAEAARFPIEYK+GEACSVSLVAPDTGAEAARFPIEYKGTVPVVEK+GTVPVVEK+LPPTLNLSSFK+MAFIGIGFQER+MEFEQVLATVTQVVAYK+MEFEQVLATVTQVVAYKLPPTLNLSSFK+YFVIVVK+YFVIVVKDPTGAK	DGAFAFQAALADHGK+GEACSVSLVAPDTGAEAAR+GEACSVSLVAPDTGAEAARFPIEYK+GEACSVSLVAPDTGAEAARFPIEYKGTVPVVEK+GTVPVVEK+LPPTLNLSSFK+MAFIGIGFQER+MEFEQVLATVTQVVAYK+MEFEQVLATVTQVVAYKLPPTLNLSSFK+YFVIVVK+YFVIVVKDPTGAK	GEAC[Carbamidomethyl]SVSLVAPDTGAEAAR;GEAC[Carbamidomethyl]SVSLVAPDTGAEAARFPIEYK;GEAC[Carbamidomethyl]SVSLVAPDTGAEAARFPIEYKGTVPVVEK;n[Acetyl]MEFEQVLATVTQVVAYK;n[Acetyl]M[Oxidation]EFEQVLATVTQVVAYK;n[Acetyl]MEFEQVLATVTQVVAYKLPPTLNLSSFK;n[Acetyl]M[Oxidation]EFEQVLATVTQVVAYKLPPTLNLSSFK	63	63	0	0	0	0	0.00588754	0
828	0.9998	GL50803_17199	no_ID	organism=Giardia_Assemblage_A_isolate_WB product=Sun/nucleolar protein family protein location=GLCHR05:3313753-3315981(+) length=742 sequence_SO=chromosome	0.9998	3	742	1		a	1	GL50803_17199	2	2	2	FATEEQDTSELGSK+INPEYVQR	FATEEQDTSELGSK+INPEYVQR		3	3	0	0	0	0	6.7256e-05	0
331	1	GL50803_17224	no_ID	organism=Giardia_Assemblage_A_isolate_WB product=Alpha-SNAP, putative location=GLCHR05:4414563-4415459(-) length=298 sequence_SO=chromosome	1	27.9	298	1		a	1	GL50803_17224	7	7	7	EAMDLFSK+EHVAELNGR+ELAETLEEQGKEEK+LLEEIGTDCTK+LNGSYAESSR+SDYETQAAGYVR+VLEHMQPVQAEDGGVEDYL	EAMDLFSK+EHVAELNGR+ELAETLEEQGKEEK+LLEEIGTDCTK+LNGSYAESSR+SDYETQAAGYVR+VLEHMQPVQAEDGGVEDYL	LLEEIGTDC[Carbamidomethyl]TK;n[Acetyl]SDYETQAAGYVR	23	23	0	0	0	0.00253814	0.000781494	0
1117	0.7499	GL50803_17230	no_ID	organism=Giardia_Assemblage_A_isolate_WB product=Gamma giardin location=GLCHR03:483217-484152(-) length=311 sequence_SO=chromosome	0.7499	2.9	311	1		a	1	GL50803_17230	1	1	1	VDDLMFNSK	VDDLMFNSK	VDDLM[Oxidation]FNSK	3	3	0	0.000836856	0.00026776	0	5.34876e-05	0
332	1	GL50803_17231	no_ID	organism=Giardia_Assemblage_A_isolate_WB product=Kinase, NEK location=GLCHR03:484394-487414(-) length=1006 sequence_SO=chromosome	1	15.5	1006	1		a	1	GL50803_17231	14	14	14	AAALGAYDVVK+ASVTYICGLEPVVNIMTEFGYK+HAIEEGSESTWYSVER+IEHILDPGYMAK+IIGELAEALK+KNDGLPFSCR+MLCIDPR+TLTPASVLVTK+TQVQAVLPNLR+TQVQAVLPNLRLPGYSR+VLIDSEGGSR+VMEIIYDQEVQK+YLPTQCR+YQEDSGSFAQK	AAALGAYDVVK+ASVTYICGLEPVVNIMTEFGYK+HAIEEGSESTWYSVER+IEHILDPGYMAK+IIGELAEALK+KNDGLPFSCR+MLCIDPR+TLTPASVLVTK+TQVQAVLPNLR+TQVQAVLPNLRLPGYSR+VLIDSEGGSR+VMEIIYDQEVQK+YLPTQCR+YQEDSGSFAQK	ASVTYIC[Carbamidomethyl]GLEPVVNIMTEFGYK;KNDGLPFSC[Carbamidomethyl]R;MLC[Carbamidomethyl]IDPR;YLPTQC[Carbamidomethyl]R	25	25	0	0	0	0.000250618	0.00036378	0
333	1	GL50803_17243	no_ID	organism=Giardia_Assemblage_A_isolate_WB product=Dynein heavy chain location=GLCHR03:573507-577835(+) length=1442 sequence_SO=chromosome	1	4.9	1442	1		a	1	GL50803_17243	6	6	6	AADELLEVVEKDAAFVGER+DLVAIPNTEPK+ENLYNYFISK+IQYQVISPK+LQAEDSFILK+SVAAAGICEWAR	AADELLEVVEKDAAFVGER+DLVAIPNTEPK+ENLYNYFISK+IQYQVISPK+LQAEDSFILK+SVAAAGICEWAR	SVAAAGIC[Carbamidomethyl]EWAR	9	9	0	0	0.000115497	0	8.07507e-05	0
712	1	GL50803_17244	no_ID	organism=Giardia_Assemblage_A_isolate_WB product=Ribosomal protein L7a location=GLCHR03:579698-580484(+) length=225 sequence_SO=chromosome	1	58.7	225	1		a	1	GL50803_17244	14	14	14	ILAAVAHEVDYAK+ITSLVESK+ITSLVESKR+KYSPESKEEHK+LKVPPTVNQFMNPISR+LLQIADAK+MGVPYAIVR+NLTNEIFNLAR+RITSLVESK+SKCDFDLTPFVR+TTSVCFTDVNPEDKPTFDK+TTSVCFTDVNPEDKPTFDKILAAVAHEVDYAK+TYGGGVRREDEAQQM+VSGSDIKR	ILAAVAHEVDYAK+ITSLVESK+ITSLVESKR+KYSPESKEEHK+LKVPPTVNQFMNPISR+LLQIADAK+MGVPYAIVR+NLTNEIFNLAR+RITSLVESK+SKCDFDLTPFVR+TTSVCFTDVNPEDKPTFDK+TTSVCFTDVNPEDKPTFDKILAAVAHEVDYAK+TYGGGVRREDEAQQM+VSGSDIKR	SKC[Carbamidomethyl]DFDLTPFVR;TTSVC[Carbamidomethyl]FTDVNPEDKPTFDK;TTSVC[Carbamidomethyl]FTDVNPEDKPTFDKILAAVAHEVDYAK	58	58	0.0430864	0.0300747	0.00222062	0	0.00177436	0
1115	0.7693	GL50803_17249	no_ID	organism=Giardia_Assemblage_A_isolate_WB product=Coiled-coil protein location=GLCHR04:330287-335314(-) length=1675 sequence_SO=chromosome	0.7693	1.1	1675	1		a	1	GL50803_17249	2	2	2	NVSEELER+SPSVVSDAAR	NVSEELER+SPSVVSDAAR		2	2	0	0	4.97155e-05	0	9.93113e-06	0
334	1	GL50803_17254	no_ID	organism=Giardia_Assemblage_A_isolate_WB product=Phosphomannomutase-2 location=GLCHR04:363536-365503(-) length=655 sequence_SO=chromosome	1	30.4	655	1		a	1	GL50803_17254	15	15	15	AEEMNSHNLAIADDQAPIK+AQGSFVATNGSGNR+ASYGAGFTK+CYVECVGDTFK+DLQLPGWDTR+DVVYEECLTGFK+GVGLGYDAR+GYTPGQQFYISNSTVSSK+HVEVPWEETAVPGDVLK+IAVAELVKPHATTLDER+SGLLTMITEDSEVMNAYREEAK+SSAIDNKPNLPLSK+VILATDPDADR+VQFGTAGLR+YITTVGR	AEEMNSHNLAIADDQAPIK+AQGSFVATNGSGNR+ASYGAGFTK+CYVECVGDTFK+DLQLPGWDTR+DVVYEECLTGFK+GVGLGYDAR+GYTPGQQFYISNSTVSSK+HVEVPWEETAVPGDVLK+IAVAELVKPHATTLDER+SGLLTMITEDSEVMNAYREEAK+SSAIDNKPNLPLSK+VILATDPDADR+VQFGTAGLR+YITTVGR	AEEM[Oxidation]NSHNLAIADDQAPIK;C[Carbamidomethyl]YVEC[Carbamidomethyl]VGDTFK;DVVYEEC[Carbamidomethyl]LTGFK	79	79	0	0	0.00483113	0.00359258	0.000330153	0
335	1	GL50803_17255	no_ID	organism=Giardia_Assemblage_A_isolate_WB product=hypothetical protein location=GLCHR04:371166-373160(+) length=664 sequence_SO=chromosome	1	36.9	664	1		a	1	GL50803_17255	17	17	17	EMLASPEQAVVHHPCSVVATQVLEFLDFAPK+FGILSEKEEESR+FLASILEVK+IPLHVAENFCR+LIAYAYDPDESKK+LQNELQQTSNALHAYLSK+NLILENLPELVK+QALVNEDSMPDASQER+QHVISALAELLR+SIVDSNADAK+TLLQITVSGFR+TLQTTFRPDVAVEFIEEYYK+TLQTTFRPDVAVEFIEEYYKAK+TSLDAHVAAILSQLGR+VVDTTIPPFQELK+YLTTEELEATMVEEVPAGSNNGVGTGQK+YYANVVDNLIK	EMLASPEQAVVHHPCSVVATQVLEFLDFAPK+FGILSEKEEESR+FLASILEVK+IPLHVAENFCR+LIAYAYDPDESKK+LQNELQQTSNALHAYLSK+NLILENLPELVK+QALVNEDSMPDASQER+QHVISALAELLR+SIVDSNADAK+TLLQITVSGFR+TLQTTFRPDVAVEFIEEYYK+TLQTTFRPDVAVEFIEEYYKAK+TSLDAHVAAILSQLGR+VVDTTIPPFQELK+YLTTEELEATMVEEVPAGSNNGVGTGQK+YYANVVDNLIK	EMLASPEQAVVHHPC[Carbamidomethyl]SVVATQVLEFLDFAPK;IPLHVAENFC[Carbamidomethyl]R	57	57	0	0	0.00313529	0.000506269	0.000701461	0
336	1	GL50803_17265	no_ID	organism=Giardia_Assemblage_A_isolate_WB product=Dynein heavy chain location=GLCHR01:800488-808515(-) length=2675 sequence_SO=chromosome	1	6.8	2675	1		a	1	GL50803_17265	16	16	16	ALEAIEPNDINTLKK+AMSAMNPSTTFPK+EFSEDVCNIAAR+HNNITEAR+LEEDLLSR+LHAASALINGLSGER+LILTTDPHPQFPIGLLQK+LQDEADLTGR+LQDEADLTGRR+LTNDPASGCR+LWAEVVPK+NINFSSATTAHLLQDNVEAFVEKR+QQVVLTREEQVLK+SLTPEFEFSR+SQSILSLAK+VLTDMNR	ALEAIEPNDINTLKK+AMSAMNPSTTFPK+EFSEDVCNIAAR+HNNITEAR+LEEDLLSR+LHAASALINGLSGER+LILTTDPHPQFPIGLLQK+LQDEADLTGR+LQDEADLTGRR+LTNDPASGCR+LWAEVVPK+NINFSSATTAHLLQDNVEAFVEKR+QQVVLTREEQVLK+SLTPEFEFSR+SQSILSLAK+VLTDMNR	EFSEDVC[Carbamidomethyl]NIAAR;LTNDPASGC[Carbamidomethyl]R	39	39	0	0.00068106	0.000249042	6.28341e-05	0.000136808	0
337	1	GL50803_17273	no_ID	organism=Giardia_Assemblage_A_isolate_WB product=hypothetical protein location=GLCHR01:759653-760744(-) length=363 sequence_SO=chromosome	1	15.4	363	1		a	1	GL50803_17273	3	3	3	GVASPQQLSAFAESAYPLLHESAVR+GYGEPSGEPTAAASWR+LAISFETLLLEAHSR	GVASPQQLSAFAESAYPLLHESAVR+GYGEPSGEPTAAASWR+LAISFETLLLEAHSR		5	5	0	0	0	0	0.000229127	0
338	1	GL50803_17277	no_ID	organism=Giardia_Assemblage_A_isolate_WB product=Phospholipase B location=GLCHR05:2242831-2244537(-) length=568 sequence_SO=chromosome	1	10.2	568	1		a	1	GL50803_17277	4	4	4	ELPKVDNFEDFK+ILPGVDPEGAASIK+YDLRDPLLCGR+YNDYLNDDASNKDPGQSIASR	ELPKVDNFEDFK+ILPGVDPEGAASIK+YDLRDPLLCGR+YNDYLNDDASNKDPGQSIASR	YDLRDPLLC[Carbamidomethyl]GR	6	6	0	0	0	0	0.000175718	0
783	0.9999	GL50803_17298	no_ID	organism=Giardia_Assemblage_A_isolate_WB product=hypothetical protein location=GLCHR02:494242-495453(+) length=403 sequence_SO=chromosome	0.9999	8.2	403	1		a	1	GL50803_17298	2	2	2	ATVEEANKFLQRPVPTDQAR+LGSAESEALILSK	ATVEEANKFLQRPVPTDQAR+LGSAESEALILSK		4	4	0	0	0	0	0.000165108	0
339	1	GL50803_17304	no_ID	organism=Giardia_Assemblage_A_isolate_WB product=Alpha Adaptin location=GLCHR02:550589-552940(+) length=783 sequence_SO=chromosome	1	8.8	783	1		a	1	GL50803_17304	5	5	5	AMINLLPTASELHLR+ATIAPEDELK+ATIAPEDELKIVNEEK+FAALSTLAEMSR+GQVLLFNSADVETAEGIVLCLLGGAK	AMINLLPTASELHLR+ATIAPEDELK+ATIAPEDELKIVNEEK+FAALSTLAEMSR+GQVLLFNSADVETAEGIVLCLLGGAK	GQVLLFNSADVETAEGIVLC[Carbamidomethyl]LLGGAK	14	14	0	0	0.000531759	0	0.000191203	0
1080	0.9347	GL50803_17312	no_ID	organism=Giardia_Assemblage_A_isolate_WB product=hypothetical protein location=GLCHR03:1354207-1356216(-) length=669 sequence_SO=chromosome	0.9347	1.5	669	1		a	1	GL50803_17312	1	1	1	TISSPISGTK	TISSPISGTK		1	1	0	0	0	0.000125621	0	0
878	0.9928	GL50803_17318	no_ID	organism=Giardia_Assemblage_A_isolate_WB product=Kinase, NEK location=GLCHR03:1389313-1393005(-) length=1230 sequence_SO=chromosome	0.9928	2	1230	1		a	1	GL50803_17318	2	2	2	NILFNNVNQLK+TPSELADNVASGK	NILFNNVNQLK+TPSELADNVASGK		3	3	0	0	0	0	4.05723e-05	0
340	1	GL50803_17327	no_ID	organism=Giardia_Assemblage_A_isolate_WB product=Xaa-Pro dipeptidase location=GLCHR01:731223-732557(+) length=444 sequence_SO=chromosome	1	52.3	444	1		a	1	GL50803_17327	18	18	18	AYDDPIIAPHINFDVVEEYR+DLGPVIAEAR+ELSEIYALR+ELSEIYALRDQAYQ+IVGAFPDDIIVLK+IVGAFPDDIIVLKGGEQTAR+LNAGDTFLLDSGCEVNGYASDHTR+MVITVEPGLYFVPGFLAR+QEALYNVVLR+QESNFLYVTGCSEPGCVAFIDSR+SRIVGAFPDDIIVLK+TFPVSQR+TIHIVDGLPNIEFPEGALVLK+TIHIVDGLPNIEFPEGALVLKDLGPVIAEAR+VYKTDWEIEQMTK+YGASNVMYIDELPAVLEQTAGR+YNVFMLFVPR+YSPEHALWLGEPESNDFK	AYDDPIIAPHINFDVVEEYR+DLGPVIAEAR+ELSEIYALR+ELSEIYALRDQAYQ+IVGAFPDDIIVLK+IVGAFPDDIIVLKGGEQTAR+LNAGDTFLLDSGCEVNGYASDHTR+MVITVEPGLYFVPGFLAR+QEALYNVVLR+QESNFLYVTGCSEPGCVAFIDSR+SRIVGAFPDDIIVLK+TFPVSQR+TIHIVDGLPNIEFPEGALVLK+TIHIVDGLPNIEFPEGALVLKDLGPVIAEAR+VYKTDWEIEQMTK+YGASNVMYIDELPAVLEQTAGR+YNVFMLFVPR+YSPEHALWLGEPESNDFK	LNAGDTFLLDSGC[Carbamidomethyl]EVNGYASDHTR;QESNFLYVTGC[Carbamidomethyl]SEPGC[Carbamidomethyl]VAFIDSR	64	64	0	0	0.000750211	0.000757123	0.00209806	0
341	1	GL50803_17332	no_ID	organism=Giardia_Assemblage_A_isolate_WB product=hypothetical protein location=GLCHR01:702956-707926(-) length=1656 sequence_SO=chromosome	1	3	1656	1		a	1	GL50803_17332	4	4	4	EVYNPPFNMK+FIDNVDGQR+ISAGSLADVGDGPFINPAHK+TEVINDGVVTR	EVYNPPFNMK+FIDNVDGQR+ISAGSLADVGDGPFINPAHK+TEVINDGVVTR		6	6	0	0	0.000251429	0	1.00451e-05	0
784	0.9999	GL50803_17336	no_ID	organism=Giardia_Assemblage_A_isolate_WB product=hypothetical protein location=GLCHR01:684175-685203(+) length=342 sequence_SO=chromosome	0.9999	6.7	342	1		a	1	GL50803_17336	2	2	2	LTMLDTR+MDLGDLESVAHQIGGK	LTMLDTR+MDLGDLESVAHQIGGK		7	7	0	0	0	0	0.000340475	0
953	0.99	GL50803_17337	no_ID	organism=Giardia_Assemblage_A_isolate_WB product=Ribosomal protein P1B location=GLCHR01:683669-684025(-) length=118 sequence_SO=chromosome	0.99	23.7	118	1		a	1	GL50803_17337	1	1	1	MQSQETACVLAAIILADENQEPTAANLK	MQSQETACVLAAIILADENQEPTAANLK	n[Acetyl]MQSQETAC[Carbamidomethyl]VLAAIILADENQEPTAANLK	5	5	0	0	0	0	0.000704858	0
342	1	GL50803_17353	no_ID	organism=Giardia_Assemblage_A_isolate_WB product=G beta-like protein GBL location=GLCHR04:2006643-2007770(+) length=375 sequence_SO=chromosome	1	16.8	375	1		a	1	GL50803_17353	3	3	3	QTSCIVHDAALNTLSVACDRGDAALLVTGDQEGR+SVSCAPGAQILACSDGR+VANGLALSADRK	QTSCIVHDAALNTLSVACDRGDAALLVTGDQEGR+SVSCAPGAQILACSDGR+VANGLALSADRK	QTSC[Carbamidomethyl]IVHDAALNTLSVAC[Carbamidomethyl]DRGDAALLVTGDQEGR;SVSC[Carbamidomethyl]APGAQILAC[Carbamidomethyl]SDGR	6	6	0	0	0	0	0.000266154	0
343	1	GL50803_17364	no_ID	organism=Giardia_Assemblage_A_isolate_WB product=Ribosomal protein S26 location=GLCHR04:2055998-2056327(-) length=109 sequence_SO=chromosome	1	46.8	109	1		a	1	GL50803_17364	3	3	3	NIVDNTIADDVLNACVIQGFAIPK+SKYNCGHTNIVR+VQYCVSCSIHNHIVR	NIVDNTIADDVLNACVIQGFAIPK+SKYNCGHTNIVR+VQYCVSCSIHNHIVR	NIVDNTIADDVLNAC[Carbamidomethyl]VIQGFAIPK;SKYNC[Carbamidomethyl]GHTNIVR;VQYC[Carbamidomethyl]VSC[Carbamidomethyl]SIHNHIVR	5	5	0	0.00716318	0	0	0.000305223	0
954	0.99	GL50803_17367	no_ID	organism=Giardia_Assemblage_A_isolate_WB product=hypothetical protein location=GLCHR04:2058363-2058911(+) length=182 sequence_SO=chromosome	0.99	8.2	182	1		a	1	GL50803_17367	1	1	1	LDAEALGLELVTEPK	LDAEALGLELVTEPK		2	2	0	0	0	0	0.000182798	0
344	1	GL50803_17374	no_ID	organism=Giardia_Assemblage_A_isolate_WB product=hypothetical protein location=GLCHR04:2207619-2208659(-) length=346 sequence_SO=chromosome	1	18.5	346	1		a	1	GL50803_17374	3	3	3	EAITDSDLIIVLHALPDAPK+ELDSQKQEETPGTAIEPLQLIFLDQR+ITIAAVSNEVTTQQQGSK	EAITDSDLIIVLHALPDAPK+ELDSQKQEETPGTAIEPLQLIFLDQR+ITIAAVSNEVTTQQQGSK		5	5	0	0	0	0	0.000240385	0
955	0.99	GL50803_17389	no_ID	organism=Giardia_Assemblage_A_isolate_WB product=SUA5 protein location=GLCHR02:893560-894780(-) length=406 sequence_SO=chromosome	0.99	6.4	406	1		a	1	GL50803_17389	1	1	1	GELVAIPTETVYGLAADALSEAACAK	GELVAIPTETVYGLAADALSEAACAK	GELVAIPTETVYGLAADALSEAAC[Carbamidomethyl]AK	2	2	0	0	0	0	8.19441e-05	0
345	1	GL50803_17395	no_ID	organism=Giardia_Assemblage_A_isolate_WB product=Ribosomal protein L5 location=GLCHR02:804418-805311(+) length=297 sequence_SO=chromosome	1	29	297	1		a	1	GL50803_17395	9	9	9	AFLDIGLAR+ALIIQDK+DGFDSSALR+DGFDSSALRDR+DIICQVTAAELTK+LSVGIKENALAQLYPGLDK+TNKDIICQVTAAELTK+VEPLRLEAMYTK+VVCAAYSHELPR	AFLDIGLAR+ALIIQDK+DGFDSSALR+DGFDSSALRDR+DIICQVTAAELTK+LSVGIKENALAQLYPGLDK+TNKDIICQVTAAELTK+VEPLRLEAMYTK+VVCAAYSHELPR	DIIC[Carbamidomethyl]QVTAAELTK;TNKDIIC[Carbamidomethyl]QVTAAELTK;VVC[Carbamidomethyl]AAYSHELPR	31	31	0	0.00613413	0.00112153	0.00113186	0.000896143	0
346	1	GL50803_17400	no_ID	organism=Giardia_Assemblage_A_isolate_WB product=hypothetical protein location=GLCHR02:1227119-1228063(-) length=314 sequence_SO=chromosome	1	24.5	314	1		a	1	GL50803_17400	8	8	8	AILGGVALPEK+DVADILGK+LLGMEDPSNDKK+LLGMEDPSNDKKESNK+SIHPNQPQYR+TVDAVAVIFAR+VIQQNEQYLR+VVNIPQNVLAR	AILGGVALPEK+DVADILGK+LLGMEDPSNDKK+LLGMEDPSNDKKESNK+SIHPNQPQYR+TVDAVAVIFAR+VIQQNEQYLR+VVNIPQNVLAR		44	44	0	0	0.00371283	0.00562055	0.000476789	0
956	0.99	GL50803_17402	no_ID	organism=Giardia_Assemblage_A_isolate_WB product=Protein 21.1 location=GLCHR02:1213966-1216962(-) length=998 sequence_SO=chromosome	0.99	2.1	998	1		a	1	GL50803_17402	1	1	1	DNGITALILATFHNNEGIATR	DNGITALILATFHNNEGIATR		1	1	0	0	0	0	1.6668e-05	0
347	1	GL50803_17403	no_ID	organism=Giardia_Assemblage_A_isolate_WB product=hypothetical protein location=GLCHR02:1209092-1213822(-) length=1576 sequence_SO=chromosome	1	2.7	1576	1		a	1	GL50803_17403	4	4	4	EANIGELKTDLAK+ELVTLANTMGAR+EVCDLTAR+LAVTTENETR	EANIGELKTDLAK+ELVTLANTMGAR+EVCDLTAR+LAVTTENETR	EVC[Carbamidomethyl]DLTAR	8	8	0	0.00132113	0	0	0	0
713	1	GL50803_17411	no_ID	organism=Giardia_Assemblage_A_isolate_WB product=TCP-1 chaperonin subunit gamma location=GLCHR02:1158873-1160567(-) length=564 sequence_SO=chromosome	1	57.6	564	1		a	1	GL50803_17411	26	26	26	AAHTSDPNCQLGVDGVTGLLVNCK+AAIENACMILR+ALDFLLSEAER+AMLEVSR+AQEEQVGDGTTSVVILAGEVIAMAEPLLK+ASACTIVLR+CGIHPILITQGYQK+ELDVAHPAAK+EQGIWDPLSTK+GIEILGLK+IEKIPGATVEDCCVIDGVVLNKDVIHPDMR+IGDEFFSFIHQSGGK+ILLLDCPLEYK+ILLLDCPLEYKK+ILSFKPDLVITEK+LAAVSGATIVSR+NIILDPR+NIQDAMHVCR+SDLGDILKVEEDYIR+SEAAGPIMTVLK+SLEVIPR+SSFEINIK+STLLEIER+TLLQNCGGNIIR+VDDIFSCDGK+VEELQESDVGTYAGLYELQK	AAHTSDPNCQLGVDGVTGLLVNCK+AAIENACMILR+ALDFLLSEAER+AMLEVSR+AQEEQVGDGTTSVVILAGEVIAMAEPLLK+ASACTIVLR+CGIHPILITQGYQK+ELDVAHPAAK+EQGIWDPLSTK+GIEILGLK+IEKIPGATVEDCCVIDGVVLNKDVIHPDMR+IGDEFFSFIHQSGGK+ILLLDCPLEYK+ILLLDCPLEYKK+ILSFKPDLVITEK+LAAVSGATIVSR+NIILDPR+NIQDAMHVCR+SDLGDILKVEEDYIR+SEAAGPIMTVLK+SLEVIPR+SSFEINIK+STLLEIER+TLLQNCGGNIIR+VDDIFSCDGK+VEELQESDVGTYAGLYELQK	AAHTSDPNC[Carbamidomethyl]QLGVDGVTGLLVNC[Carbamidomethyl]K;AAIENAC[Carbamidomethyl]MILR;ASAC[Carbamidomethyl]TIVLR;C[Carbamidomethyl]GIHPILITQGYQK;IEKIPGATVEDC[Carbamidomethyl]C[Carbamidomethyl]VIDGVVLNKDVIHPDMR;ILLLDC[Carbamidomethyl]PLEYK;ILLLDC[Carbamidomethyl]PLEYKK;NIQDAMHVC[Carbamidomethyl]R;TLLQNC[Carbamidomethyl]GGNIIR;VDDIFSC[Carbamidomethyl]DGK	79	79	0	0	0.00103354	0.000745041	0.0019761	0
348	1	GL50803_17413	no_ID	organism=Giardia_Assemblage_A_isolate_WB product=CDC19 location=GLCHR02:1142795-1146748(+) length=1317 sequence_SO=chromosome	1	3.1	1317	1		a	1	GL50803_17413	4	4	4	DPLGNAENIQR+LYVPLSR+NGSLVLPSEGK+SLSLSPGVLASK	DPLGNAENIQR+LYVPLSR+NGSLVLPSEGK+SLSLSPGVLASK		12	12	0	0	0.000632296	0.000127624	0	0
349	1	GL50803_17417	no_ID	organism=Giardia_Assemblage_A_isolate_WB product=Kinase, CMGC DYRK location=GLCHR04:1884217-1886304(+) length=695 sequence_SO=chromosome	1	7.6	695	1		a	1	GL50803_17417	4	4	4	CTPEVAMSHPWIQEGIR+EITAAEVLSSHKSDLTPFEQSEIQR+GAGGSEVPGIR+SDLTPFEQSEIQR	CTPEVAMSHPWIQEGIR+EITAAEVLSSHKSDLTPFEQSEIQR+GAGGSEVPGIR+SDLTPFEQSEIQR	C[Carbamidomethyl]TPEVAMSHPWIQEGIR	11	11	0	0	0	0	0.000263282	0
1087	0.9157	GL50803_17448	no_ID	organism=Giardia_Assemblage_A_isolate_WB product=DNA-directed RNA polymerase RPB2 location=GLCHR05:4183149-4187030(+) length=1293 sequence_SO=chromosome	0.9157	0.9	1293	1		a	1	GL50803_17448	1	1	1	LLILPGDPGSK	LLILPGDPGSK		1	1	0	0	6.44033e-05	0	0	0
350	1	GL50803_17451	no_ID	organism=Giardia_Assemblage_A_isolate_WB product=Deoxynucleoside kinase location=GLCHR05:4195579-4196334(+) length=251 sequence_SO=chromosome	1	12	251	1		a	1	GL50803_17451	3	3	3	SIYEDAVFAR+TTLAEELAK+TYTDLYNNMSK	SIYEDAVFAR+TTLAEELAK+TYTDLYNNMSK		7	7	0	0	0.00165883	0.000669646	0	0
351	1	GL50803_17460	no_ID	organism=Giardia_Assemblage_A_isolate_WB product=G1 to S phase transition protein 1, putative location=GLCHR05:4239719-4241116(-) length=465 sequence_SO=chromosome	1	32.3	465	1		a	1	GL50803_17460	10	10	10	AFDILDIEGEQEEGSKLVQAK+ESFLTPNGR+GGQTSEHALLAYVNGIK+IKVKDDIWEFLTEGSVICAQPSPGQSPSVSVTNR+NIFFLPISGFTGENLISTK+NLNIVFIGHVDAGK+QLEKLEQQAK+STISGHLVSDLGK+VKDDIWEFLTEGSVICAQPSPGQSPSVSVTNR+VKPEYIVSTEPLK	AFDILDIEGEQEEGSKLVQAK+ESFLTPNGR+GGQTSEHALLAYVNGIK+IKVKDDIWEFLTEGSVICAQPSPGQSPSVSVTNR+NIFFLPISGFTGENLISTK+NLNIVFIGHVDAGK+QLEKLEQQAK+STISGHLVSDLGK+VKDDIWEFLTEGSVICAQPSPGQSPSVSVTNR+VKPEYIVSTEPLK	IKVKDDIWEFLTEGSVIC[Carbamidomethyl]AQPSPGQSPSVSVTNR;VKDDIWEFLTEGSVIC[Carbamidomethyl]AQPSPGQSPSVSVTNR	22	22	0	0	0	0.00072293	0.000643922	0
352	1	GL50803_17474	no_ID	organism=Giardia_Assemblage_A_isolate_WB product=hypothetical protein location=GLCHR04:218879-220696(-) length=605 sequence_SO=chromosome	1	7.4	605	1		a	1	GL50803_17474	4	4	4	EEAAAGDQSLLSR+EIEEDLPELHK+MPEDWSLAR+TVLRDPSVDFPR	EEAAAGDQSLLSR+EIEEDLPELHK+MPEDWSLAR+TVLRDPSVDFPR		10	10	0	0	0.00123878	0.00013891	0	0
353	1	GL50803_17476	no_ID	organism=Giardia_Assemblage_A_isolate_WB product=CXC-rich protein location=GLCHR04:204969-211478(-) length=2169 sequence_SO=chromosome	1	3.5	2169	1		a	1	GL50803_17476	4	4	4	APISNILSAATISLVPAADIAVQSAR+CTVTSNELSGIEMAGFAGNLIHATVR+DGAYTLDDR+NTPAGSSVGGFVGR	APISNILSAATISLVPAADIAVQSAR+CTVTSNELSGIEMAGFAGNLIHATVR+DGAYTLDDR+NTPAGSSVGGFVGR	C[Carbamidomethyl]TVTSNELSGIEMAGFAGNLIHATVR	10	10	0	0	0.000191963	0	3.83464e-05	0
354	1	GL50803_17482	no_ID	organism=Giardia_Assemblage_A_isolate_WB product=TCP-1 chaperonin subunit alpha location=GLCHR04:165690-167243(-) length=517 sequence_SO=chromosome	1	44.1	517	1		a	1	GL50803_17482	20	20	20	AFADAFEIIPLTLAENAGLSPITTLTELRR+EAVSDMALHFLK+EAVSDMALHFLKK+GANKLILDEAVR+GDVLITNDGATIMK+GFIIPGGAAVETEIAR+IASSGCNVLLLQK+IDDIVLGR+IISHHSDHLAPLILDSVLR+KGFIIPGGAAVETEIAR+KIASSGCNVLLLQK+LGGTVDESR+LGIHPTAISEAYQVACDEAVK+LLANCLDLFK+LTTGLAFAR+NREELINICK+RPTEGPGFCEK+SHSQTGVGQYCMR+TCTIIVR+VSDSDNVDLSR	AFADAFEIIPLTLAENAGLSPITTLTELRR+EAVSDMALHFLK+EAVSDMALHFLKK+GANKLILDEAVR+GDVLITNDGATIMK+GFIIPGGAAVETEIAR+IASSGCNVLLLQK+IDDIVLGR+IISHHSDHLAPLILDSVLR+KGFIIPGGAAVETEIAR+KIASSGCNVLLLQK+LGGTVDESR+LGIHPTAISEAYQVACDEAVK+LLANCLDLFK+LTTGLAFAR+NREELINICK+RPTEGPGFCEK+SHSQTGVGQYCMR+TCTIIVR+VSDSDNVDLSR	IASSGC[Carbamidomethyl]NVLLLQK;KIASSGC[Carbamidomethyl]NVLLLQK;LGIHPTAISEAYQVAC[Carbamidomethyl]DEAVK;LLANC[Carbamidomethyl]LDLFK;NREELINIC[Carbamidomethyl]K;RPTEGPGFC[Carbamidomethyl]EK;SHSQTGVGQYC[Carbamidomethyl]MR;TC[Carbamidomethyl]TIIVR	64	64	0	0	0.00016107	0.000812772	0.00186617	0
355	1	GL50803_17483	no_ID	organism=Giardia_Assemblage_A_isolate_WB product=Chaperone protein DnaJ subfamily B location=GLCHR04:163821-164810(+) length=329 sequence_SO=chromosome	1	44.4	329	1		a	1	GL50803_17483	13	13	13	AVYDRFGEEGIR+DNRQEAEAR+EGDNLVVTCNVPLR+FGEEGIR+FKEISEAYR+FKELGDEAPNITPSDLVFVVK+GRSFYEVLGVPHTAAPDAIKR+ILSDPEKR+MVGPDGSVAASGQPR+NALCGYQTELK+QGWSEGTQIR+SFYEVLGVPHTAAPDAIKR+TLHIVVSEVIIPGNVK	AVYDRFGEEGIR+DNRQEAEAR+EGDNLVVTCNVPLR+FGEEGIR+FKEISEAYR+FKELGDEAPNITPSDLVFVVK+GRSFYEVLGVPHTAAPDAIKR+ILSDPEKR+MVGPDGSVAASGQPR+NALCGYQTELK+QGWSEGTQIR+SFYEVLGVPHTAAPDAIKR+TLHIVVSEVIIPGNVK	EGDNLVVTC[Carbamidomethyl]NVPLR;M[Oxidation]VGPDGSVAASGQPR;NALC[Carbamidomethyl]GYQTELK	32	32	0	0	0	0	0.00161796	0
785	0.9999	GL50803_17516	no_ID	organism=Giardia_Assemblage_A_isolate_WB product=Cathepsin B precursor location=GLCHR01:1414271-1415197(+) length=308 sequence_SO=chromosome	0.9999	16.2	308	1		a	1	GL50803_17516	2	2	2	CLTGLDQEATR+YTDYDQTQSRPCPSTCDDDSFLEVYKPDGYEGVGLNCER	CLTGLDQEATR+YTDYDQTQSRPCPSTCDDDSFLEVYKPDGYEGVGLNCER	C[Carbamidomethyl]LTGLDQEATR;YTDYDQTQSRPC[Carbamidomethyl]PSTC[Carbamidomethyl]DDDSFLEVYKPDGYEGVGLNC[Carbamidomethyl]ER	4	4	0	0	0	0	0.000216034	0
356	1	GL50803_17520	no_ID	organism=Giardia_Assemblage_A_isolate_WB product=ClpB protein location=GLCHR01:1455042-1457690(+) length=882 sequence_SO=chromosome	1	5	882	1		a	1	GL50803_17520	3	3	3	AAAQDTDLAR+AEEGKYDPLIAR+STLPPELINRLDDLIVFNPLTK	AAAQDTDLAR+AEEGKYDPLIAR+STLPPELINRLDDLIVFNPLTK		7	7	0	0	0	0	0.000132021	0
357	1	GL50803_17547	no_ID	organism=Giardia_Assemblage_A_isolate_WB product=Ribosomal protein L4 location=GLCHR05:2867111-2868061(-) length=316 sequence_SO=chromosome	1	52.5	316	1		a	1	GL50803_17547	15	15	15	IADVPSIPLVVDTDNVTK+ILQSDAVQK+KGPLVIYNTEDVAR+KVDPFSSK+KVDPFSSKEALAR+LDPSGTVMPK+LLELAPGSHPGR+NLPGVDLCHVSSIR+RDPLVIER+SAFASLDDVYAAK+SCITQTDIER+TFVPKRDPLVIER+TKDALAIIK+VFGPTGTQVAELPRPK+YAGVQCTAHSWGPGR	IADVPSIPLVVDTDNVTK+ILQSDAVQK+KGPLVIYNTEDVAR+KVDPFSSK+KVDPFSSKEALAR+LDPSGTVMPK+LLELAPGSHPGR+NLPGVDLCHVSSIR+RDPLVIER+SAFASLDDVYAAK+SCITQTDIER+TFVPKRDPLVIER+TKDALAIIK+VFGPTGTQVAELPRPK+YAGVQCTAHSWGPGR	LDPSGTVM[Oxidation]PK;NLPGVDLC[Carbamidomethyl]HVSSIR;SC[Carbamidomethyl]ITQTDIER;YAGVQC[Carbamidomethyl]TAHSWGPGR	85	85	0.0153393	0.0452988	0.00158114	0.000265951	0.00115811	0
957	0.99	GL50803_17550	no_ID	organism=Giardia_Assemblage_A_isolate_WB product=Transducin/WD-40 repeat protein family location=GLCHR04:2149086-2150222(-) length=378 sequence_SO=chromosome	0.99	2.6	378	1		a	1	GL50803_17550	1	1	1	CYSIVEGGVK	CYSIVEGGVK	C[Carbamidomethyl]YSIVEGGVK	3	3	0	0	0	0	0.000132021	0
358	1	GL50803_17551	no_ID	organism=Giardia_Assemblage_A_isolate_WB product=Protein 21.1 location=GLCHR04:2132040-2135264(-) length=1074 sequence_SO=chromosome	1	11.5	1074	1		a	1	GL50803_17551	10	10	10	DFAKTDEIR+DFAKTDEIRNLLDAFQG+DLFEQLKNVTDLR+ENGMVCSNGMTAR+ENLDTTCISTANNR+KTDLMEAAEAGDSAHVWK+NLLDAFQG+TDEIRNLLDAFQG+TQPGELAVPNANSVLSAVEYQTIQK+YLNYQAGLQDEEGKTALMYAAQK	DFAKTDEIR+DFAKTDEIRNLLDAFQG+DLFEQLKNVTDLR+ENGMVCSNGMTAR+ENLDTTCISTANNR+KTDLMEAAEAGDSAHVWK+NLLDAFQG+TDEIRNLLDAFQG+TQPGELAVPNANSVLSAVEYQTIQK+YLNYQAGLQDEEGKTALMYAAQK	ENGMVC[Carbamidomethyl]SNGMTAR;ENLDTTC[Carbamidomethyl]ISTANNR	29	29	0	0	0	0	0.000449166	0
359	1	GL50803_17558	no_ID	organism=Giardia_Assemblage_A_isolate_WB product=Kinase, CMGC DYRK location=GLCHR04:2714684-2718388(+) length=1234 sequence_SO=chromosome	1	3.2	1234	1		a	1	GL50803_17558	3	3	3	DLIMEHLSSPQATIEAK+MDTITLIAGFLR+VPVPTMSASEK	DLIMEHLSSPQATIEAK+MDTITLIAGFLR+VPVPTMSASEK	n[Acetyl]MDTITLIAGFLR	5	5	0	0	6.74825e-05	0	5.39211e-05	0
360	1	GL50803_17561	no_ID	organism=Giardia_Assemblage_A_isolate_WB product=ARF GAP location=GLCHR04:2709281-2710225(+) length=314 sequence_SO=chromosome	1	17.2	314	1		a	1	GL50803_17561	4	4	4	GNLAANSEYLYNLPDGLSKPDENDDTGR+MQYDQQSEANK+MQYDQQSEANKAK+RPDQPPGQGAMEK	GNLAANSEYLYNLPDGLSKPDENDDTGR+MQYDQQSEANK+MQYDQQSEANKAK+RPDQPPGQGAMEK	n[Acetyl]MQYDQQSEANK;n[Acetyl]MQYDQQSEANKAK	12	12	0	0	0	0	0.000635719	0
361	1	GL50803_17563	no_ID	organism=Giardia_Assemblage_A_isolate_WB product=Kinase, CMGC MAPK location=GLCHR04:2704396-2705553(+) length=385 sequence_SO=chromosome	1	36.4	385	1		a	1	GL50803_17563	10	10	10	ALGAGAYGVVAEAVDTR+ALGIPESVWM+DAEKHDTQMTEYVATR+DLKPSNLLLNSDCALEICDLGLAR+FCVPDYYK+HDTQMTEYVATR+MLTLDPLKR+PLAVFNIK+QDLSPDHMQYFVYQLLR+SYVLALKPSAPQDLSQKFPMLDEAGIDLLTR	ALGAGAYGVVAEAVDTR+ALGIPESVWM+DAEKHDTQMTEYVATR+DLKPSNLLLNSDCALEICDLGLAR+FCVPDYYK+HDTQMTEYVATR+MLTLDPLKR+PLAVFNIK+QDLSPDHMQYFVYQLLR+SYVLALKPSAPQDLSQKFPMLDEAGIDLLTR	ALGIPESVWM[Oxidation];DLKPSNLLLNSDC[Carbamidomethyl]ALEIC[Carbamidomethyl]DLGLAR;FC[Carbamidomethyl]VPDYYK	26	26	0	0	0	0.00152801	0.000820931	0
362	1	GL50803_17565	no_ID	organism=Giardia_Assemblage_A_isolate_WB product=TBP-interacting protein TIP49 location=GLCHR04:2689438-2690889(-) length=483 sequence_SO=chromosome	1	24.6	483	1		a	1	GL50803_17565	8	8	8	AAGIIYQLICDGK+EAVTVGDIISIDKITGR+EGMVGQER+EVEHDVTLHDMDVINSR+GLGLTDELQPESR+IREETELIEGEVGQINIKDDTTTGEK+LLQPPTGELITR+TALATAISQSLGK	AAGIIYQLICDGK+EAVTVGDIISIDKITGR+EGMVGQER+EVEHDVTLHDMDVINSR+GLGLTDELQPESR+IREETELIEGEVGQINIKDDTTTGEK+LLQPPTGELITR+TALATAISQSLGK	AAGIIYQLIC[Carbamidomethyl]DGK	19	19	0	0	0.000689635	0.000869986	0.000344403	0
363	1	GL50803_17566	no_ID	organism=Giardia_Assemblage_A_isolate_WB product=Kinase, CAMK CAMKL location=GLCHR04:2687278-2689209(-) length=643 sequence_SO=chromosome	1	15.9	643	1		a	1	GL50803_17566	10	10	10	ADFDNLEVK+EIGQIVFK+ENGVVTTVQYEDLVVR+ICKDDITKENGVVTTVQYEDLVVR+IGSAISPQLGILMR+ISGDGAIYKEIGQIVFK+ITEAADIER+LYEIVDTPR+SKITEAADIER+TSSEAPEMTVEYDDGGLR	ADFDNLEVK+EIGQIVFK+ENGVVTTVQYEDLVVR+ICKDDITKENGVVTTVQYEDLVVR+IGSAISPQLGILMR+ISGDGAIYKEIGQIVFK+ITEAADIER+LYEIVDTPR+SKITEAADIER+TSSEAPEMTVEYDDGGLR	IC[Carbamidomethyl]KDDITKENGVVTTVQYEDLVVR	25	25	0	0	0.000129508	0.000522803	0.000517407	0
364	1	GL50803_17568	no_ID	organism=Giardia_Assemblage_A_isolate_WB product=Protein 21.1 location=GLCHR04:2676940-2678562(-) length=540 sequence_SO=chromosome	1	36.9	540	1		a	1	GL50803_17568	16	16	16	AAHNGHYEICK+AKELLDEQGGLKNIYGTTALMIAASK+AVVHNHLDAVKR+DGWTATMSAATNNHCDIIDLLTDEIGMQTVDGTTALHK+EAGLQANSGTTALMK+EKNPEMYEFLSR+ELLDEQGGLKNIYGTTALMIAASK+GYLDFVQLLLEK+GYLDFVQLLLEKEAGLQANSGTTALMK+IASYLHAIAAK+LLQAYETSR+NIYGTTALMIAASK+QNEPFDRDCEGNTPLMLAVEEK+QNEPFDRDCEGNTPLMLAVEEKQFDR+QNHDGETALMIGAK+SIGILLEFLTTEK	AAHNGHYEICK+AKELLDEQGGLKNIYGTTALMIAASK+AVVHNHLDAVKR+DGWTATMSAATNNHCDIIDLLTDEIGMQTVDGTTALHK+EAGLQANSGTTALMK+EKNPEMYEFLSR+ELLDEQGGLKNIYGTTALMIAASK+GYLDFVQLLLEK+GYLDFVQLLLEKEAGLQANSGTTALMK+IASYLHAIAAK+LLQAYETSR+NIYGTTALMIAASK+QNEPFDRDCEGNTPLMLAVEEK+QNEPFDRDCEGNTPLMLAVEEKQFDR+QNHDGETALMIGAK+SIGILLEFLTTEK	AAHNGHYEIC[Carbamidomethyl]K;DGWTATMSAATNNHC[Carbamidomethyl]DIIDLLTDEIGMQTVDGTTALHK;QNEPFDRDC[Carbamidomethyl]EGNTPLMLAVEEK;QNEPFDRDC[Carbamidomethyl]EGNTPLMLAVEEKQFDR	34	34	0	0	0	0.00140068	0.000770123	0
365	1	GL50803_17570	no_ID	organism=Giardia_Assemblage_A_isolate_WB product=Elongation factor 2 location=GLCHR04:2670900-2673596(+) length=898 sequence_SO=chromosome	1	66.5	898	1		a	1	GL50803_17570	64	64	64	AGENVEDVK+AGENVEDVKADK+AGENVEDVKADKK+AGENVEDVKADKKDK+AHLPVAESFGFDADLR+AQQYRVDTLYTGPLDDPAAEAIR+AQQYRVDTLYTGPLDDPAAEAIRNCDPNGPLMLYVSK+DGEITSEQDSK+DLREDFCGGMDIR+ECMDHQDR+EDFCGGMDIR+EGQPLTEVK+EHIVSGFQIVCR+ESKEHIVSGFQIVCR+EVVPDVSEYEDK+EVVPDVSEYEDKL+FLPAADALLEMIIVHLPSPK+FSVSPVVR+FTDTRQDEKDR+GAGQLTPATR+GMKEVVPDVSEYEDKL+GVVISEEPR+GVVISEEPREGQPLTEVK+IEQIDDVPCGNTVGLVGIDQYLVK+IFGNRTDLCVDPSR+ILTDKYGWDSDEAK+K…	AGENVEDVK+AGENVEDVKADK+AGENVEDVKADKK+AGENVEDVKADKKDK+AHLPVAESFGFDADLR+AQQYRVDTLYTGPLDDPAAEAIR+AQQYRVDTLYTGPLDDPAAEAIRNCDPNGPLMLYVSK+DGEITSEQDSK+DLREDFCGGMDIR+ECMDHQDR+EDFCGGMDIR+EGQPLTEVK+EHIVSGFQIVCR+ESKEHIVSGFQIVCR+EVVPDVSEYEDK+EVVPDVSEYEDKL+FLPAADALLEMIIVHLPSPK+FSVSPVVR+FTDTRQDEKDR+GAGQLTPATR+GMKEVVPDVSEYEDKL+GVVISEEPR+GVVISEEPREGQPLTEVK+IEQIDDVPCGNTVGLVGIDQYLVK+IFGNRTDLCVDPSR+ILTDKYGWDSDEAK+K…	AQQYRVDTLYTGPLDDPAAEAIRNC[Carbamidomethyl]DPNGPLMLYVSK;DLREDFC[Carbamidomethyl]GGMDIR;EC[Carbamidomethyl]MDHQDR;EDFC[Carbamidomethyl]GGMDIR;EHIVSGFQIVC[Carbamidomethyl]R;ESKEHIVSGFQIVC[Carbamidomethyl]R;IEQIDDVPC[Carbamidomethyl]GNTVGLVGIDQYLVK;IFGNRTDLC[Carbamidomethyl]VDPSR;KAQQYRVDTLYTGPLDDPAAEAIRNC[Carbamidomethyl]DPNGPLMLYVSK;NC[Carbamidomethyl]DPNGPLMLYVSK;NC[Carbamidomethyl]DPNGPLM[Oxidati…	413	413	0	0.00144912	0.00880955	0.00992016	0.00381597	0.00224808
366	1	GL50803_17577	no_ID	organism=Giardia_Assemblage_A_isolate_WB product=hypothetical protein location=GLCHR04:421167-424397(-) length=1076 sequence_SO=chromosome	1	3.4	1076	1		a	1	GL50803_17577	4	4	4	INNVLFNNSK+LTDAPISAK+LYLITCR+MEEPLDSIIVR	INNVLFNNSK+LTDAPISAK+LYLITCR+MEEPLDSIIVR	LYLITC[Carbamidomethyl]R	9	9	0	0	0	0	0.000139137	0
1024	0.9882	GL50803_17578	no_ID	organism=Giardia_Assemblage_A_isolate_WB product=Kinase, NEK-frag location=GLCHR04:791789-794881(+) length=1030 sequence_SO=chromosome	0.9882	1.8	1030	1		a	1	GL50803_17578	2	2	2	ANLVQAGLQNNR+ILSSEIR	ANLVQAGLQNNR+ILSSEIR		3	3	0	0	0	8.15928e-05	3.23003e-05	0
367	1	GL50803_17579	no_ID	organism=Giardia_Assemblage_A_isolate_WB product=Inositol-3-phosphate synthase location=GLCHR04:800273-801922(+) length=549 sequence_SO=chromosome	1	8.2	549	1		a	1	GL50803_17579	4	4	4	ADNLVPVDKETTYR+CCDEELIVK+NIVDTLR+QGQVDPSIDHTVVIK	ADNLVPVDKETTYR+CCDEELIVK+NIVDTLR+QGQVDPSIDHTVVIK	C[Carbamidomethyl]C[Carbamidomethyl]DEELIVK	13	13	0	0	0.0016685	0.000306159	0	0
368	1	GL50803_17583	no_ID	organism=Giardia_Assemblage_A_isolate_WB product=hypothetical protein location=GLCHR04:836997-837752(-) length=251 sequence_SO=chromosome	1	46.2	251	1		a	1	GL50803_17583	6	6	6	AIEEEVHISKEDYSALMGDSTGER+HTLELDNVIFIVPRPGR+LTLCDPNSYAQVLTELDKQAK+MVELECETEEPQKAMEDLR+TATSISYTATLK+YIGSVTLTSTYFDTATHELAHQK	AIEEEVHISKEDYSALMGDSTGER+HTLELDNVIFIVPRPGR+LTLCDPNSYAQVLTELDKQAK+MVELECETEEPQKAMEDLR+TATSISYTATLK+YIGSVTLTSTYFDTATHELAHQK	LTLC[Carbamidomethyl]DPNSYAQVLTELDKQAK;MVELEC[Carbamidomethyl]ETEEPQKAMEDLR	17	17	0	0	0	0	0.00112665	0
369	1	GL50803_17585	no_ID	organism=Giardia_Assemblage_A_isolate_WB product=Protein 21.1 location=GLCHR04:842972-845128(+) length=718 sequence_SO=chromosome	1	25.1	718	1		a	1	GL50803_17585	13	13	13	AASNGHSNIVALLVPHEGGMQR+EAGMNDNQGGSALMR+GGASFMADAR+ITGVMEDLDEVK+KVVDLLVNEVPIKDK+KVVDLLVNEVPIKDKSGNDAR+LDNNDHTALMEAAR+LNGHDALFDYMSGYER+LVNELLPHEACYQDHDGYTALMIAAEEGHGDVVK+STNQDLAAR+TALMLAIEGK+TISGWCAVMSAASNNHR+VVDLLVNEVPIKDK	AASNGHSNIVALLVPHEGGMQR+EAGMNDNQGGSALMR+GGASFMADAR+ITGVMEDLDEVK+KVVDLLVNEVPIKDK+KVVDLLVNEVPIKDKSGNDAR+LDNNDHTALMEAAR+LNGHDALFDYMSGYER+LVNELLPHEACYQDHDGYTALMIAAEEGHGDVVK+STNQDLAAR+TALMLAIEGK+TISGWCAVMSAASNNHR+VVDLLVNEVPIKDK	LVNELLPHEAC[Carbamidomethyl]YQDHDGYTALMIAAEEGHGDVVK;TISGWC[Carbamidomethyl]AVMSAASNNHR	29	29	0	0	0.00011598	0.000702289	0.000509697	0
714	1	GL50803_17586	no_ID	organism=Giardia_Assemblage_A_isolate_WB product=Protein 21.1 location=GLCHR04:845158-846600(+) length=480 sequence_SO=chromosome	1	12.7	480	1		a	1	GL50803_17586	5	5	5	ILAPFEAR+LVSTNLFQYK+MQLASVEDWFR+SASQYAQEAGHTEIAR+TGHTALMIAIQYDHQK	ILAPFEAR+LVSTNLFQYK+MQLASVEDWFR+SASQYAQEAGHTEIAR+TGHTALMIAIQYDHQK	n[Acetyl]MQLASVEDWFR;TGHTALM[Oxidation]IAIQYDHQK	7	7	0	0	0	0	0.000242589	0
370	1	GL50803_17608	no_ID	organism=Giardia_Assemblage_A_isolate_WB product=Protein 21.1 location=GLCHR03:907123-908847(+) length=574 sequence_SO=chromosome	1	16.9	574	1		a	1	GL50803_17608	6	6	6	ALALLVAYENSPEYK+CALILAVNAR+FMLDKVPSVTPK+HNCGAVATLLAPHESCAVNSEGK+SDEGYKTALDYACLQDKLDVLK+SVDSTGQTALMIAAK	ALALLVAYENSPEYK+CALILAVNAR+FMLDKVPSVTPK+HNCGAVATLLAPHESCAVNSEGK+SDEGYKTALDYACLQDKLDVLK+SVDSTGQTALMIAAK	C[Carbamidomethyl]ALILAVNAR;HNC[Carbamidomethyl]GAVATLLAPHESC[Carbamidomethyl]AVNSEGK;SDEGYKTALDYAC[Carbamidomethyl]LQDKLDVLK	17	17	0	0	0	0	0.000492664	0
1061	0.9593	GL50803_17617	no_ID	organism=Giardia_Assemblage_A_isolate_WB product=hypothetical protein location=GLCHR03:821407-822177(+) length=256 sequence_SO=chromosome	0.9593	4.3	256	1		a	1	GL50803_17617	1	1	1	SGQQQGPGTQR	SGQQQGPGTQR		1	1	0	0	0	0	6.49791e-05	0
879	0.9924	GL50803_17627	no_ID	organism=Giardia_Assemblage_A_isolate_WB product=hypothetical protein location=GLCHR03:631827-635747(-) length=1306 sequence_SO=chromosome	0.9924	1.5	1306	1		a	1	GL50803_17627	2	2	2	LSVFNSISR+QCGSSLYVVSK	LSVFNSISR+QCGSSLYVVSK	QC[Carbamidomethyl]GSSLYVVSK	4	4	0	0	0	0	5.09484e-05	0
371	1	GL50803_1770	no_ID	organism=Giardia_Assemblage_A_isolate_WB product=DRL1 protein location=GLCHR04:164817-165701(+) length=294 sequence_SO=chromosome	1	30.6	294	1		a	1	GL50803_1770	7	7	7	ADQPVFSASASPQLILDYLYNVVK+DLTENIGTVR+FESLLVGAK+LRQLVAQYLSK+LVIVDHTNHTK+PLLLLFGQPLTGK+VAAQIQQEAVAR	ADQPVFSASASPQLILDYLYNVVK+DLTENIGTVR+FESLLVGAK+LRQLVAQYLSK+LVIVDHTNHTK+PLLLLFGQPLTGK+VAAQIQQEAVAR		16	16	0	0	0	0	0.000905287	0
372	1	GL50803_1875	no_ID	organism=Giardia_Assemblage_A_isolate_WB product=hypothetical protein location=AACB02000071:13236-13664(-) length=142 sequence_SO=contig	1	55.6	142	1		a	1	GL50803_1875	6	6	6	DGESTLLKDVQLVSASDTQLVITGTDQK+DGESTLLKDVQLVSASDTQLVITGTDQKNNTLR+HQELSKQPDYDKFNSLPK+NPIMSSVTVELTDDKEVK+QPDYDKFNSLPK+TDPIKALEMI	DGESTLLKDVQLVSASDTQLVITGTDQK+DGESTLLKDVQLVSASDTQLVITGTDQKNNTLR+HQELSKQPDYDKFNSLPK+NPIMSSVTVELTDDKEVK+QPDYDKFNSLPK+TDPIKALEMI		15	15	0	0	0	0	0.00175718	0
373	1	GL50803_19003	no_ID	organism=Giardia_Assemblage_A_isolate_WB product=Ribosomal protein L24A location=GLCHR05:4082611-4082919(+) length=102 sequence_SO=chromosome	1	33.3	102	1		a	1	GL50803_19003	4	4	4	NFLSIDDSKLEALK+VLLIFLNR+VTTNQCSYSGR+VTTNQCSYSGRK	NFLSIDDSKLEALK+VLLIFLNR+VTTNQCSYSGR+VTTNQCSYSGRK	VTTNQC[Carbamidomethyl]SYSGR;VTTNQC[Carbamidomethyl]SYSGRK	12	12	0	0.0102064	0.00163281	0	0.000978509	0
374	1	GL50803_1909	no_ID	organism=Giardia_Assemblage_A_isolate_WB product=hypothetical protein location=AACB02000013_frag:41395-42060(-) length=221 sequence_SO=contig	1	30.3	221	1		a	1	GL50803_1909	4	4	4	IASYANVQMLR+IFFDIGSEDGELRER+LTFSIYR+TKGVIYIINCGVEGDPSVPDSPLVDLVIQGERDR	IASYANVQMLR+IFFDIGSEDGELRER+LTFSIYR+TKGVIYIINCGVEGDPSVPDSPLVDLVIQGERDR	TKGVIYIINC[Carbamidomethyl]GVEGDPSVPDSPLVDLVIQGERDR	9	9	0	0	0	0	0.000677429	0
1079	0.9366	GL50803_19203	no_ID	organism=Giardia_Assemblage_A_isolate_WB product=hypothetical protein location=GLCHR05:1883014-1883739(-) length=241 sequence_SO=chromosome	0.9366	7.5	241	1		a	1	GL50803_19203	1	1	1	EGLATMNAEGDRPCTVIK	EGLATMNAEGDRPCTVIK	EGLATM[Oxidation]NAEGDRPC[Carbamidomethyl]TVIK	1	1	0	0	0.000345533	0	0	0
786	0.9999	GL50803_19378	no_ID	organism=Giardia_Assemblage_A_isolate_WB product=hypothetical protein location=GLCHR03:1230963-1231406(-) length=147 sequence_SO=chromosome	0.9999	20.4	147	1		a	1	GL50803_19378	2	2	2	ASEDSPCPLTMTDEELRER+LVAELPAEELR	ASEDSPCPLTMTDEELRER+LVAELPAEELR	ASEDSPC[Carbamidomethyl]PLTMTDEELRER	5	5	0	0	0	0	0.000565804	0
715	1	GL50803_19436	no_ID	organism=Giardia_Assemblage_A_isolate_WB product=Ribosomal protein L7 location=GLCHR04:2481441-2482148(+) length=235 sequence_SO=chromosome	1	36.6	235	1		a	1	GL50803_19436	8	8	8	IPIVDNNLIDEQLSK+IVDHYVTYGEPTVETIR+NNFAEGGDFGYR+PIPELVLK+QINNAVFMR+TILSLLR+YINEFVAR+YYIDLVESEK	IPIVDNNLIDEQLSK+IVDHYVTYGEPTVETIR+NNFAEGGDFGYR+PIPELVLK+QINNAVFMR+TILSLLR+YINEFVAR+YYIDLVESEK		25	25	0	0.002215	0.00177178	0	0.00127414	0
858	0.998	GL50803_1979	no_ID	organism=Giardia_Assemblage_A_isolate_WB product=hypothetical protein location=GLCHR03:997295-997876(+) length=193 sequence_SO=chromosome	0.998	21.2	193	1		a	1	GL50803_1979	2	2	2	ALMDLMKNDPDSAYTEVTALINR+TAPIPTGGYASALESMAK	ALMDLMKNDPDSAYTEVTALINR+TAPIPTGGYASALESMAK		2	2	0	0	0	0	0.00017238	0
958	0.99	GL50803_2011	no_ID	organism=Giardia_Assemblage_A_isolate_WB product=hypothetical protein location=GLCHR01:1149533-1149892(+) length=119 sequence_SO=chromosome	0.99	17.6	119	1		a	1	GL50803_2011	1	1	1	PRPYDPDLLNAILNSLPAGTK	PRPYDPDLLNAILNSLPAGTK		2	2	0	0	0	0	0.000279574	0
787	0.9999	GL50803_2012	no_ID	organism=Giardia_Assemblage_A_isolate_WB product=hypothetical protein location=GLCHR01:1149975-1150397(-) length=140 sequence_SO=chromosome	0.9999	37.9	140	1		a	1	GL50803_2012	2	2	2	QIEPNYVLDAYDESYKLTSQFFK+SGNTLLITGNINLVDSTGNLNAANVAHVSK	QIEPNYVLDAYDESYKLTSQFFK+SGNTLLITGNINLVDSTGNLNAANVAHVSK		4	4	0	0	0	0	0.000475276	0
375	1	GL50803_2013	no_ID	organism=Giardia_Assemblage_A_isolate_WB product=Glutaredoxin-related protein location=GLCHR01:1150597-1151205(+) length=202 sequence_SO=chromosome	1	23.8	202	1		a	1	GL50803_2013	4	4	4	ELLAENPVVLFMK+FASMLLK+GELIGGSDIIQQLHESGELR+MFILPQIR	ELLAENPVVLFMK+FASMLLK+GELIGGSDIIQQLHESGELR+MFILPQIR		9	9	0	0	0	0	0.000741148	0
788	0.9999	GL50803_20195	no_ID	organism=Giardia_Assemblage_A_isolate_WB product=5-methylthioadenosine nucleosidase, S-adenosylhomocysteine nucleosidase location=GLCHR04:1020090-1020887(-) length=265 sequence_SO=chromosome	0.9999	10.2	265	1		a	1	GL50803_20195	2	2	2	ALTTTLQGIAEEFLK+YTLVLCECGIGK	ALTTTLQGIAEEFLK+YTLVLCECGIGK	YTLVLC[Carbamidomethyl]EC[Carbamidomethyl]GIGK	4	4	0	0	0	0	0.000251089	0
959	0.99	GL50803_2082	no_ID	organism=Giardia_Assemblage_A_isolate_WB product=Kinase, NEK location=GLCHR05:4290244-4291104(+) length=286 sequence_SO=chromosome	0.99	3.5	286	1		a	1	GL50803_2082	1	1	1	AHTLESDYTK	AHTLESDYTK	n[Acetyl]AHTLESDYTK	3	3	0	0	0	0	0.000174489	0
376	1	GL50803_2098	no_ID	organism=Giardia_Assemblage_A_isolate_WB product=ATP-dependent RNA helicase p54, putative location=GLCHR02:752276-753568(-) length=430 sequence_SO=chromosome	1	49.1	430	1		a	1	GL50803_2098	15	15	15	DCSIVVLDEADMLLSQNFIR+EKPLVVLATPGR+GSGVLFSSLGLK+GVTQYVCMLKEDR+IMCAIGGVSIAEDRER+INQCIVFVNSVQR+LLIATELFTR+LLSLLMK+LQQLIDEEILNFR+MVNVVVNFDTPLSADAYLHR+QELLMGLTQEGFQQLTPVQELAIPHILAR+SICDEFRVPCLYTHSR+SIENCLAACSNK+SIENCLAACSNKR+YGHLGIAITMVAGDNEK	DCSIVVLDEADMLLSQNFIR+EKPLVVLATPGR+GSGVLFSSLGLK+GVTQYVCMLKEDR+IMCAIGGVSIAEDRER+INQCIVFVNSVQR+LLIATELFTR+LLSLLMK+LQQLIDEEILNFR+MVNVVVNFDTPLSADAYLHR+QELLMGLTQEGFQQLTPVQELAIPHILAR+SICDEFRVPCLYTHSR+SIENCLAACSNK+SIENCLAACSNKR+YGHLGIAITMVAGDNEK	DC[Carbamidomethyl]SIVVLDEADMLLSQNFIR;GVTQYVC[Carbamidomethyl]MLKEDR;IMC[Carbamidomethyl]AIGGVSIAEDRER;INQC[Carbamidomethyl]IVFVNSVQR;SIC[Carbamidomethyl]DEFRVPC[Carbamidomethyl]LYTHSR;SIENC[Carbamidomethyl]LAAC[Carbamidomethyl]SNK;SIENC[Carbamidomethyl]LAAC[Carbamidomethyl]SNKR	41	41	0	0	0	0	0.00158609	0
377	1	GL50803_2101	no_ID	organism=Giardia_Assemblage_A_isolate_WB product=Cytidine deaminase location=GLCHR01:1154417-1154821(+) length=134 sequence_SO=chromosome	1	86.6	134	1		a	1	GL50803_2101	11	11	11	AAIEGSEHAYIPYSK+AISEGKKDMVACAVVTR+DGGSPCGMCR+DMVACAVVTR+GCNVENAAYPIGVCAER+LDGEVITEMPLDELLPLGFGPANLL+MHMILAK+QTLNEFNPK+VGAAILTESGEIFK+VGAAILTESGEIFKGCNVENAAYPIGVCAER+YKVGAAILTESGEIFKGCNVENAAYPIGVCAER	AAIEGSEHAYIPYSK+AISEGKKDMVACAVVTR+DGGSPCGMCR+DMVACAVVTR+GCNVENAAYPIGVCAER+LDGEVITEMPLDELLPLGFGPANLL+MHMILAK+QTLNEFNPK+VGAAILTESGEIFK+VGAAILTESGEIFKGCNVENAAYPIGVCAER+YKVGAAILTESGEIFKGCNVENAAYPIGVCAER	AISEGKKDMVAC[Carbamidomethyl]AVVTR;DGGSPC[Carbamidomethyl]GMC[Carbamidomethyl]R;DGGSPC[Carbamidomethyl]GM[Oxidation]C[Carbamidomethyl]R;DMVAC[Carbamidomethyl]AVVTR;GC[Carbamidomethyl]NVENAAYPIGVC[Carbamidomethyl]AER;VGAAILTESGEIFKGC[Carbamidomethyl]NVENAAYPIGVC[Carbamidomethyl]AER;YKVGAAILTESGEIFKGC[Carbamidomethyl]NVENAAYPIGVC[Carbamidomethyl]AER	56	56	0	0	0	0.00250868	0.00645524	0
378	1	GL50803_2107	no_ID	organism=Giardia_Assemblage_A_isolate_WB product=hypothetical protein location=GLCHR01:1025165-1026151(-) length=328 sequence_SO=chromosome	1	48.5	328	1		a	1	GL50803_2107	12	12	12	EKGHETAPQEVK+ELCEEAINSIR+ELCEEAINSIREK+GHETAPQEVKDLLVK+GLSCMMISGPKPK+GSDYAYKGELSDRLK+LLMGMVNAK+LTLSAYDEVK+NNITVVSVVSLVDAPISCLPK+TLLSFGASIATLVAEK+VDCYLIENISDKPVAVVGR+YSSDAMVATAAGIVEAGDKNIGCVAPSK	EKGHETAPQEVK+ELCEEAINSIR+ELCEEAINSIREK+GHETAPQEVKDLLVK+GLSCMMISGPKPK+GSDYAYKGELSDRLK+LLMGMVNAK+LTLSAYDEVK+NNITVVSVVSLVDAPISCLPK+TLLSFGASIATLVAEK+VDCYLIENISDKPVAVVGR+YSSDAMVATAAGIVEAGDKNIGCVAPSK	ELC[Carbamidomethyl]EEAINSIR;ELC[Carbamidomethyl]EEAINSIREK;GLSC[Carbamidomethyl]MMISGPKPK;NNITVVSVVSLVDAPISC[Carbamidomethyl]LPK;VDC[Carbamidomethyl]YLIENISDKPVAVVGR;YSSDAMVATAAGIVEAGDKNIGC[Carbamidomethyl]VAPSK	42	42	0	0	0	0.00230599	0.00167361	0
842	0.9995	GL50803_21110	no_ID	organism=Giardia_Assemblage_A_isolate_WB product=hypothetical protein location=GLCHR05:3928745-3929446(+) length=233 sequence_SO=chromosome	0.9995	7.3	233	1		a	1	GL50803_21110	2	2	2	KVINVNPTAVNDDKTVR+VINVNPTAVNDDKTVR	KVINVNPTAVNDDKTVR+VINVNPTAVNDDKTVR		4	4	0	0	0	0	0.000285573	0
379	1	GL50803_21118	no_ID	organism=Giardia_Assemblage_A_isolate_WB product=Long chain fatty acid CoA ligase 5 location=GLCHR05:3954194-3956491(+) length=765 sequence_SO=chromosome	1	58.2	765	1		a	1	GL50803_21118	36	36	17	AALGGHLELIVSGSSALPQEVWR+AGLATCVK+AVFCLACK+AVPSYIEAQQSDGASLGIDLSK+CSTDDVEKAEYAAATK+CSTDDVEKAEYAAATKK+ELNPSIPVLK+EVTDKYTYMTYGEADSYVTELAK+FSDKPYLGYR+IAYYSGNTK+ILEAEAASFVK+IYNAVMAK+LAKPTILLAVPR+LGIGKGDR+LIDKSDTCELSLK+LKCSTDDVEKAEYAAATKK+LLVTQTELLPLVLGIWPSCPELQR+LNDDGSLTFVR+LNDDGSLTFVRR+MANANINDSNTHIAEVINEILEK+MPESPLR+MPESPLRDADGYFHTGDLMR+NLTTDIK+NMLDEVK+NMLDEVKGLDYKGDYEASVDEVHTILYTSGSSGNPK+SDTCELSLK+…	AVPSYIEAQQSDGASLGIDLSK+CSTDDVEKAEYAAATK+CSTDDVEKAEYAAATKK+ELNPSIPVLK+FSDKPYLGYR+IAYYSGNTK+ILEAEAASFVK+IYNAVMAK+LKCSTDDVEKAEYAAATKK+LLVTQTELLPLVLGIWPSCPELQR+MANANINDSNTHIAEVINEILEK+NMLDEVK+NMLDEVKGLDYKGDYEASVDEVHTILYTSGSSGNPK+TQIKESPGK+VLIIDTSISELDDQTMNNCLHK+VQIADGCAFIHPSPLDTISHVALDEERELNPSIPVLK+YAAEIASMWEELEGSER	AGLATC[Carbamidomethyl]VK;AVFC[Carbamidomethyl]LAC[Carbamidomethyl]K;C[Carbamidomethyl]STDDVEKAEYAAATK;C[Carbamidomethyl]STDDVEKAEYAAATKK;EVTDKYTYM[Oxidation]TYGEADSYVTELAK;LIDKSDTC[Carbamidomethyl]ELSLK;LKC[Carbamidomethyl]STDDVEKAEYAAATKK;LLVTQTELLPLVLGIWPSC[Carbamidomethyl]PELQR;M[Oxidation]ANANINDSNTHIAEVINEILEK;SDTC[Carbamidomethyl]ELSLK;SFPIC[Carbamidomethyl]VAVLDK;SFPIC[Carbamidomethyl]VAV…	123	60	0	0	0.000571484	0.00109857	0.00166916	0
380	1	GL50803_21201	no_ID	organism=Giardia_Assemblage_A_isolate_WB product=hypothetical protein location=GLCHR05:1282917-1283729(+) length=270 sequence_SO=chromosome	1	16.7	270	1		a	1	GL50803_21201	3	3	3	ETTSTALEIIPRPVK+FNYDLITEMSLIDR+SSITVNEATLTELLQK	ETTSTALEIIPRPVK+FNYDLITEMSLIDR+SSITVNEATLTELLQK	n[Acetyl]SSITVNEATLTELLQK	12	12	0	0	0	0	0.000739318	0
381	1	GL50803_21321	no_ID	organism=Giardia_Assemblage_A_isolate_WB product=High cysteine membrane protein Group 5 location=GLCHR04:2266031-2268058(-) length=675 sequence_SO=chromosome	1	12.3	675	1		a	1	GL50803_21321	5	5	2	CASGETVSLSTAYGLHCSGLLNK+CIQCHAGYFFNAK+CLECPSGCSMCK+NAIGVCDEPGEVYEGCIR+TCNNPNSCLECSGNHCR	NAIGVCDEPGEVYEGCIR+TCNNPNSCLECSGNHCR	C[Carbamidomethyl]ASGETVSLSTAYGLHC[Carbamidomethyl]SGLLNK;C[Carbamidomethyl]IQC[Carbamidomethyl]HAGYFFNAK;C[Carbamidomethyl]LEC[Carbamidomethyl]PSGC[Carbamidomethyl]SMC[Carbamidomethyl]K;NAIGVC[Carbamidomethyl]DEPGEVYEGC[Carbamidomethyl]IR;TC[Carbamidomethyl]NNPNSC[Carbamidomethyl]LEC[Carbamidomethyl]SGNHC[Carbamidomethyl]R	9	4	0	0	0	0	0.000118291	0
382	1	GL50803_21331	no_ID	organism=Giardia_Assemblage_A_isolate_WB product=26S protease regulatory subunit 7 location=GLCHR04:400840-402045(+) length=401 sequence_SO=chromosome	1	11.7	401	1		a	1	GL50803_21331	4	4	4	LPDPTGRYEILK+NVITEAGLGALR+SIESETHSYTLK+STDGFNGADLR	LPDPTGRYEILK+NVITEAGLGALR+SIESETHSYTLK+STDGFNGADLR		9	9	0	0	0.000415329	0.000209578	0.000248897	0
383	1	GL50803_21423	no_ID	organism=Giardia_Assemblage_A_isolate_WB product=Beta Adaptin location=GLCHR05:4202744-4206142(-) length=1132 sequence_SO=chromosome	1	34.5	1132	1		a	1	GL50803_21423	29	29	29	AAPQITDGMPDAIR+ALGDADPFVR+ALGTVAIR+ALGTVAIRVPAAADLAVHR+ASANGQGVDLCALMK+CDGAPGPCQFQCK+DTSSLTYANLGISSIDEVAAVIVR+DTSSLTYANLGISSIDEVAAVIVRK+DVDPQFVR+DVSSIFPLVCR+EELEFWSEK+ELGSVSCVMR+EMITDTVYSGPDVEEAIR+ENQKPLLLLTVHNK+GSAPLTNLLIGFAPNGLGISPVSPQLSIASVEPGQK+ILDAVGTNIQEVNYDEIVGAK+IPIHVLASETSNMHGPDR+IPPIGVMCMAYVAQSLK+LFLHVPTIDTQR+LLGVDPTLQTAK+LLQHTLQLATER+LQTSNKVEDHR+LSQPDPQCTGNLNLLTFAIK+LVASAFINQEQENPFSK+S…	AAPQITDGMPDAIR+ALGDADPFVR+ALGTVAIR+ALGTVAIRVPAAADLAVHR+ASANGQGVDLCALMK+CDGAPGPCQFQCK+DTSSLTYANLGISSIDEVAAVIVR+DTSSLTYANLGISSIDEVAAVIVRK+DVDPQFVR+DVSSIFPLVCR+EELEFWSEK+ELGSVSCVMR+EMITDTVYSGPDVEEAIR+ENQKPLLLLTVHNK+GSAPLTNLLIGFAPNGLGISPVSPQLSIASVEPGQK+ILDAVGTNIQEVNYDEIVGAK+IPIHVLASETSNMHGPDR+IPPIGVMCMAYVAQSLK+LFLHVPTIDTQR+LLGVDPTLQTAK+LLQHTLQLATER+LQTSNKVEDHR+LSQPDPQCTGNLNLLTFAIK+LVASAFINQEQENPFSK+S…	ASANGQGVDLC[Carbamidomethyl]ALMK;C[Carbamidomethyl]DGAPGPC[Carbamidomethyl]QFQC[Carbamidomethyl]K;DVSSIFPLVC[Carbamidomethyl]R;ELGSVSC[Carbamidomethyl]VMR;IPPIGVMC[Carbamidomethyl]MAYVAQSLK;LSQPDPQC[Carbamidomethyl]TGNLNLLTFAIK	87	87	0	0	0.00250115	0	0.000778831	0
960	0.99	GL50803_21444	no_ID	organism=Giardia_Assemblage_A_isolate_WB product=Spindle pole protein, putative location=AACB02000013_frag:30858-32624(+) length=588 sequence_SO=contig	0.99	2	588	1		a	1	GL50803_21444	1	1	1	VGTLEAENAQLR	VGTLEAENAQLR		1	1	0	0	0.000141621	0	0	0
1076	0.9384	GL50803_21474	no_ID	organism=Giardia_Assemblage_A_isolate_WB product=hypothetical protein location=GLCHR05:3241891-3246876(+) length=1661 sequence_SO=chromosome	0.9384	1.1	1661	1		a	1	GL50803_21474	2	2	2	AGLSNIFR+GITDDVYACR	AGLSNIFR+GITDDVYACR	GITDDVYAC[Carbamidomethyl]R	2	2	0	0	0	0	2.00297e-05	0
1097	0.8625	GL50803_21502	no_ID	organism=Giardia_Assemblage_A_isolate_WB product=Kinase, putative location=GLCHR05:3058856-3059578(+) length=240 sequence_SO=chromosome	0.8625	5.8	240	1		a	1	GL50803_21502	1	1	1	TQNGASQIPENVLK	TQNGASQIPENVLK	n[Acetyl]TQNGASQIPENVLK	2	2	0	0	0	0	0.000138622	0
384	1	GL50803_21628	no_ID	organism=Giardia_Assemblage_A_isolate_WB product=hypothetical protein location=GLCHR03:260572-261723(-) length=383 sequence_SO=chromosome	1	48	383	1		a	1	GL50803_21628	17	17	16	AIAESHLQRPR+CAMMAIR+DKAGTDKADQSGSQSR+ETEKGVEIPCGYHK+FFSAIQEK+GSLNENEHASILK+HSNAELVSPDQIVLR+ILMEAFSNMDIDGSK+LDSAGDGSAASDKK+LDSAGDGSAASDKKK+LSVTLEEAR+LTDEFMASIK+RPDSSVISFFCTEENGK+VANVPSGVTFDDIK+VANVPSGVTFDDIKGSLNENEHASILK+VAVVVPVSDVEK+YQVLDAIR	AIAESHLQRPR+CAMMAIR+DKAGTDKADQSGSQSR+ETEKGVEIPCGYHK+FFSAIQEK+GSLNENEHASILK+HSNAELVSPDQIVLR+ILMEAFSNMDIDGSK+LDSAGDGSAASDKK+LDSAGDGSAASDKKK+LSVTLEEAR+LTDEFMASIK+RPDSSVISFFCTEENGK+VANVPSGVTFDDIK+VANVPSGVTFDDIKGSLNENEHASILK+VAVVVPVSDVEK	C[Carbamidomethyl]AMMAIR;ETEKGVEIPC[Carbamidomethyl]GYHK;RPDSSVISFFC[Carbamidomethyl]TEENGK	61	56	0	0.0133642	0.00260909	0	0.00112925	0
385	1	GL50803_21750	no_ID	organism=Giardia_Assemblage_A_isolate_WB product=Ribose-phosphate pyrophosphokinase location=GLCHR01:1202288-1203400(+) length=370 sequence_SO=chromosome	1	10.3	370	1		a	1	GL50803_21750	3	3	3	CNDNLMELLLAIDAAKR+GAEQVFACASHAVLSGEATR+GAEQVFACASHAVLSGEATRK	CNDNLMELLLAIDAAKR+GAEQVFACASHAVLSGEATR+GAEQVFACASHAVLSGEATRK	C[Carbamidomethyl]NDNLMELLLAIDAAKR;GAEQVFAC[Carbamidomethyl]ASHAVLSGEATR;GAEQVFAC[Carbamidomethyl]ASHAVLSGEATRK	5	5	0	0	0	0	0.000224793	0
386	1	GL50803_21942	no_ID	organism=Giardia_Assemblage_A_isolate_WB product=NADP-specific glutamate dehydrogenase location=GLCHR04:171236-172585(-) length=449 sequence_SO=chromosome	1	55.5	449	1		a	1	GL50803_21942	21	21	21	ASNAGGVSVSGLEMSQNSVR+DKYPSVAYYEGK+EIGYLYGQYK+FCQSFMTELQR+FVAEGANMPSTAEAVHVYHAK+GIFVACR+GKNVLLSGSGNVAQFACEK+GVMYGPAK+HVGADTDVPAGDIGVGAR+LQWTAEEVDQK+NEFTGVLTGK+NSLTTLPMGGGK+NVLLSGSGNVAQFACEK+PAQTIEELIAVIK+QAVEEVVDSLK+SDNEVMR+VADSMIEQGCV+VLTFSDSNGTIVDKDGFNEEK+VPWMDDAGR+VQYNSALGPYK+YIPIFER	ASNAGGVSVSGLEMSQNSVR+DKYPSVAYYEGK+EIGYLYGQYK+FCQSFMTELQR+FVAEGANMPSTAEAVHVYHAK+GIFVACR+GKNVLLSGSGNVAQFACEK+GVMYGPAK+HVGADTDVPAGDIGVGAR+LQWTAEEVDQK+NEFTGVLTGK+NSLTTLPMGGGK+NVLLSGSGNVAQFACEK+PAQTIEELIAVIK+QAVEEVVDSLK+SDNEVMR+VADSMIEQGCV+VLTFSDSNGTIVDKDGFNEEK+VPWMDDAGR+VQYNSALGPYK+YIPIFER	FC[Carbamidomethyl]QSFMTELQR;GIFVAC[Carbamidomethyl]R;GKNVLLSGSGNVAQFAC[Carbamidomethyl]EK;NVLLSGSGNVAQFAC[Carbamidomethyl]EK;VADSMIEQGC[Carbamidomethyl]V	67	67	0	0	0.00834589	0	0.000815061	0
961	0.99	GL50803_21943	no_ID	organism=Giardia_Assemblage_A_isolate_WB product=hypothetical protein location=GLCHR04:167330-167791(-) length=153 sequence_SO=chromosome	0.99	15.7	153	1		a	1	GL50803_21943	1	1	1	INDLEQLIADIKGENEALVAENKR	INDLEQLIADIKGENEALVAENKR		2	2	0	0	0	0	0.000217446	0
387	1	GL50803_2198	no_ID	organism=Giardia_Assemblage_A_isolate_WB product=Serine/threonine protein phosphatase 5 location=GLCHR03:535631-537172(+) length=513 sequence_SO=chromosome	1	26.7	513	1		a	1	GL50803_2198	11	11	11	ADAEAAIDIDPNSTK+ADELKALANEAFR+AVELYTQAIEQLDSPR+AVELYTQAIEQLDSPRAEYFTNR+AVFLGDYVDRGPK+DTPELPTDPGLLSTTEEAQK+GHTVVTALLCLK+GVGLVYDYR+KDTPELPTDPGLLSTTEEAQK+LAIVGDIHGSLPDLCAINEK+LCFPDRVFLLR	ADAEAAIDIDPNSTK+ADELKALANEAFR+AVELYTQAIEQLDSPR+AVELYTQAIEQLDSPRAEYFTNR+AVFLGDYVDRGPK+DTPELPTDPGLLSTTEEAQK+GHTVVTALLCLK+GVGLVYDYR+KDTPELPTDPGLLSTTEEAQK+LAIVGDIHGSLPDLCAINEK+LCFPDRVFLLR	n[Acetyl]ADELKALANEAFR;GHTVVTALLC[Carbamidomethyl]LK;LAIVGDIHGSLPDLC[Carbamidomethyl]AINEK;LC[Carbamidomethyl]FPDRVFLLR	27	27	0	0	0	0	0.000875508	0
388	1	GL50803_22165	no_ID	organism=Giardia_Assemblage_A_isolate_WB product=Kinase, STE STE20 location=GLCHR05:836136-837209(-) length=357 sequence_SO=chromosome	1	16.5	357	1		a	1	GL50803_22165	5	5	5	ASISLSCNPYMVK+ISDEEQTQK+LTENALAVFIIDTLR+SANILIDEHGYCK+TTGQLCAMK	ASISLSCNPYMVK+ISDEEQTQK+LTENALAVFIIDTLR+SANILIDEHGYCK+TTGQLCAMK	ASISLSC[Carbamidomethyl]NPYMVK;SANILIDEHGYC[Carbamidomethyl]K;TTGQLC[Carbamidomethyl]AMK	17	17	0	0	0	0	0.000792126	0
389	1	GL50803_221692	no_ID	organism=Giardia_Assemblage_A_isolate_WB product=hypothetical protein location=GLCHR04:1763589-1765205(-) length=538 sequence_SO=chromosome	1	10.4	538	1		a	1	GL50803_221692	4	4	4	ASDFQILCLLGIGDAGR+DLGSEEWDIELLKR+EHQQIAQDFAGTGAILPK+LLDINPK	ASDFQILCLLGIGDAGR+DLGSEEWDIELLKR+EHQQIAQDFAGTGAILPK+LLDINPK	ASDFQILC[Carbamidomethyl]LLGIGDAGR	8	8	0	0	0	0	0.000247355	0
717	1	GL50803_221693	no_ID	organism=Giardia_Assemblage_A_isolate_WB product=hypothetical protein location=GLCHR04:1824451-1831230(-) length=2259 sequence_SO=chromosome	1	82.1	2259	1		a	4	GL50803_221693;GL50803_37093;GL50803_41472;GL50803_137752	30	14	10	CAGEYTLMSGGCYGVAK+CDANGAAPYLKK+CDQNDVCAR+CNAPCTACAGTADK+CNAPCTACAGTADKCTK+CPECSEGCAK+DASVCTAADGK+ECTGAFITNCADGQCTANVGGAK+KCNAPCTACAGTADK+KCNAPCTACAGTADKCTK+TDGDNTGGSVNK+TLSGEAESTVVCSECTDKR+TNPSDPTGTCVSAVDCQGSAGYYTDDSVSDAKECK+YLKPESAAGQSGACLTAEECTSDKTHFTR	CDANGAAPYLKK+CDQNDVCAR+CNAPCTACAGTADK+CNAPCTACAGTADKCTK+DASVCTAADGK+KCNAPCTACAGTADK+KCNAPCTACAGTADKCTK+TLSGEAESTVVCSECTDKR+TNPSDPTGTCVSAVDCQGSAGYYTDDSVSDAKECK+YLKPESAAGQSGACLTAEECTSDKTHFTR	C[Carbamidomethyl]AGEYTLMSGGC[Carbamidomethyl]YGVAK;C[Carbamidomethyl]DANGAAPYLKK;C[Carbamidomethyl]DQNDVC[Carbamidomethyl]AR;C[Carbamidomethyl]NAPC[Carbamidomethyl]TAC[Carbamidomethyl]AGTADK;C[Carbamidomethyl]NAPC[Carbamidomethyl]TAC[Carbamidomethyl]AGTADKC[Carbamidomethyl]TK;C[Carbamidomethyl]PEC[Carbamidomethyl]SEGC[Carbamidomethyl]AK;DASVC[Carbamidomethyl]TAADGK;EC[Carbamidomethyl]TGAFITNC[Ca…	44	25	0	0	0.000221178	0.000260418	0.000227606	0
390	1	GL50803_22204	no_ID	organism=Giardia_Assemblage_A_isolate_WB product=Methionyl-tRNA synthetase location=GLCHR01:243601-245349(+) length=582 sequence_SO=chromosome	1	16.5	582	1		a	1	GL50803_22204	5	5	5	EGSPANDPGITEELISMR+QAEIVSFIHSGLHDISISR+QGTAPAQGK+SSIAELLPADAGERENISSIIK+VCATLLLPFIPQKAPLILDQLGVSSEDR	EGSPANDPGITEELISMR+QAEIVSFIHSGLHDISISR+QGTAPAQGK+SSIAELLPADAGERENISSIIK+VCATLLLPFIPQKAPLILDQLGVSSEDR	VC[Carbamidomethyl]ATLLLPFIPQKAPLILDQLGVSSEDR	9	9	0	0	0	0	0.000257237	0
962	0.99	GL50803_22291	no_ID	organism=Giardia_Assemblage_A_isolate_WB product=hypothetical protein location=GLCHR04:435707-437125(+) length=472 sequence_SO=chromosome	0.99	1.9	472	1		a	1	GL50803_22291	1	1	1	AAVLAAPTK	AAVLAAPTK		3	3	0	0	0.000176427	0.000356104	0	0
963	0.99	GL50803_22338	no_ID	organism=Giardia_Assemblage_A_isolate_WB product=hypothetical protein location=GLCHR05:1531291-1532559(+) length=422 sequence_SO=chromosome	0.99	3.3	422	1		a	1	GL50803_22338	1	1	1	LADVINLTPNNISR	LADVINLTPNNISR		1	1	0	0	0.00019733	0	0	0
1075	0.9391	GL50803_22385	no_ID	organism=Giardia_Assemblage_A_isolate_WB product=Protein 21.1 location=GLCHR03:811564-814485(+) length=973 sequence_SO=chromosome	0.9391	1	973	1		a	1	GL50803_22385	1	1	1	GTPAIVFAAR	GTPAIVFAAR		1	1	0	0	0	8.63727e-05	0	0
391	1	GL50803_22454	no_ID	organism=Giardia_Assemblage_A_isolate_WB product=ARF GAP location=GLCHR02:757161-757652(+) length=163 sequence_SO=chromosome	1	55.2	163	1		a	1	GL50803_22454	8	8	8	ALGPTCFDCGAK+LVEVGGNNAFR+MESDLLR+MESDLLRDR+NTDPEKQPWSGSSGLK+QYLQQEGISHPLQYQQTDLGPYR+QYLQQEGISHPLQYQQTDLGPYRELLQER+SLTLDKWTEDQVR	ALGPTCFDCGAK+LVEVGGNNAFR+MESDLLR+MESDLLRDR+NTDPEKQPWSGSSGLK+QYLQQEGISHPLQYQQTDLGPYR+QYLQQEGISHPLQYQQTDLGPYRELLQER+SLTLDKWTEDQVR	ALGPTC[Carbamidomethyl]FDC[Carbamidomethyl]GAK;n[Acetyl]MESDLLR;n[Acetyl]MESDLLRDR	21	21	0	0	0	0	0.00214311	0
392	1	GL50803_22543	no_ID	organism=Giardia_Assemblage_A_isolate_WB product=hypothetical protein location=GLCHR01:388553-392485(-) length=1310 sequence_SO=chromosome	1	16.9	1310	1		a	1	GL50803_22543	15	15	15	DASLEMLR+DAYLTHEAVLQYLQSESQNNNSDRPSDKEK+DVLDLSQASIICKK+ELIDNKNNSLEHFNDLCTSFFK+EVSCASLVALADNK+FLSVEDADEALIGSITTSVAHR+IMILLSTASANDIETGISDAIGK+LAPDSPMSIEK+NLSAEYTTR+NYAPVGVVSDR+SQGSYQFDSNGVR+TAIQAIGEK+TLLLYSFSPAQR+TYLVNIK+VWNDPTSSDVPRYPEK	DASLEMLR+DAYLTHEAVLQYLQSESQNNNSDRPSDKEK+DVLDLSQASIICKK+ELIDNKNNSLEHFNDLCTSFFK+EVSCASLVALADNK+FLSVEDADEALIGSITTSVAHR+IMILLSTASANDIETGISDAIGK+LAPDSPMSIEK+NLSAEYTTR+NYAPVGVVSDR+SQGSYQFDSNGVR+TAIQAIGEK+TLLLYSFSPAQR+TYLVNIK+VWNDPTSSDVPRYPEK	DVLDLSQASIIC[Carbamidomethyl]KK;ELIDNKNNSLEHFNDLC[Carbamidomethyl]TSFFK;EVSC[Carbamidomethyl]ASLVALADNK;n[Acetyl]SQGSYQFDSNGVR	35	35	0	0	0.00076281	6.41531e-05	0.000279361	0
964	0.99	GL50803_22587	no_ID	organism=Giardia_Assemblage_A_isolate_WB product=hypothetical protein location=GLCHR02:1129464-1131488(-) length=674 sequence_SO=chromosome	0.99	1.9	674	1		a	1	GL50803_22587	1	1	1	GTVDVYNDLTSSK	GTVDVYNDLTSSK		2	2	0	0	0.000247102	0	0	0
965	0.99	GL50803_22629	no_ID	organism=Giardia_Assemblage_A_isolate_WB product=hypothetical protein location=GLCHR01:93429-94838(+) length=469 sequence_SO=chromosome	0.99	4.1	469	1		a	1	GL50803_22629	2	2	2	AIIPCTDLFVQK+VLPNLVR	AIIPCTDLFVQK+VLPNLVR	AIIPC[Carbamidomethyl]TDLFVQK	3	3	0	0	0	0	0.000106405	0
393	1	GL50803_22677	no_ID	organism=Giardia_Assemblage_A_isolate_WB product=Nitroreductase Fd-NR2 location=GLCHR01:373022-373816(+) length=264 sequence_SO=chromosome	1	64	264	1		a	1	GL50803_22677	10	10	10	DNCIFCGHCGAICPTESISMFGITPESEENAIKTDPPAVR+GAPHMILMSAPADK+GAPHMILMSAPADKAAVAMADASIAGR+GIDVVFR+KYHPEPLPKEDLMQALSIAK+NLEEGVDITFK+SLMDTLSLSIAK+VEGYPVFLTDTCTGCNMCVEVCPTAVLKVDPETK+YHPEPLPKEDLMQALSIAK+YSASSSNIRPLHFTVLSR	DNCIFCGHCGAICPTESISMFGITPESEENAIKTDPPAVR+GAPHMILMSAPADK+GAPHMILMSAPADKAAVAMADASIAGR+GIDVVFR+KYHPEPLPKEDLMQALSIAK+NLEEGVDITFK+SLMDTLSLSIAK+VEGYPVFLTDTCTGCNMCVEVCPTAVLKVDPETK+YHPEPLPKEDLMQALSIAK+YSASSSNIRPLHFTVLSR	DNC[Carbamidomethyl]IFC[Carbamidomethyl]GHC[Carbamidomethyl]GAIC[Carbamidomethyl]PTESISMFGITPESEENAIKTDPPAVR;VEGYPVFLTDTC[Carbamidomethyl]TGC[Carbamidomethyl]NMC[Carbamidomethyl]VEVC[Carbamidomethyl]PTAVLKVDPETK	32	32	0	0	0	0	0.00201632	0
1092	0.9022	GL50803_22808	no_ID	organism=Giardia_Assemblage_A_isolate_WB product=Histidyl-tRNA synthetase location=GLCHR01:1398661-1401546(-) length=961 sequence_SO=chromosome	0.9022	1.1	961	1		a	1	GL50803_22808	1	1	1	EGIDNILAAIK	EGIDNILAAIK		1	1	0	0	8.66529e-05	0	0	0
394	1	GL50803_22850	no_ID	organism=Giardia_Assemblage_A_isolate_WB product=Kinase, CMGC MAPK location=GLCHR05:1311119-1312201(-) length=360 sequence_SO=chromosome	1	62.8	360	1		a	1	GL50803_22850	18	18	18	AENDKDIYLVFEFLDSDLHQVIK+ALSEIYPNAPADALDLLKK+DLKPSNLLLNSECHMK+EIMFLQELDHDNIIR+FHDPATEPSAPGPIKISIDDDDKR+GAYGVVWK+IFQAFQNDTDAQR+ISIDDDDKR+LTAEQALEHPYLSK+MADFGLAR+SIAALSEPSSATNPILTDYVATR+SNILEDIHKR+SPEILLGCTR+SVSEYRDLLYSEILR+SVSEYRDLLYSEILRK+TNETVALKK+YIIYQCVK+YLHSAEILHR	AENDKDIYLVFEFLDSDLHQVIK+ALSEIYPNAPADALDLLKK+DLKPSNLLLNSECHMK+EIMFLQELDHDNIIR+FHDPATEPSAPGPIKISIDDDDKR+GAYGVVWK+IFQAFQNDTDAQR+ISIDDDDKR+LTAEQALEHPYLSK+MADFGLAR+SIAALSEPSSATNPILTDYVATR+SNILEDIHKR+SPEILLGCTR+SVSEYRDLLYSEILR+SVSEYRDLLYSEILRK+TNETVALKK+YIIYQCVK+YLHSAEILHR	DLKPSNLLLNSEC[Carbamidomethyl]HMK;SPEILLGC[Carbamidomethyl]TR;YIIYQC[Carbamidomethyl]VK	66	66	0	0	0	0.00373514	0.00231037	0
395	1	GL50803_22855	no_ID	organism=Giardia_Assemblage_A_isolate_WB product=hypothetical protein location=GLCHR05:1332293-1333606(-) length=437 sequence_SO=chromosome	1	20.4	437	1		a	1	GL50803_22855	12	12	12	AAIAQGADSVSKPELTATSASQK+AIDLLISPNYHPWISNPINK+ETNFDFDK+ETNFDFDKAIDLLISPNYHPWISNPINK+GQQDCEATLR+GQQDCEATLRETNFDFDK+KVMLTMK+KVMLTMKDFDIQR+SSGASLTQEQEK+SSGASLTQEQEKMVK+SSGASLTQEQEKMVKK+VMLTMKDFDIQR	AAIAQGADSVSKPELTATSASQK+AIDLLISPNYHPWISNPINK+ETNFDFDK+ETNFDFDKAIDLLISPNYHPWISNPINK+GQQDCEATLR+GQQDCEATLRETNFDFDK+KVMLTMK+KVMLTMKDFDIQR+SSGASLTQEQEK+SSGASLTQEQEKMVK+SSGASLTQEQEKMVKK+VMLTMKDFDIQR	GQQDC[Carbamidomethyl]EATLR;GQQDC[Carbamidomethyl]EATLRETNFDFDK;KVM[Oxidation]LTMKDFDIQR;VM[Oxidation]LTMKDFDIQR	50	50	0	0	0	0	0.00190328	0
396	1	GL50803_23004	no_ID	organism=Giardia_Assemblage_A_isolate_WB product=hypothetical protein location=GLCHR02:585345-585836(+) length=163 sequence_SO=chromosome	1	46.6	163	1		a	1	GL50803_23004	6	6	6	AISDVPDNDSYVEMFR+AISDVPDNDSYVEMFRK+DNIWSISGTETEK+EHVAISDQISILTSAGFVPLSMDAVR+IYQGDKVTEITK+LQFMGNPR	AISDVPDNDSYVEMFR+AISDVPDNDSYVEMFRK+DNIWSISGTETEK+EHVAISDQISILTSAGFVPLSMDAVR+IYQGDKVTEITK+LQFMGNPR	AISDVPDNDSYVEM[Oxidation]FR	52	52	0	0	0.00613056	0.0077338	0.00255133	0
966	0.99	GL50803_23300	no_ID	organism=Giardia_Assemblage_A_isolate_WB product=hypothetical protein location=GLCHR03:978132-978392(-) length=86 sequence_SO=chromosome	0.99	14	86	1		a	1	GL50803_23300	1	1	1	EMTIHECGITDR	EMTIHECGITDR	EMTIHEC[Carbamidomethyl]GITDR	3	3	0	0	0	0	0.000580278	0
967	0.99	GL50803_23420	no_ID	organism=Giardia_Assemblage_A_isolate_WB product=Diphosphomevalonate decarboxylase location=GLCHR01:668935-669942(+) length=335 sequence_SO=chromosome	0.99	6	335	1		a	1	GL50803_23420	1	1	1	SVYPGAVEMVCDANAHSLLR	SVYPGAVEMVCDANAHSLLR	SVYPGAVEMVC[Carbamidomethyl]DANAHSLLR	1	1	0	0	0	0	4.96557e-05	0
718	1	GL50803_23492	no_ID	organism=Giardia_Assemblage_A_isolate_WB product=Protein 21.1 location=GLCHR05:2760849-2763080(+) length=743 sequence_SO=chromosome	1	43.6	743	1		a	1	GL50803_23492	21	21	21	DGLTALMIAAK+DGLTALMIAAKK+DKSGATALMVAASGGHVAIVK+DYDGVVFNLPVYQTTTDSNGETALMYAVR+EAGLTMDDGWTALMSAAQNGHLTVVEQLLER+ELAPDIDQAIVHASSR+ILGPMENGFR+ILGPMENGFRDNHGK+KNHSQIVSALVGR+LLVQNTYKELAPDIDQAIVHASSR+LVQQLIPLHAGKETK+NALILAAQHNALDAIHLLR+NFMPGVESLLYYEK+NNEGYTALMGSAYSGHLGCVQALIPR+RHDGVVQYLSK+SALNYASEGGHADVVAILR+SALTYAAANGYIDSVK+SDWSPLMTAADSNQLK+SEMGVQENDGGTALMLAAEEGHADIIPLLVK+SGATALMVAASGGHVAIVK+TAMMFAAQNGH…	DGLTALMIAAK+DGLTALMIAAKK+DKSGATALMVAASGGHVAIVK+DYDGVVFNLPVYQTTTDSNGETALMYAVR+EAGLTMDDGWTALMSAAQNGHLTVVEQLLER+ELAPDIDQAIVHASSR+ILGPMENGFR+ILGPMENGFRDNHGK+KNHSQIVSALVGR+LLVQNTYKELAPDIDQAIVHASSR+LVQQLIPLHAGKETK+NALILAAQHNALDAIHLLR+NFMPGVESLLYYEK+NNEGYTALMGSAYSGHLGCVQALIPR+RHDGVVQYLSK+SALNYASEGGHADVVAILR+SALTYAAANGYIDSVK+SDWSPLMTAADSNQLK+SEMGVQENDGGTALMLAAEEGHADIIPLLVK+SGATALMVAASGGHVAIVK+TAMMFAAQNGH…	NNEGYTALMGSAYSGHLGC[Carbamidomethyl]VQALIPR	64	64	0	0	0	0	0.00143286	0
968	0.99	GL50803_23597	no_ID	organism=Giardia_Assemblage_A_isolate_WB product=hypothetical protein location=GLCHR04:978621-980732(-) length=703 sequence_SO=chromosome	0.99	3	703	1		a	1	GL50803_23597	1	1	1	FSEVFLEKDETTPTVFSDGTK	FSEVFLEKDETTPTVFSDGTK		1	1	0	0	0	0	2.36624e-05	0
397	1	GL50803_23602	no_ID	organism=Giardia_Assemblage_A_isolate_WB product=RTCB PROTEIN location=GLCHR04:996162-997910(-) length=582 sequence_SO=chromosome	1	13.7	582	1		a	1	GL50803_23602	5	5	5	FISAAEIVTK+HAVPGGPTGFHQDVSEAR+LLFNNLQALK+MPTELSAENPGLTLPISAEDKK+VLLGIEPAELLVNDTSPFFK	FISAAEIVTK+HAVPGGPTGFHQDVSEAR+LLFNNLQALK+MPTELSAENPGLTLPISAEDKK+VLLGIEPAELLVNDTSPFFK		16	16	0	0	0	0	0.00045731	0
719	1	GL50803_23833	no_ID	organism=Giardia_Assemblage_A_isolate_WB product=Vacuolar protein sorting 35 (VPS35) location=GLCHR05:2097082-2099379(-) length=765 sequence_SO=chromosome	1	40.9	765	1		a	1	GL50803_23833	24	24	24	ADIYPSLFYVCHR+ASMMPEYLR+DFSLGVAYALLENPLTVSPEEYAR+FCEAGTGLCNTVLQEIASK+FLALASVLLVR+HLPQIQPVQLLER+HLPQIQPVQLLERDDDSIVK+ITITEELYR+KFLHANPDTAPAELLK+LCTIDGLQADVLVEVLR+LGMPTTMDSIR+LPEGEEAAILNR+LSSDPMSTATILEGVCAHININK+LTSALNVLIGIIFPHCSEQHIR+QIQARPLQEQWLTAQLEDLGLR+QQCQILCEMMSVVASVKLPEGEEAAILNR+QYFSSITENPLGR+RFCEAGTGLCNTVLQEIASK+SFIILLDR+SYAEQVENR+TLTSPLIR+TQYDPAR+TTIVIPR+VASLMDDIDQQAAIK	ADIYPSLFYVCHR+ASMMPEYLR+DFSLGVAYALLENPLTVSPEEYAR+FCEAGTGLCNTVLQEIASK+FLALASVLLVR+HLPQIQPVQLLER+HLPQIQPVQLLERDDDSIVK+ITITEELYR+KFLHANPDTAPAELLK+LCTIDGLQADVLVEVLR+LGMPTTMDSIR+LPEGEEAAILNR+LSSDPMSTATILEGVCAHININK+LTSALNVLIGIIFPHCSEQHIR+QIQARPLQEQWLTAQLEDLGLR+QQCQILCEMMSVVASVKLPEGEEAAILNR+QYFSSITENPLGR+RFCEAGTGLCNTVLQEIASK+SFIILLDR+SYAEQVENR+TLTSPLIR+TQYDPAR+TTIVIPR+VASLMDDIDQQAAIK	ADIYPSLFYVC[Carbamidomethyl]HR;FC[Carbamidomethyl]EAGTGLC[Carbamidomethyl]NTVLQEIASK;LC[Carbamidomethyl]TIDGLQADVLVEVLR;LSSDPMSTATILEGVC[Carbamidomethyl]AHININK;LTSALNVLIGIIFPHC[Carbamidomethyl]SEQHIR;QQC[Carbamidomethyl]QILC[Carbamidomethyl]EMMSVVASVKLPEGEEAAILNR;RFC[Carbamidomethyl]EAGTGLC[Carbamidomethyl]NTVLQEIASK	56	56	0	0	0.000870833	0.000439428	0.000956764	0
398	1	GL50803_24009	no_ID	organism=Giardia_Assemblage_A_isolate_WB product=Protein 21.1 location=GLCHR03:581742-583049(-) length=435 sequence_SO=chromosome	1	14	435	1		a	1	GL50803_24009	5	5	5	LLPIEAR+NDVPQVK+NLTPLMK+QNDGTTALMEAVMK+TQVLESNVDPLFSAQIVDLLHSVDER	LLPIEAR+NDVPQVK+NLTPLMK+QNDGTTALMEAVMK+TQVLESNVDPLFSAQIVDLLHSVDER		11	11	0	0	0	0	0.000420646	0
399	1	GL50803_24068	no_ID	organism=Giardia_Assemblage_A_isolate_WB product=UBC3 location=GLCHR02:1308995-1309573(-) length=192 sequence_SO=chromosome	1	18.2	192	1		a	1	GL50803_24068	3	3	3	AIVEENPSSEFER+ELPPGFFSKPLPK+NIVMSGEFR	AIVEENPSSEFER+ELPPGFFSKPLPK+NIVMSGEFR		7	7	0	0	0	0	0.000606472	0
400	1	GL50803_24122	no_ID	organism=Giardia_Assemblage_A_isolate_WB product=Spindle pole protein, putative location=GLCHR04:1876707-1878578(-) length=623 sequence_SO=chromosome	1	7.2	623	1		a	1	GL50803_24122	5	5	5	ISLQNFTDETK+LAEEAKFK+LTTLFTR+LVNEDLSCSGK+MQQLAEER	ISLQNFTDETK+LAEEAKFK+LTTLFTR+LVNEDLSCSGK+MQQLAEER	LVNEDLSC[Carbamidomethyl]SGK	8	8	0	0	0	0.000134897	0.000186906	0
401	1	GL50803_24279	no_ID	organism=Giardia_Assemblage_A_isolate_WB product=hypothetical protein location=GLCHR01:52366-54747(+) length=793 sequence_SO=chromosome	1	6.9	793	1		a	1	GL50803_24279	3	3	3	AHTVANQHLTPLQR+SASVDPLTLVPTCSDDVAPVPQSSELLR+YGDVLSTCSNASK	AHTVANQHLTPLQR+SASVDPLTLVPTCSDDVAPVPQSSELLR+YGDVLSTCSNASK	SASVDPLTLVPTC[Carbamidomethyl]SDDVAPVPQSSELLR;YGDVLSTC[Carbamidomethyl]SNASK	5	5	0	0	0	0	0.000104884	0
402	1	GL50803_24321	no_ID	organism=Giardia_Assemblage_A_isolate_WB product=Kinase, NEK location=GLCHR05:2956107-2956973(-) length=288 sequence_SO=chromosome	1	11.1	288	1		a	1	GL50803_24321	4	4	4	LVEVQDK+LVEVQDKETGER+QISLEEYTTK+TIPEIANILR	LVEVQDK+LVEVQDKETGER+QISLEEYTTK+TIPEIANILR		19	19	0	0	0.000578288	0.00350169	0.000288796	0
855	0.9986	GL50803_24372	no_ID	organism=Giardia_Assemblage_A_isolate_WB product=ENC6 protein location=GLCHR02:1399805-1400866(+) length=353 sequence_SO=chromosome	0.9986	8.8	353	1		a	1	GL50803_24372	2	2	2	AHLTAATSSVEI+MHALNQDCFTTISVPSVEK	AHLTAATSSVEI+MHALNQDCFTTISVPSVEK	n[Acetyl]MHALNQDC[Carbamidomethyl]FTTISVPSVEK	5	5	0	0	0	0	0.000235618	0
403	1	GL50803_24425	no_ID	organism=Giardia_Assemblage_A_isolate_WB product=hypothetical protein location=GLCHR05:2466865-2468301(+) length=478 sequence_SO=chromosome	1	63	478	1		a	1	GL50803_24425	22	22	22	AAAEGPDRKPNVQIANLASGALGR+AFLNSVQSR+AGSITIEKPLFFVPK+AGSITIEKPLFFVPKESDLAASQDCIIAK+ALANAGLLSLR+APCCTDLHEYLHADEGDADLF+APCDVSLGVVK+ASPNGWYSTAQK+AVLDKAPCDVSLGVVK+ESDLAASQDCIIAK+GQLSEGSAFQAEFSR+ISLHIYDLSQGIAK+ISPSPPTK+KVPEHIVHQGAAFLQTPLGR+LLYTVSR+LVLTADDKASPNGWYSTAQK+MAIDAQTSLCELLINAILDATAK+MVAPMLQSSALGIPGASLPNPGSTR+NNADRYLDFFIIK+SVCDELSQELNSSTAQDER+YLDFFIIK+YTESAYNLIEHNCNHFSDEFLQFLCDK	AAAEGPDRKPNVQIANLASGALGR+AFLNSVQSR+AGSITIEKPLFFVPK+AGSITIEKPLFFVPKESDLAASQDCIIAK+ALANAGLLSLR+APCCTDLHEYLHADEGDADLF+APCDVSLGVVK+ASPNGWYSTAQK+AVLDKAPCDVSLGVVK+ESDLAASQDCIIAK+GQLSEGSAFQAEFSR+ISLHIYDLSQGIAK+ISPSPPTK+KVPEHIVHQGAAFLQTPLGR+LLYTVSR+LVLTADDKASPNGWYSTAQK+MAIDAQTSLCELLINAILDATAK+MVAPMLQSSALGIPGASLPNPGSTR+NNADRYLDFFIIK+SVCDELSQELNSSTAQDER+YLDFFIIK+YTESAYNLIEHNCNHFSDEFLQFLCDK	AGSITIEKPLFFVPKESDLAASQDC[Carbamidomethyl]IIAK;APC[Carbamidomethyl]C[Carbamidomethyl]TDLHEYLHADEGDADLF;APC[Carbamidomethyl]DVSLGVVK;AVLDKAPC[Carbamidomethyl]DVSLGVVK;ESDLAASQDC[Carbamidomethyl]IIAK;MAIDAQTSLC[Carbamidomethyl]ELLINAILDATAK;M[Oxidation]AIDAQTSLC[Carbamidomethyl]ELLINAILDATAK;M[Oxidation]VAPMLQSSALGIPGASLPNPGSTR;SVC[Carbamidomethyl]DELSQELNSSTAQDER;YTESAYNLIEHNC[Carbamidomethyl]NHFS…	64	64	0	0	0	0	0.00222723	0
404	1	GL50803_2452	no_ID	organism=Giardia_Assemblage_A_isolate_WB product=Ornithine cyclodeaminase location=GLCHR05:833094-834089(-) length=331 sequence_SO=chromosome	1	44.1	331	1		a	1	GL50803_2452	10	10	10	ADIIVTTTASSVPVFDGK+AIFVDNTK+DAIASWASQR+QSEDEVIVFK+SGALSEAGDLLIPIEEGVFSADR+TCLQVGDHGSTLFMPASTGESVGVK+TGAASGVAAK+TVGSAVQDVVVGHEICLR+TVLIIGCGMQGR+VIGEIGEVAAGR	ADIIVTTTASSVPVFDGK+AIFVDNTK+DAIASWASQR+QSEDEVIVFK+SGALSEAGDLLIPIEEGVFSADR+TCLQVGDHGSTLFMPASTGESVGVK+TGAASGVAAK+TVGSAVQDVVVGHEICLR+TVLIIGCGMQGR+VIGEIGEVAAGR	TC[Carbamidomethyl]LQVGDHGSTLFMPASTGESVGVK;TVGSAVQDVVVGHEIC[Carbamidomethyl]LR;TVLIIGC[Carbamidomethyl]GMQGR	26	26	0	0	0	0.00330069	0.000653325	0
405	1	GL50803_24537	no_ID	organism=Giardia_Assemblage_A_isolate_WB product=Spindle pole protein, putative location=GLCHR04:1463481-1465028(-) length=515 sequence_SO=chromosome	1	18.3	515	1		a	1	GL50803_24537	12	12	12	AAINDYIGPVGR+EAQEYAQR+KLADIEAALER+KLAELNDFAAEQKR+KLHDQIAAENAR+LADIEAALER+LAELNDFAAEQKR+LHDQIAAENAR+LKELDEAQR+QEETEAER+QGYDDDLEAK+VQDDAQAAIR	AAINDYIGPVGR+EAQEYAQR+KLADIEAALER+KLAELNDFAAEQKR+KLHDQIAAENAR+LADIEAALER+LAELNDFAAEQKR+LHDQIAAENAR+LKELDEAQR+QEETEAER+QGYDDDLEAK+VQDDAQAAIR		32	32	0	0	0.0040424	0.000652743	9.69009e-05	0
1107	0.826	GL50803_24590	no_ID	organism=Giardia_Assemblage_A_isolate_WB product=Protein 21.1 location=GLCHR05:4339208-4342120(-) length=970 sequence_SO=chromosome	0.826	1	970	1		a	1	GL50803_24590	1	1	1	LLVPIQLQCR	LLVPIQLQCR	LLVPIQLQC[Carbamidomethyl]R	1	1	0	0	0	0	1.71491e-05	0
406	1	GL50803_24662	no_ID	organism=Giardia_Assemblage_A_isolate_WB product=L-serine dehydratase location=GLCHR02:333627-335204(-) length=525 sequence_SO=chromosome	1	21	525	1		a	1	GL50803_24662	9	9	9	ALTIQAYK+DDAASAIDPVILVK+HNLGLTCDPVRDLVVIPCIER+HYDLPEEELVNALAVAGIIGNIAK+QADQISSESIK+RDDAASAIDPVILVK+SIEYAAVMALK+TEPVEGSGDLR+VTLYSLLAK	ALTIQAYK+DDAASAIDPVILVK+HNLGLTCDPVRDLVVIPCIER+HYDLPEEELVNALAVAGIIGNIAK+QADQISSESIK+RDDAASAIDPVILVK+SIEYAAVMALK+TEPVEGSGDLR+VTLYSLLAK	HNLGLTC[Carbamidomethyl]DPVRDLVVIPC[Carbamidomethyl]IER	23	23	0	0	0	0.000640309	0.000602016	0
407	1	GL50803_2483	no_ID	organism=Giardia_Assemblage_A_isolate_WB product=Kinase, NEK location=GLCHR01:1457702-1459231(+) length=509 sequence_SO=chromosome	1	8.4	509	1		a	1	GL50803_2483	4	4	4	DIVEIISSHK+HINGNIDVLQLCAK+IGDLGLAR+IGLASISTNGR	DIVEIISSHK+HINGNIDVLQLCAK+IGDLGLAR+IGLASISTNGR	HINGNIDVLQLC[Carbamidomethyl]AK	9	9	0	0	0.00147242	0	0	0
408	1	GL50803_24842	no_ID	organism=Giardia_Assemblage_A_isolate_WB product=Protein 21.1 location=GLCHR03:1345802-1351357(-) length=1851 sequence_SO=chromosome	1	9.6	1851	1		a	1	GL50803_24842	16	16	16	ELETTGINTR+ESIVAELAPLER+GVEGIINETLTLLSK+IIAIGDGCR+ILAPYESR+ILIDMDSVEQFKR+ILIPYEAGMR+LKPMNATALMVAAASNNR+LLAPEEFDIK+LLAPEEFDIKNR+LLSSPYLNR+QIIEILLYNKDTR+TSNLDVVR+VVEVLVELGHGVR+YALPSSANILK+YTALMHAVEVDAVDVVR	ELETTGINTR+ESIVAELAPLER+GVEGIINETLTLLSK+IIAIGDGCR+ILAPYESR+ILIDMDSVEQFKR+ILIPYEAGMR+LKPMNATALMVAAASNNR+LLAPEEFDIK+LLAPEEFDIKNR+LLSSPYLNR+QIIEILLYNKDTR+TSNLDVVR+VVEVLVELGHGVR+YALPSSANILK+YTALMHAVEVDAVDVVR	IIAIGDGC[Carbamidomethyl]R	41	41	0	0	0.000629837	0.000454028	0.000152776	0
409	1	GL50803_24880	no_ID	organism=Giardia_Assemblage_A_isolate_WB product=High cysteine membrane protein Group 2 location=GLCHR03:1027817-1030645(+) length=942 sequence_SO=chromosome	1	17.3	942	1		a	1	GL50803_24880	10	10	10	CLPGQGPYPCICDPGFHNDPR+CLTGPPGEATQLCGGCGACVR+CVSADCYAGEPIGAPCNGR+CVSDYCIFDGVECNNHGR+DSSISSAYCSCR+ICVPAIPGDNVCGGPEAGTCLFNK+IDFNYQCVPFGCLDGLGVCYEGK+TVCSGMGVCK+TVCSGMGVCKK+VDGEATCVCNNGYK	CLPGQGPYPCICDPGFHNDPR+CLTGPPGEATQLCGGCGACVR+CVSADCYAGEPIGAPCNGR+CVSDYCIFDGVECNNHGR+DSSISSAYCSCR+ICVPAIPGDNVCGGPEAGTCLFNK+IDFNYQCVPFGCLDGLGVCYEGK+TVCSGMGVCK+TVCSGMGVCKK+VDGEATCVCNNGYK	C[Carbamidomethyl]LPGQGPYPC[Carbamidomethyl]IC[Carbamidomethyl]DPGFHNDPR;C[Carbamidomethyl]LTGPPGEATQLC[Carbamidomethyl]GGC[Carbamidomethyl]GAC[Carbamidomethyl]VR;C[Carbamidomethyl]VSADC[Carbamidomethyl]YAGEPIGAPC[Carbamidomethyl]NGR;C[Carbamidomethyl]VSDYC[Carbamidomethyl]IFDGVEC[Carbamidomethyl]NNHGR;DSSISSAYC[Carbamidomethyl]SC[Carbamidomethyl]R;IC[Carbamidomethyl]VPAIPGDNVC[Carbamidomethyl]GG…	33	33	0	0	0.000176801	0.000267645	0.000494448	0
410	1	GL50803_24947	no_ID	organism=Giardia_Assemblage_A_isolate_WB product=hypothetical protein (VPS46b) location=GLCHR04:2484477-2485049(+) length=190 sequence_SO=chromosome	1	44.2	190	1		a	1	GL50803_24947	8	8	7	ALATMDTSALAK+GKVDLGDQAMELK+LAGQMEIMATQMEIGGLMMENAK+LINQNNRELANTK+LRDEVAR+QLENQAR+QNQINQLYK+VDLGDQAMELK	ALATMDTSALAK+GKVDLGDQAMELK+LAGQMEIMATQMEIGGLMMENAK+LINQNNRELANTK+LRDEVAR+QLENQAR+VDLGDQAMELK	ALATM[Oxidation]DTSALAK;n[Acetyl]GKVDLGDQAMELK;VDLGDQAM[Oxidation]ELK	31	28	0	0	0	0.00176928	0.00226285	0
789	0.9999	GL50803_25238	no_ID	organism=Giardia_Assemblage_A_isolate_WB product=High cysteine protein location=GLCHR05:3745791-3747848(+) length=685 sequence_SO=chromosome	0.9999	5	685	1		a	1	GL50803_25238	2	2	2	CATSGSSTLVPTSDGLK+GLEEPCSADDPCHVSLR	CATSGSSTLVPTSDGLK+GLEEPCSADDPCHVSLR	C[Carbamidomethyl]ATSGSSTLVPTSDGLK;GLEEPC[Carbamidomethyl]SADDPC[Carbamidomethyl]HVSLR	3	3	0	0	0	0	7.28525e-05	0
411	1	GL50803_2562	no_ID	organism=Giardia_Assemblage_A_isolate_WB product=Sec31 (Sec31) location=GLCHR04:1983793-1986867(-) length=1024 sequence_SO=chromosome	1	14.3	1024	1		a	1	GL50803_2562	8	8	8	AIVSIDSHNVMIDGK+ALLSAGSSGILSWLTSTEASSK+CFFFLPK+DAGAVLSQIEHVLAVPIDAHSCPLPLHTDLSLQPPDKIFR+EVAATLLQR+IAASYGGEQAIR+ILEGLVDIVVSQGDENLAATLR+LQLPANVVPESMFIHQYEK	AIVSIDSHNVMIDGK+ALLSAGSSGILSWLTSTEASSK+CFFFLPK+DAGAVLSQIEHVLAVPIDAHSCPLPLHTDLSLQPPDKIFR+EVAATLLQR+IAASYGGEQAIR+ILEGLVDIVVSQGDENLAATLR+LQLPANVVPESMFIHQYEK	C[Carbamidomethyl]FFFLPK;DAGAVLSQIEHVLAVPIDAHSC[Carbamidomethyl]PLPLHTDLSLQPPDKIFR	20	20	0	0	0	0	0.000324895	0
412	1	GL50803_2661	no_ID	organism=Giardia_Assemblage_A_isolate_WB product=Cyclin-dependent kinases regulatory subunit location=GLCHR01:546727-546984(-) length=85 sequence_SO=chromosome	1	68.2	85	1		a	1	GL50803_2661	9	9	9	HVIMPEEMVK+HVIMPEEMVKK+KYNFDHLLSEQEWR+KYYDDVYEYR+RPHDGNIPEDAQ+SGTAHNGFYYSR+SGTAHNGFYYSRK+YNFDHLLSEQEWR+YYDDVYEYR	HVIMPEEMVK+HVIMPEEMVKK+KYNFDHLLSEQEWR+KYYDDVYEYR+RPHDGNIPEDAQ+SGTAHNGFYYSR+SGTAHNGFYYSRK+YNFDHLLSEQEWR+YYDDVYEYR	n[Acetyl]SGTAHNGFYYSR;n[Acetyl]SGTAHNGFYYSRK	32	32	0	0	0	0	0.00626246	0
1045	0.9784	GL50803_27027	no_ID	organism=Giardia_Assemblage_A_isolate_WB product=hypothetical protein location=GLCHR01:1018979-1020940(+) length=653 sequence_SO=chromosome	0.9784	2.1	653	1		a	1	GL50803_27027	1	1	1	TDLQSFYHSSVQPK	TDLQSFYHSSVQPK	n[Acetyl]TDLQSFYHSSVQPK	1	1	0	0	0	0	2.54742e-05	0
413	1	GL50803_27266	no_ID	organism=Giardia_Assemblage_A_isolate_WB product=[2Fe-2S] ferredoxin location=GLCHR02:252631-253067(-) length=133 sequence_SO=chromosome	1	75.2	133	1		a	1	GL50803_27266	9	9	9	AAHIPIQDACEGHLGCGTCGVYLDK+AAHIPIQDACEGHLGCGTCGVYLDKK+ATKEEAVLLDQVPNPKPTSR+EEAVLLDQVPNPKPTSR+IPSFNKNVLSESDILASEEK+LSSMLEGATVR+LSSMLEGATVRIPSFNK+NVLSESDILASEEK+VVQQGVEHTVSGAVGQSLLDAIK	AAHIPIQDACEGHLGCGTCGVYLDK+AAHIPIQDACEGHLGCGTCGVYLDKK+ATKEEAVLLDQVPNPKPTSR+EEAVLLDQVPNPKPTSR+IPSFNKNVLSESDILASEEK+LSSMLEGATVR+LSSMLEGATVRIPSFNK+NVLSESDILASEEK+VVQQGVEHTVSGAVGQSLLDAIK	AAHIPIQDAC[Carbamidomethyl]EGHLGC[Carbamidomethyl]GTC[Carbamidomethyl]GVYLDK;AAHIPIQDAC[Carbamidomethyl]EGHLGC[Carbamidomethyl]GTC[Carbamidomethyl]GVYLDKK;LSSM[Oxidation]LEGATVR	28	28	0	0	0	0	0.00350203	0
720	1	GL50803_27310	no_ID	organism=Giardia_Assemblage_A_isolate_WB product=Stress-induced-phosphoprotein 1 location=GLCHR03:1678162-1679925(-) length=587 sequence_SO=chromosome	1	50.8	587	1		a	1	GL50803_27310	28	28	27	AINIDGSNHVYYSNR+ALPLDPER+DGIESCGNTEPLLSQR+DMPQAPGAPSFDAKPANPEPPAPK+DMPQAPGAPSFDAKPANPEPPAPKEPEK+DNPGTATFEELGK+EEAVEVLR+EEAVEVLRDGIESCGNTEPLLSQR+EVTEIAMADEEIQK+IASDPGLAEVIK+ITEAEEK+KADALAAMGK+LADAIDCYTK+LINAGIIR+NEGNELFK+NMFNAEGMAK+QISTNPQAAQQYLSDPNISSR+QNAYSPEK+SAEEFKAQGNQAAK+SAMLEHR+TLLTSLLNNR+VEDEWELIKK+VLTPEEIEANK+YAEAIEK+YEAAFAK+YLADDPSLEQK+YNNQEALEGYRK+YQEAVDKYTEGLK	AINIDGSNHVYYSNR+ALPLDPER+DGIESCGNTEPLLSQR+DMPQAPGAPSFDAKPANPEPPAPK+DMPQAPGAPSFDAKPANPEPPAPKEPEK+DNPGTATFEELGK+EEAVEVLR+EEAVEVLRDGIESCGNTEPLLSQR+EVTEIAMADEEIQK+IASDPGLAEVIK+KADALAAMGK+LADAIDCYTK+LINAGIIR+NEGNELFK+NMFNAEGMAK+QISTNPQAAQQYLSDPNISSR+QNAYSPEK+SAEEFKAQGNQAAK+SAMLEHR+TLLTSLLNNR+VEDEWELIKK+VLTPEEIEANK+YAEAIEK+YEAAFAK+YLADDPSLEQK+YNNQEALEGYRK+YQEAVDKYTEGLK	DGIESC[Carbamidomethyl]GNTEPLLSQR;EEAVEVLRDGIESC[Carbamidomethyl]GNTEPLLSQR;LADAIDC[Carbamidomethyl]YTK;n[Acetyl]SAEEFKAQGNQAAK	79	74	0	0	0.00808618	0.00229072	0.00017003	0
837	0.9997	GL50803_2732	no_ID	organism=Giardia_Assemblage_A_isolate_WB product=Hypothetical protein location=GLCHR05:1466584-1466907(+) length=107 sequence_SO=chromosome	0.9997	28	107	1		a	1	GL50803_2732	2	2	2	ESQLAAWESGSAPIPDAVIPK+QLADAAYIKESQLAAWESGSAPIPDAVIPK	ESQLAAWESGSAPIPDAVIPK+QLADAAYIKESQLAAWESGSAPIPDAVIPK		4	4	0	0	0	0	0.000621856	0
414	1	GL50803_27614	no_ID	organism=Giardia_Assemblage_A_isolate_WB product=Ribose 5-phosphate isomerase location=GLCHR03:1049016-1049453(-) length=145 sequence_SO=chromosome	1	64.1	145	1		a	1	GL50803_27614	6	6	6	ADCCILVCGTGIGISIAANK+ASAHGYEVMDLGTESDASVDYPDFAK+CALCSTEYDAEMAR+FLSTNFEGGR+IGCEAVTSGR+TTGPEVAASILSR	ADCCILVCGTGIGISIAANK+ASAHGYEVMDLGTESDASVDYPDFAK+CALCSTEYDAEMAR+FLSTNFEGGR+IGCEAVTSGR+TTGPEVAASILSR	ADC[Carbamidomethyl]C[Carbamidomethyl]ILVC[Carbamidomethyl]GTGIGISIAANK;C[Carbamidomethyl]ALC[Carbamidomethyl]STEYDAEMAR;IGC[Carbamidomethyl]EAVTSGR	24	24	0	0	0	0	0.00275332	0
415	1	GL50803_27925	no_ID	organism=Giardia_Assemblage_A_isolate_WB product=Protein 21.1 location=GLCHR04:549675-552035(+) length=786 sequence_SO=chromosome	1	71	786	1		a	1	GL50803_27925	57	57	57	AAYNALESK+ALAVEDEKNEILNEVAR+ANEESIR+ANEESIRK+AQVEEINEVVSTYR+ASEYVSKSELEWLTEPVMQQIK+DCDSLSALDYAVK+DCDSLSALDYAVKNDNLNCIK+DEVLNALQDQNR+DKEIEDVK+DWFQAIANK+EAGMTLENGWTALMSAVLNNHTECVK+EAPIKHSTGR+EGGLSTNELHEEGAGFTALMLAAK+EVIEQAK+EYEELKQDVAILK+FADLATYEK+FAGSTNGAGDTGLIMAAR+FTIDDITHTLR+GDYDTASQLTNK+GDYDTASQLTNKVPLDFTNLR+GDYDTASQLTNKVPLDFTNLRNETGPK+HFINDLQAEK+HIAENEIAAYGK+IANLCYAQATATQSSVTPIEQK+IKIQQDQLDQIR…	AAYNALESK+ALAVEDEKNEILNEVAR+ANEESIR+ANEESIRK+AQVEEINEVVSTYR+ASEYVSKSELEWLTEPVMQQIK+DCDSLSALDYAVK+DCDSLSALDYAVKNDNLNCIK+DEVLNALQDQNR+DKEIEDVK+DWFQAIANK+EAGMTLENGWTALMSAVLNNHTECVK+EAPIKHSTGR+EGGLSTNELHEEGAGFTALMLAAK+EVIEQAK+EYEELKQDVAILK+FADLATYEK+FAGSTNGAGDTGLIMAAR+FTIDDITHTLR+GDYDTASQLTNK+GDYDTASQLTNKVPLDFTNLR+GDYDTASQLTNKVPLDFTNLRNETGPK+HFINDLQAEK+HIAENEIAAYGK+IANLCYAQATATQSSVTPIEQK+IKIQQDQLDQIR…	DC[Carbamidomethyl]DSLSALDYAVK;DC[Carbamidomethyl]DSLSALDYAVKNDNLNC[Carbamidomethyl]IK;EAGMTLENGWTALMSAVLNNHTEC[Carbamidomethyl]VK;EGGLSTNELHEEGAGFTALM[Oxidation]LAAK;IANLC[Carbamidomethyl]YAQATATQSSVTPIEQK;LGHTEC[Carbamidomethyl]AHFLLNK;LGHTEC[Carbamidomethyl]AHFLLNKEAPIK;LLLDREAGMTLENGWTALMSAVLNNHTEC[Carbamidomethyl]VK;NDNLNC[Carbamidomethyl]IK;SQDAEEIATIC[Carbamidomethyl]R;TALMYAAENGHSEC[Carba…	236	236	0	0	0.00497945	0.00267305	0.00347084	0
416	1	GL50803_2796	no_ID	organism=Giardia_Assemblage_A_isolate_WB product=Kinase, STE STE20 location=GLCHR01:1247404-1249116(+) length=570 sequence_SO=chromosome	1	5.6	570	1		a	1	GL50803_2796	3	3	3	IVTSPAPSFK+SISAINFLTDDGKK+TGNVVAIK	IVTSPAPSFK+SISAINFLTDDGKK+TGNVVAIK		4	4	0	0	0	0.000589759	0	0
417	1	GL50803_28232	no_ID	organism=Giardia_Assemblage_A_isolate_WB product=hypothetical protein location=GLCHR01:869934-870302(+) length=122 sequence_SO=chromosome	1	61.5	122	1		a	1	GL50803_28232	6	6	6	ELVRPYLK+IDHFAWIEQPENLLSAIGLRPCPK+TPIITQYIVLR+VVLSADEQQIIQLRDDLCAAK+VYLSDISNMR+VYLSDISNMRK	ELVRPYLK+IDHFAWIEQPENLLSAIGLRPCPK+TPIITQYIVLR+VVLSADEQQIIQLRDDLCAAK+VYLSDISNMR+VYLSDISNMRK	IDHFAWIEQPENLLSAIGLRPC[Carbamidomethyl]PK;VVLSADEQQIIQLRDDLC[Carbamidomethyl]AAK	12	12	0	0	0	0	0.00163619	0
418	1	GL50803_28234	no_ID	organism=Giardia_Assemblage_A_isolate_WB product=Adenylate kinase location=GLCHR03:295403-296260(-) length=285 sequence_SO=chromosome	1	30.9	285	1		a	1	GL50803_28234	7	7	7	ASPDLFPTHIVELK+GQLVPDSIVIK+HISPGNLLR+LIENHIATIGDSNWLLDGFPR+NSPITAQIKDYVSK+TTPDDGSTAR+VDQEAVVQR	ASPDLFPTHIVELK+GQLVPDSIVIK+HISPGNLLR+LIENHIATIGDSNWLLDGFPR+NSPITAQIKDYVSK+TTPDDGSTAR+VDQEAVVQR	n[Acetyl]TTPDDGSTAR	15	15	0	0	0.000292187	0.000884638	0.000642039	0
790	0.9999	GL50803_2825	no_ID	organism=Giardia_Assemblage_A_isolate_WB product=Ribosomal protein L7Ae location=GLCHR04:1207642-1208010(-) length=122 sequence_SO=chromosome	0.9999	22.1	122	1		a	1	GL50803_2825	2	2	2	IYELVDLAK+QGTALDDKLNIFLTELGH	IYELVDLAK+QGTALDDKLNIFLTELGH		6	6	0	0	0	0	0.000818097	0
841	0.9996	GL50803_28336	no_ID	organism=Giardia_Assemblage_A_isolate_WB product=hypothetical protein location=GLCHR04:925383-926288(-) length=301 sequence_SO=chromosome	0.9996	10.3	301	1		a	1	GL50803_28336	2	2	2	IMSVGDAMGTAGDLSLFR+NPLGDGVFSLQVR	IMSVGDAMGTAGDLSLFR+NPLGDGVFSLQVR		5	5	0	0	0	0	0.000276323	0
419	1	GL50803_2834	no_ID	organism=Giardia_Assemblage_A_isolate_WB product=putative GAP location=GLCHR05:982690-983886(-) length=398 sequence_SO=chromosome	1	20.6	398	1		a	1	GL50803_2834	11	11	11	LDEIQALGGNDLDKR+LPEPGSEDNGR+LPEPGSEDNGRVR+SERDQQR+SLSVPYINLTCGTFVCAR+SVSNSVFK+SVSNSVFKLDEIQALGGNDLDK+SVSNSVFKLDEIQALGGNDLDKR+TYLPYWSEQVFK+TYLPYWSEQVFKLPEPGSEDNGR+VKNAIDALR	LDEIQALGGNDLDKR+LPEPGSEDNGR+LPEPGSEDNGRVR+SERDQQR+SLSVPYINLTCGTFVCAR+SVSNSVFK+SVSNSVFKLDEIQALGGNDLDK+SVSNSVFKLDEIQALGGNDLDKR+TYLPYWSEQVFK+TYLPYWSEQVFKLPEPGSEDNGR+VKNAIDALR	n[Acetyl]SERDQQR;SLSVPYINLTC[Carbamidomethyl]GTFVC[Carbamidomethyl]AR	36	36	0	0	0	0	0.00150464	0
791	0.9999	GL50803_28477	no_ID	organism=Giardia_Assemblage_A_isolate_WB product=hypothetical protein location=GLCHR05:1874767-1874955(-) length=62 sequence_SO=chromosome	0.9999	32.3	62	1		a	1	GL50803_28477	2	2	2	CGPNCPCAK+CKPGNPSADCK	CGPNCPCAK+CKPGNPSADCK	C[Carbamidomethyl]GPNC[Carbamidomethyl]PC[Carbamidomethyl]AK;C[Carbamidomethyl]KPGNPSADC[Carbamidomethyl]K	9	9	0	0	0	0	0.00241471	0
969	0.99	GL50803_28666	no_ID	organism=Giardia_Assemblage_A_isolate_WB product=Diphthine synthase location=GLCHR05:2378035-2378907(+) length=290 sequence_SO=chromosome	0.99	5.2	290	1		a	1	GL50803_28666	1	1	1	VGTDTQFIELTTLGR	VGTDTQFIELTTLGR		2	2	0	0	0	0	0.000114722	0
1026	0.9874	GL50803_28699	no_ID	organism=Giardia_Assemblage_A_isolate_WB product=hypothetical protein location=GLCHR03:174006-174707(-) length=233 sequence_SO=chromosome	0.9874	3.9	233	1		a	1	GL50803_28699	1	1	1	SYPDIITIK	SYPDIITIK		2	2	0	0	0	0	0.000142787	0
792	0.9999	GL50803_2876	no_ID	organism=Giardia_Assemblage_A_isolate_WB product=UBC2, putative location=GLCHR04:2511744-2512262(+) length=172 sequence_SO=chromosome	0.9999	11.6	172	1		a	1	GL50803_2876	2	2	2	SQSFIKEEPWCR+VYEALQNR	SQSFIKEEPWCR+VYEALQNR	SQSFIKEEPWC[Carbamidomethyl]R	5	5	0	0	0	0	0.000483565	0
420	1	GL50803_29307	no_ID	organism=Giardia_Assemblage_A_isolate_WB product=UTP-glucose-1-phosphate uridylyltransferase location=GLCHR04:1237229-1238581(+) length=450 sequence_SO=chromosome	1	40	450	1		a	1	GL50803_29307	12	12	12	ACCSIPTVELCAPLEK+AYDTLPELDGPSLTK+GVDFVSEQTAK+ILSQCTIGPNVEFR+LADAGTPIDLDIIVNPK+LKELAAGGYMSATEVAGAR+LLETAQVPQEHMGEFCDITK+LNGGLGTSMGCTGPK+QVSSINTK+SLISESLVDKLIAR+TCDLLTVQSDVYDLDSEYVLR+VQALSDSGYR	ACCSIPTVELCAPLEK+AYDTLPELDGPSLTK+GVDFVSEQTAK+ILSQCTIGPNVEFR+LADAGTPIDLDIIVNPK+LKELAAGGYMSATEVAGAR+LLETAQVPQEHMGEFCDITK+LNGGLGTSMGCTGPK+QVSSINTK+SLISESLVDKLIAR+TCDLLTVQSDVYDLDSEYVLR+VQALSDSGYR	AC[Carbamidomethyl]C[Carbamidomethyl]SIPTVELC[Carbamidomethyl]APLEK;ILSQC[Carbamidomethyl]TIGPNVEFR;LLETAQVPQEHMGEFC[Carbamidomethyl]DITK;LNGGLGTSMGC[Carbamidomethyl]TGPK;TC[Carbamidomethyl]DLLTVQSDVYDLDSEYVLR	33	33	0	0	0.000370104	0.000933785	0.000961113	0
421	1	GL50803_29327	no_ID	organism=Giardia_Assemblage_A_isolate_WB product=hypothetical protein (VPS2) location=GLCHR01:1160956-1161558(-) length=200 sequence_SO=chromosome	1	17.5	200	1		a	1	GL50803_29327	4	4	4	EVDMVMSEFDLLQK+IDNESSQASK+IDNESSQASKEVDMVMSEFDLLQK+SFEVVGGIISK	EVDMVMSEFDLLQK+IDNESSQASK+IDNESSQASKEVDMVMSEFDLLQK+SFEVVGGIISK		5	5	0	0	0	0	0.000415866	0
422	1	GL50803_2933	no_ID	organism=Giardia_Assemblage_A_isolate_WB product=Programmed cell death protein-like protein location=GLCHR02:1309674-1310216(+) length=180 sequence_SO=chromosome	1	42.2	180	1		a	1	GL50803_2933	5	5	5	DNSGALSASELPNALNQIGFSVTPQTAVALIGAFDSGNR+FDPSQTGR+FSLLDADK+FVLHCNQVFQQFDR+MNYLSSK	DNSGALSASELPNALNQIGFSVTPQTAVALIGAFDSGNR+FDPSQTGR+FSLLDADK+FVLHCNQVFQQFDR+MNYLSSK	FVLHC[Carbamidomethyl]NQVFQQFDR;n[Acetyl]MNYLSSK	13	13	0	0	0	0	0.00120139	0
423	1	GL50803_29487	no_ID	organism=Giardia_Assemblage_A_isolate_WB product=PDI1 - Protein disulfide isomerase location=GLCHR04:1421848-1422552(+) length=234 sequence_SO=chromosome	1	25.2	234	1		a	1	GL50803_29487	5	5	4	FYAPWCGHCK+MINTEKDSVLDYNGAR+NLKPEYAK+SATESFSGANTPGEIEK+SFVLYNMK	MINTEKDSVLDYNGAR+NLKPEYAK+SATESFSGANTPGEIEK+SFVLYNMK	FYAPWC[Carbamidomethyl]GHC[Carbamidomethyl]K	11	8	0	0	0	0	0.000584801	0
721	1	GL50803_29490	no_ID	organism=Giardia_Assemblage_A_isolate_WB product=Copine I location=GLCHR02:1239575-1240369(+) length=264 sequence_SO=chromosome	1	42.4	264	1		a	1	GL50803_29490	8	8	7	ALQEASNYPLSIVAVGLGDGPFDK+AYEHIAPQIEMSGPTTFAPMIR+DKSVLPLLYPDQEDPHFEGFDAVKR+FDDDDIYPVYR+KFDNFQFVNFTEVEMK+SVLPLLYPDQEDPHFEGFDAVKR+TYEELEAGLR+VISRFDDDDIYPVYR	ALQEASNYPLSIVAVGLGDGPFDK+AYEHIAPQIEMSGPTTFAPMIR+DKSVLPLLYPDQEDPHFEGFDAVKR+FDDDDIYPVYR+SVLPLLYPDQEDPHFEGFDAVKR+TYEELEAGLR+VISRFDDDDIYPVYR		18	16	0	0	0	0	0.00113418	0
424	1	GL50803_2970	no_ID	organism=Giardia_Assemblage_A_isolate_WB product=Translation initiation factor 2 gamma subunit location=GLCHR04:1777620-1779056(+) length=478 sequence_SO=chromosome	1	15.1	478	1		a	1	GL50803_2970	6	6	6	DLTLPPLFMVIR+EHLAAIDIAGITK+IADVVMNKPICAK+MCGSVGTLVR+SFDVNKPGYDIDNIR+TGEQIAISR	DLTLPPLFMVIR+EHLAAIDIAGITK+IADVVMNKPICAK+MCGSVGTLVR+SFDVNKPGYDIDNIR+TGEQIAISR	IADVVMNKPIC[Carbamidomethyl]AK;MC[Carbamidomethyl]GSVGTLVR	14	14	0	0	0	0	0.000487207	0
425	1	GL50803_2973	no_ID	organism=Giardia_Assemblage_A_isolate_WB product=hypothetical protein location=GLCHR04:1775017-1775379(+) length=120 sequence_SO=chromosome	1	70	120	1		a	1	GL50803_2973	5	5	5	CISSFEHGVVLYMPVK+CISSFEHGVVLYMPVKVNGGETLADVAQQVCQR+GLDELGIEPGTELSFFSSSAYKR+VNGGETLADVAQQVCQR+VYVTPGQAKPPNLVIAPEGNEFTSDNWR	CISSFEHGVVLYMPVK+CISSFEHGVVLYMPVKVNGGETLADVAQQVCQR+GLDELGIEPGTELSFFSSSAYKR+VNGGETLADVAQQVCQR+VYVTPGQAKPPNLVIAPEGNEFTSDNWR	C[Carbamidomethyl]ISSFEHGVVLYMPVK;C[Carbamidomethyl]ISSFEHGVVLYMPVKVNGGETLADVAQQVC[Carbamidomethyl]QR;VNGGETLADVAQQVC[Carbamidomethyl]QR	10	10	0	0	0	0	0.00138622	0
1031	0.9869	GL50803_2980	no_ID	organism=Giardia_Assemblage_A_isolate_WB product=20S proteasome alpha subunit 5 location=GLCHR02:799983-800720(-) length=245 sequence_SO=chromosome	0.9869	8.2	245	1		a	1	GL50803_2980	1	1	1	LGRPFGCSLLIGGLDGSTPR	LGRPFGCSLLIGGLDGSTPR	LGRPFGC[Carbamidomethyl]SLLIGGLDGSTPR	1	1	0	0	0	0	6.78965e-05	0
877	0.993	GL50803_3032	no_ID	organism=Giardia_Assemblage_A_isolate_WB product=Tryptophanyl-tRNA synthetase location=GLCHR02:1188235-1189524(-) length=429 sequence_SO=chromosome	0.993	6.1	429	1		a	1	GL50803_3032	2	2	2	DKVDTTMIESFTVKK+FLPGLQGSGTK	DKVDTTMIESFTVKK+FLPGLQGSGTK		7	7	0	0	0	0.000587697	0.000155102	0
426	1	GL50803_3042	no_ID	organism=Giardia_Assemblage_A_isolate_WB product=Hybrid cluster protein lateral transfer candidate location=GLCHR03:577794-579500(-) length=568 sequence_SO=chromosome	1	28	568	1		a	1	GL50803_3042	10	10	10	CVLITGHDMVDMLLLLTAAQEK+LQDYGEINGIPR+MYCAQCEQTLHPGGCVR+STLAPDFLTR+SVEEMITTTGLEAEGFR+TGQITCIQFNGGCDGASKDR+TLILTNSCGR+TVNNLDFSEVIDCALNNTGFENEKHCR+VLKQPDILTNVVNLIK+YLTLLGMK	CVLITGHDMVDMLLLLTAAQEK+LQDYGEINGIPR+MYCAQCEQTLHPGGCVR+STLAPDFLTR+SVEEMITTTGLEAEGFR+TGQITCIQFNGGCDGASKDR+TLILTNSCGR+TVNNLDFSEVIDCALNNTGFENEKHCR+VLKQPDILTNVVNLIK+YLTLLGMK	C[Carbamidomethyl]VLITGHDMVDMLLLLTAAQEK;MYC[Carbamidomethyl]AQC[Carbamidomethyl]EQTLHPGGC[Carbamidomethyl]VR;TGQITC[Carbamidomethyl]IQFNGGC[Carbamidomethyl]DGASKDR;TLILTNSC[Carbamidomethyl]GR;TVNNLDFSEVIDC[Carbamidomethyl]ALNNTGFENEKHC[Carbamidomethyl]R	32	32	0	0	0.000879649	0.000887753	0.000585727	0
427	1	GL50803_30476	no_ID	organism=Giardia_Assemblage_A_isolate_WB product=Long chain fatty acid CoA ligase 4 location=GLCHR05:4287785-4290199(-) length=804 sequence_SO=chromosome	1	14.1	804	1		a	1	GL50803_30476	7	7	3	AVILEHQPWTQKDESLTPALK+CSLCVTGSAPLSQK+GEVWIKGPSVFSGYYNDDAK+GPSVFSGYYNDDAK+LTSVPDMDYLVTDKPNPR+SFEECDADDRVDGIAFER+TFLIPFEAPEFIVDDSIATISR	AVILEHQPWTQKDESLTPALK+SFEECDADDRVDGIAFER+TFLIPFEAPEFIVDDSIATISR	C[Carbamidomethyl]SLC[Carbamidomethyl]VTGSAPLSQK;SFEEC[Carbamidomethyl]DADDRVDGIAFER;n[Acetyl]TFLIPFEAPEFIVDDSIATISR	17	5	0	0	0	0	0.000150472	0
793	0.9999	GL50803_3147	no_ID	organism=Giardia_Assemblage_A_isolate_WB product=Protein 21.1 location=GLCHR02:370494-372272(-) length=592 sequence_SO=chromosome	0.9999	4.2	592	1		a	1	GL50803_3147	2	2	2	AASNNNYIAVR+LVSLLLDELPLLPK	AASNNNYIAVR+LVSLLLDELPLLPK		4	4	0	0	0	0	0.000112396	0
970	0.99	GL50803_31530	no_ID	organism=Giardia_Assemblage_A_isolate_WB product=NH3-dependent NAD+ synthetase location=GLCHR05:3969674-3970537(-) length=287 sequence_SO=chromosome	0.99	3.1	287	1		a	1	GL50803_31530	1	1	1	AEEMHPELR	AEEMHPELR	n[Acetyl]AEEMHPELR	6	6	0	0	0.000870454	0.000878473	0	0
428	1	GL50803_3169	no_ID	organism=Giardia_Assemblage_A_isolate_WB product=Cathepsin L precursor location=GLCHR02:1248925-1250619(-) length=564 sequence_SO=chromosome	1	6.2	564	1		a	1	GL50803_3169	3	3	3	ITSMDYANENIVK+SGCTTMYIR+SSINNFCEGGNYR	ITSMDYANENIVK+SGCTTMYIR+SSINNFCEGGNYR	SGC[Carbamidomethyl]TTMYIR;SSINNFC[Carbamidomethyl]EGGNYR	8	8	0	0	0	0	0.000235952	0
971	0.99	GL50803_3171	no_ID	organism=Giardia_Assemblage_A_isolate_WB product=UBCE14 location=GLCHR02:1251821-1252315(-) length=164 sequence_SO=chromosome	0.99	6.1	164	1		a	1	GL50803_3171	1	1	1	LYTDDYPMYK	LYTDDYPMYK		3	3	0	0	0	0	0.000304292	0
722	1	GL50803_3206	no_ID	organism=Giardia_Assemblage_A_isolate_WB product=Pyruvate kinase location=GLCHR03:652902-654866(-) length=654 sequence_SO=chromosome	1	54.9	654	1		a	1	GL50803_3206	25	25	24	AEVSDVTNCLGDGCDGFVLCAETSTGHHSVATVK+AKVIASLGPSCNTEGSIAQMIR+AMECDAPNTVFVNESEIFTVIEVGDEVVFK+ASNEENIR+FTDIEDATK+FTDIEDATKVCDEYVIK+GALGDEMDFSYLPSIQK+HISIIASLQGPK+LPDSISVSAISLASILDAK+LSSIAPLTSLEYEHLHLLAEK+LYGGSSLR+LYGGSSLRIPSK+MCYIATNVCESMSENVIPTR+NGIAASGDDIVVIFGSFLVSSTEHPVNTIGTVR+NTTNSITLQEGSELNIMFNK+QIVTHVDGIMIAR+QRPTVPVVVMTAAESTAR+SIIQIAR+TDSQHRLPDSISVSAISLASILDAK+VCDEYVIK+VETPLAVLNLK+VIASLGPSCNTEGS…	AEVSDVTNCLGDGCDGFVLCAETSTGHHSVATVK+AKVIASLGPSCNTEGSIAQMIR+AMECDAPNTVFVNESEIFTVIEVGDEVVFK+ASNEENIR+FTDIEDATK+FTDIEDATKVCDEYVIK+GALGDEMDFSYLPSIQK+HISIIASLQGPK+LPDSISVSAISLASILDAK+LSSIAPLTSLEYEHLHLLAEK+LYGGSSLR+LYGGSSLRIPSK+MCYIATNVCESMSENVIPTR+NGIAASGDDIVVIFGSFLVSSTEHPVNTIGTVR+NTTNSITLQEGSELNIMFNK+QIVTHVDGIMIAR+QRPTVPVVVMTAAESTAR+TDSQHRLPDSISVSAISLASILDAK+VCDEYVIK+VETPLAVLNLK+VIASLGPSCNTEGSIAQMIR+V…	AEVSDVTNC[Carbamidomethyl]LGDGC[Carbamidomethyl]DGFVLC[Carbamidomethyl]AETSTGHHSVATVK;AKVIASLGPSC[Carbamidomethyl]NTEGSIAQMIR;AMEC[Carbamidomethyl]DAPNTVFVNESEIFTVIEVGDEVVFK;FTDIEDATKVC[Carbamidomethyl]DEYVIK;GALGDEM[Oxidation]DFSYLPSIQK;MC[Carbamidomethyl]YIATNVC[Carbamidomethyl]ESMSENVIPTR;VC[Carbamidomethyl]DEYVIK;VIASLGPSC[Carbamidomethyl]NTEGSIAQMIR	103	95	0	0	0.000509318	0.00167053	0.00218743	0
429	1	GL50803_32312	no_ID	organism=Giardia_Assemblage_A_isolate_WB product=Protein phosphatase 2C location=GLCHR02:1186576-1188111(-) length=511 sequence_SO=chromosome	1	15.1	511	1		a	1	GL50803_32312	4	4	4	ACVGSLNIYQSMLNTPGQISETVKK+NVSSYVETGNIDNINPCLIASELSHIIMK+QSTGECIDLVK+YADYDPPGNSSR	ACVGSLNIYQSMLNTPGQISETVKK+NVSSYVETGNIDNINPCLIASELSHIIMK+QSTGECIDLVK+YADYDPPGNSSR	AC[Carbamidomethyl]VGSLNIYQSMLNTPGQISETVKK;NVSSYVETGNIDNINPC[Carbamidomethyl]LIASELSHIIMK;QSTGEC[Carbamidomethyl]IDLVK	10	10	0	0	0	0	0.000325531	0
430	1	GL50803_32419	no_ID	organism=Giardia_Assemblage_A_isolate_WB product=hypothetical protein location=GLCHR05:3039566-3041260(+) length=564 sequence_SO=chromosome	1	7.6	564	1		a	1	GL50803_32419	3	3	3	ASAPGHLMVAVTNNASPTVLK+LYDVQFR+VSDLSVNELSVESYK	ASAPGHLMVAVTNNASPTVLK+LYDVQFR+VSDLSVNELSVESYK		9	9	0	0	0	0	0.000265447	0
1033	0.9868	GL50803_32509	no_ID	organism=Giardia_Assemblage_A_isolate_WB product=guanylate binding protein location=GLCHR03:623129-626236(+) length=1035 sequence_SO=chromosome	0.9868	2.6	1035	1		a	1	GL50803_32509	2	2	2	IGDNAIETNAGSSVR+TITASMTQATAR	IGDNAIETNAGSSVR+TITASMTQATAR		2	2	0	0	0	0	3.21442e-05	0
431	1	GL50803_3256	no_ID	organism=Giardia_Assemblage_A_isolate_WB product=EH domain binding protein epsin 2 (EpsinR) location=GLCHR05:3265745-3266962(-) length=405 sequence_SO=chromosome	1	25.7	405	1		a	1	GL50803_3256	12	12	12	DIQSHLNVIQTLEDFR+DIQSHLNVIQTLEDFRYKDEEGVDR+ELAMSDDIDDK+ELAMSDDIDDKRR+QSEEEYR+QSEEEYRVNQITSPK+RQSEEEYRVNQITSPK+TIWSLLSSTNSK+TLLLIEHLLINASPDTVR+VSWGPSPEDMDDIVR+YKDEEGVDR+YKDEEGVDRGINVR	DIQSHLNVIQTLEDFR+DIQSHLNVIQTLEDFRYKDEEGVDR+ELAMSDDIDDK+ELAMSDDIDDKRR+QSEEEYR+QSEEEYRVNQITSPK+RQSEEEYRVNQITSPK+TIWSLLSSTNSK+TLLLIEHLLINASPDTVR+VSWGPSPEDMDDIVR+YKDEEGVDR+YKDEEGVDRGINVR	ELAM[Oxidation]SDDIDDKRR	54	54	0	0	0	0	0.00221795	0
432	1	GL50803_32658	no_ID	organism=Giardia_Assemblage_A_isolate_WB product=Plasma membrane calcium-transporting ATPase 2 location=GLCHR05:4209735-4213022(+) length=1095 sequence_SO=chromosome	1	5.7	1095	1		a	1	GL50803_32658	4	4	4	ECGILPDDISDDIIDKYVTTGPEFR+GASEIMLER+KLSDTELDEILDTLR+TDGTVVPLTESMR	ECGILPDDISDDIIDKYVTTGPEFR+GASEIMLER+KLSDTELDEILDTLR+TDGTVVPLTESMR	EC[Carbamidomethyl]GILPDDISDDIIDKYVTTGPEFR	6	6	0	0	0	0	9.11488e-05	0
433	1	GL50803_32697	no_ID	organism=Giardia_Assemblage_A_isolate_WB product=hypothetical protein location=GLCHR04:1661172-1663232(+) length=686 sequence_SO=chromosome	1	5.7	686	1		a	1	GL50803_32697	3	3	3	GASLVIEK+IFIDPETK+SVPQISDTPGARPDPASGEQIYK	GASLVIEK+IFIDPETK+SVPQISDTPGARPDPASGEQIYK		11	11	0	0	0.000971119	0.000367525	0	0
847	0.9991	GL50803_32730	no_ID	organism=Giardia_Assemblage_A_isolate_WB product=hypothetical protein location=GLCHR05:1589924-1594951(+) length=1675 sequence_SO=chromosome	0.9991	1.4	1675	1		a	1	GL50803_32730	2	2	2	QQIVDSYR+SDPLENLGESKPNIR	QQIVDSYR+SDPLENLGESKPNIR		4	4	0	0	0.000198862	0	0	0
1099	0.858	GL50803_32838	no_ID	organism=Giardia_Assemblage_A_isolate_WB product=hypothetical protein location=GLCHR04:1295467-1296060(-) length=197 sequence_SO=chromosome	0.858	4.6	197	1		a	1	GL50803_32838	1	1	1	AAINPFLAR	AAINPFLAR		2	2	0	0	0	0	0.00016888	0
1094	0.8806	GL50803_33161	no_ID	deprecated=true organism=Giardia_Assemblage_A_isolate_WB product=unspecified product location=GLCHR02:165933-166052(+) length=39 SO=protein_coding	0.8806	25.6	39	1		a	1	GL50803_33161	1	1	1	SPANVSNEGR	SPANVSNEGR		3	3	0	0	0	0	0.00127959	0
972	0.99	GL50803_33166	no_ID	organism=Giardia_Assemblage_A_isolate_WB product=26S proteasome non-ATPase regulatory subunit 2 location=GLCHR01:110180-113878(+) length=1232 sequence_SO=chromosome	0.99	1.5	1232	1		a	1	GL50803_33166	1	1	1	SSSRPVDSPDDTSSNTSR	SSSRPVDSPDDTSSNTSR		1	1	0	0	0	0	1.35021e-05	0
434	1	GL50803_33218	no_ID	organism=Giardia_Assemblage_A_isolate_WB product=Dynein intermediate chain location=GLCHR02:797625-799898(+) length=757 sequence_SO=chromosome	1	15.9	757	1		a	1	GL50803_33218	8	8	8	ATPVYTVDFGR+DQSVATNPPPSETTKGEFNR+GTQASIPLPK+LHSDPLNPDLAAAYTSATEK+LTDKELEEEQTR+NQFNFSNR+SFPIIAVGDSQGVVR+TYTQEELAQLSQEGEEQKLEEFVR	ATPVYTVDFGR+DQSVATNPPPSETTKGEFNR+GTQASIPLPK+LHSDPLNPDLAAAYTSATEK+LTDKELEEEQTR+NQFNFSNR+SFPIIAVGDSQGVVR+TYTQEELAQLSQEGEEQKLEEFVR		32	32	0	0.00309427	0.000990041	0.000333054	0.000241719	0
435	1	GL50803_3331	no_ID	organism=Giardia_Assemblage_A_isolate_WB product=Malate dehydrogenase location=GLCHR02:770175-771170(+) length=331 sequence_SO=chromosome	1	48.9	331	1		a	1	GL50803_3331	15	15	15	DKQPVKPMLPADWIK+DVLDEMK+GEFVPCVR+GHSSSASAANAAIDHVR+GIFQIQGAAINEHAKPTCR+GRGTAVIEAR+GTAVIEAR+IAAGDMLGYDQPVHIVMLEVPAALK+ILVIGNPANTNALVLSTQLTK+LDLPKDVLDEMK+LSEAELMK+NKGIFQIQGAAINEHAKPTCR+QPVKPMLPADWIK+TNVTAMSR+VCISGAAGQICYSVLFR	DKQPVKPMLPADWIK+DVLDEMK+GEFVPCVR+GHSSSASAANAAIDHVR+GIFQIQGAAINEHAKPTCR+GRGTAVIEAR+GTAVIEAR+IAAGDMLGYDQPVHIVMLEVPAALK+ILVIGNPANTNALVLSTQLTK+LDLPKDVLDEMK+LSEAELMK+NKGIFQIQGAAINEHAKPTCR+QPVKPMLPADWIK+TNVTAMSR+VCISGAAGQICYSVLFR	GEFVPC[Carbamidomethyl]VR;GIFQIQGAAINEHAKPTC[Carbamidomethyl]R;NKGIFQIQGAAINEHAKPTC[Carbamidomethyl]R;QPVKPM[Oxidation]LPADWIK;VC[Carbamidomethyl]ISGAAGQIC[Carbamidomethyl]YSVLFR	131	131	0	0	0.0140886	0.00964817	0.00185946	0
[truncated: 387 more rows]

## Sheet: Leading Proteins
Entry no.	Group Prob	Protein AC	Protein ID	Description	Protein Prob	Percent Coverage	Protein length	Num indistinguish. prots	Indistinguish. Prots	Group sibling id	Num of Prot in Group	Group Prot AC	Num Pept in Group	Num Pept in Prot	Num Pept Unique to Prot	Pept sequence	Pept sequence unique	Modifications	Tot num PSM	Tot num PSM unique pepts	Sum PSM pool1	Sum PSM pool2	Sum PSM pool3	Sum PSM pool4	Sum PSM pool5	Sum PSM pool6
[truncated: 1,122 more rows]

[truncated: 5 more sheets: Protein Prophet, Peptide Prophet, Per Peptide, Per Modifications, Weights and factors]
