# Supplementary material for: Nitroreductase Activites in Giardia lamblia: ORF 17150 Encodes a Quinone Reductase with Nitroreductase Activity
Source: Pathogens. 2021 Jan 27;10(2):129. doi: 10.3390/pathogens10020129 (PMC7912051; doi:10.3390/pathogens10020129)
Supplement: Supplementary file 1 [file pathogens-10-00129-s001.zip › TableS2.xlsx]

## Sheet: Pool1
Size exclusion	Identified proteins within pools
chromatography
Pool 1	MW (kDa)		AC	Annotation	dNSAF
			GL50803_101291	Beta tubulin	0.0216878
has NR activity			GL50803_101594	CCAAT-box-binding transcription factor	0.0228859
			GL50803_10311	Ornithine carbamoyltransferase	0.04447
			GL50803_10885	4-alpha-glucanotransferase, amylo-alpha-1,6-glucosidase	0.204418
			GL50803_111911	hypothetical	0.0438663
			GL50803_12102	Elongation factor 1-gamma	0.0482311
Fractions 32-34	2000-1600		GL50803_137716	Axoneme-associated protein GASP-180	0.431204
			GL50803_17244	Ribosomal protein L7a	0.0430864
			GL50803_17547	Ribosomal protein L4	0.0153393
			GL50803_6226	Glycogen phosphorylase	0.00524591
			GL50803_8227	ATP-binding cassette protein 5	0.00455139
			GL50803_93358	Alcohol dehydrogenase	0.0109172
			GL50803_94463	hypothetical	0.0302952
			GL50803_95290	hypothetical	0.0463849
			GL50803_9909	Pyruvate, phosphate dikinase	0.0274164
			Proteins that appear in pool 2 without NR activity

## Sheet: Pool2
Pool 2			AC	Annotation	dNSAF
Fractions 44-46	950 - 840		GL50803_16588	hypothetical protein	0.0490658
			GL50803_10091	Ribosomal protein L23	0.0128298
no NR activity			GL50803_101291	Beta tubulin	0.00407569
			GL50803_101496	VSP	0.000543345
			GL50803_101594	CCAAT-box-binding transcription factor	0.00147457
			GL50803_103059	Dynein heavy chain	0.00129807
			GL50803_10311	Ornithine carbamoyltransferase	0.00477545
			GL50803_10358	A-type flavoprotein lateral transfer candidate	0.00125731
			GL50803_10367	Ribosomal protein S24	0.0216885
			GL50803_103676	Alpha-tubulin	0.00114653
			GL50803_103709	hypothetical protein	0.000306913
			GL50803_10428	Ribosomal protein L10	0.0285049
			GL50803_10885	4-alpha-glucanotransferase, amylo-alpha-1,6-glucosidase	0.00120283
			GL50803_10919	Ribosomal protein S10B	0.0135958
			GL50803_111911	hypothetical protein	0.00294414
			GL50803_112112	hypothetical protein	0.00106665
			GL50803_112304	Elongation factor 1-alpha	0.00235531
			GL50803_11247	Ribosomal protein L13a	0.0184958
			GL50803_112518	Kinase, NEK	0.00149361
			GL50803_11301	Nucleoside diphosphate kinase	0.0137887
			GL50803_11359	Ribosomal protein S4	0.000971128
			GL50803_115478	hypothetical protein	0.00211309
			GL50803_11950	Ribosomal protein L18	0.00872387
			GL50803_12102	Elongation factor 1-gamma	0.00388451
			GL50803_1345	Ribosomal protein L10a	0.0211978
			GL50803_13561	Translation elongation factor	0.00591505
			GL50803_13747	C4 group specific protein	0.0170879
			GL50803_13766	Protein 21.1	0.0110881
			GL50803_137695	Kinase, CMGC DYRK	0.000907891
			GL50803_137716	Axoneme-associated protein GASP-180	0.00459769
			GL50803_14049	Ribosomal protein L32	0.00382739
			GL50803_14171	Ribosomal protein L37	0.0116972
			GL50803_14345	Coiled-coil protein	0.000539217
			GL50803_14373	Dynamin	0.0014222
			GL50803_14521	Peroxiredoxin 1	0.0129484
			GL50803_14584	hypothetical protein	0.000795098
			GL50803_14620	Ribosomal protein S6	0.00839555
			GL50803_14622	Ribosomal protein L13	0.028918
			GL50803_14699	Ribosomal protein S23	0.0127401
			GL50803_14827	Ribosomal protein S11	0.0152101
			GL50803_14938	Ribosomal protein L12	0.0243102
			GL50803_14963	hypothetical protein	0.00391145
			GL50803_15046	Ribosomal protein L26	0.0424131
			GL50803_15124	Dynein light chain	0.00260262
			GL50803_15260	Ribosomal protein S15	0.00179491
			GL50803_15520	Ribosomal protein L21	0.0311005
			GL50803_15551	Ribosomal protein S18	0.00169001
			GL50803_16067	hypothetical protein	0.00243236
			GL50803_16086	Ribosomal protein L2	0.0217749
			GL50803_16114	Ribosomal protein L36-1	0.0173508
			GL50803_16265	Ribosomal protein S3a	0.0125933
			GL50803_16298	hypothetical protein	0.00189972
			GL50803_16310	Ribosomal protein L27a	0.0209607
			GL50803_16343	Median body protein	0.0154882
			GL50803_16387	Ribosomal protein L18a	0.0270793
			GL50803_16431	Ribosomal protein L19	0.0159344
			GL50803_16525	Ribosomal protein L3	0.0295284
			GL50803_16588	hypothetical protein	0.0118301
			GL50803_16652	Ribosomal protein S13	0.000215627
			GL50803_16736	Protein 21.1	0.00125246
			GL50803_16745	Axoneme-associated protein GASP-180	0.0167654
			GL50803_17054	Acidic ribosomal protein P0	0.00703411
			GL50803_17056	Ribosomal protein L9	0.000836856
			GL50803_17230	Gamma giardin	0.0300747
			GL50803_17244	Ribosomal protein L7a	0.00068106
			GL50803_17265	Dynein heavy chain	0.00716318
			GL50803_17364	Ribosomal protein S26	0.00613413
			GL50803_17395	Ribosomal protein L5	0.00132113
			GL50803_17403	hypothetical protein	0.0452988
			GL50803_17547	Ribosomal protein L4	0.00144912
			GL50803_17570	Elongation factor 2	0.0102064
			GL50803_19003	Ribosomal protein L24A	0.002215
			GL50803_19436	Ribosomal protein L7	0.0133642
			GL50803_21628	hypothetical protein	0.00309427
			GL50803_33218	Dynein intermediate chain	0.00867541
			GL50803_36069	Ribosomal protein L34	0.000666484
			GL50803_40831	Coiled-coil protein	0.00417533
			GL50803_4463	Dynein light chain	0.00988337
			GL50803_4652	Ribosomal protein S16	0.0304562
			GL50803_5517	Ribosomal protein L37a	0.0074788
			GL50803_5845	Ribosomal protein S8	0.00846381
			GL50803_5947	Ribosomal protein L35a	0.00826229
			GL50803_6022	Ribosomal protein S20	0.0119858
			GL50803_6133	Ribosomal protein L35	0.00189972
			GL50803_6135	Ribosomal protein S17	0.00172359
			GL50803_6171	hypothetical protein	0.000633241
			GL50803_6377	hypothetical protein	0.00314833
			GL50803_6430	14-3-3 protein	0.00207546
			GL50803_6939	Dynein intermediate chain	0.00135553
			GL50803_7244	hypothetical protein	0.0107943
			GL50803_7999	Ribosomal protein S3	0.012758
			GL50803_8001	Ribosomal protein L15	0.000753291
			GL50803_8074	Manganese-dependent inorganic pyrophosphatase, putative	0.00107546
			GL50803_8118	Ribosomal protein S2	0.000977511
			GL50803_8227	ATP-binding cassette protein 5	0.0057836
			GL50803_8462	Ribosomal protein L27	0.000279251
			GL50803_8855	P115, putative	0.000600374
			GL50803_91374	Coiled-coil protein	0.000410077
			GL50803_9183	hypothetical protein	0.000879264
			GL50803_93358	Alcohol dehydrogenase	0.00373582
			GL50803_95290	hypothetical protein	0.0158696
			GL50803_98056	Ribosomal protein L17	0.0319189
			GL50803_9810	Ribosomal protein L44	0.0265896
			GL50803_9861	hypothetical protein

## Sheet: Pool3
Pool 3	MW (kDa)		AC	Annotation	dNSAF	dNSAF (%)
Fractions 61-63	330-280		GL50803_10016	hypothetical protein; thioredoxin-like domain	0.000262692	0.0262692
			GL50803_10027	hypothetical protein	0.0019906	0.19906
			GL50803_100864	Vacuolar protein sorting 26, putative	0.000940943	0.0940943
Proteins present in pool 2			GL50803_10091	Ribosomal protein L23	0.000586433	0.0586433
			GL50803_100955	Mitotic spindle checkpoint protein MAD2	0.000820428	0.0820428
			GL50803_101138	Dynein heavy chain	1.61289e-05	0.00161289
			GL50803_101278	hypothetical protein	0.00356886	0.356886
			GL50803_101291	Beta tubulin	0.0108051	1.08051
			GL50803_101496	VSP	0.000695394	0.0695394
			GL50803_101501	Seryl-tRNA synthetase	0.00364435	0.364435
			GL50803_101594	CCAAT-box-binding transcription factor	0.00110088	0.110088
			GL50803_101906	SKD1 protein	0.000397414	0.0397414
			GL50803_102101	Kinesin-3	0.000162326	0.0162326
			GL50803_102108	Clathrin heavy chain	0.000222537	0.0222537
			GL50803_102178	VSP	0.00520459	0.520459
			GL50803_10255	Translation initiation factor eIF-4A, putative	0.00319463	0.319463
			GL50803_103059	Dynein heavy chain	0.000380718	0.0380718
			GL50803_10311	Ornithine carbamoyltransferase	0.0707951	7.07951
			GL50803_103454	High cysteine membrane protein Group 1	0.00147086	0.147086
			GL50803_10358	A-type flavoprotein lateral transfer candidate	0.00543088	0.543088
			GL50803_103676	Alpha-tubulin	0.0067866	0.67866
			GL50803_103709	hypothetical protein	0.00363339	0.363339
			GL50803_103713	Protein disulfide isomerase PDI4	0.000898173	0.0898173
			GL50803_10428	Ribosomal protein L10	0.00079308	0.079308
			GL50803_10429	Wos2 protein	0.0121534	1.21534
			GL50803_104685	Caltractin	0.000473144	0.0473144
			GL50803_104866	GTL3 aka MD0260	0.000429244	0.0429244
			GL50803_10609	Kinase, STE STE20	0.000984319	0.0984319
			GL50803_10661	Ubiquitin-conjugating enzyme E1	0.00228773	0.228773
			GL50803_10698	Phosphorylase B kinase gamma catalytic chain	0.000108147	0.0108147
			GL50803_10708	hypothetical protein	0.000979687	0.0979687
			GL50803_10778	hypothetical protein	0.000243727	0.0243727
			GL50803_10858	MYG1 protein	0.00161472	0.161472
			GL50803_10868	hypothetical protein	0.00244922	0.244922
			GL50803_10882	hypothetical protein	0.00470315	0.470315
			GL50803_10919	Ribosomal protein S10B	0.000621444	0.0621444
			GL50803_10969	Nucleotide-binding protein 1	0.000736933	0.0736933
			GL50803_11043	Fructose-bisphosphate aldolase	0.020625	2.0625
			GL50803_11118	Enolase	0.0334965	3.34965
			GL50803_112048	VSP	0.00400003	0.400003
			GL50803_112076	Kinase, CDC7	0.000147213	0.0147213
			GL50803_112103	Arginine deiminase	0.0492462	4.92462
			GL50803_112207	VSP	0.000812424	0.0812424
			GL50803_112304	Elongation factor 1-alpha	0.00471004	0.471004
			GL50803_11247	Ribosomal protein L13a	0.000845416	0.0845416
			GL50803_112518	Kinase, NEK	0.000119474	0.0119474
			GL50803_112681	NSF	0.00128422	0.128422
			GL50803_112693	VSP	0.00193659	0.193659
			GL50803_112811	hypothetical protein	0.000236237	0.0236237
			GL50803_112870	hypothetical protein	0.00068821	0.068821
			GL50803_11301	Nucleoside diphosphate kinase	0.0170959	1.70959
			GL50803_113284	hypothetical protein	0.00033045	0.033045
			GL50803_113415	hypothetical protein	0.000885888	0.0885888
			GL50803_113622	Protein 21.1	0.000110736	0.0110736
			GL50803_113797	VSP with INR	0.00408776	0.408776
			GL50803_113892	Long chain fatty acid CoA ligase, putative	0.000192254	0.0192254
			GL50803_11390	Kinase, NEK	0.000428692	0.0428692
			GL50803_11397	TCP-1 chaperonin subunit beta	0.00222062	0.222062
			GL50803_113987	High cysteine membrane protein Group 3	0.000499841	0.0499841
			GL50803_114162	VSP	0.00123551	0.123551
			GL50803_114210	hypothetical protein	7.65381e-05	0.00765381
			GL50803_114609	Pyruvate-flavodoxin oxidoreductase	0.00750989	0.750989
			GL50803_114776	NSF	0.000323392	0.0323392
			GL50803_114787	Alpha-7.3 giardin	0.000282283	0.0282283
			GL50803_11497	hypothetical protein	0.000177366	0.0177366
			GL50803_115239	Translation initiation factor IF-2, putative	0.000359712	0.0359712
			GL50803_116477	VSP	0.000890625	0.0890625
			GL50803_11654	Alpha-1 giardin	0.00254055	0.254055
			GL50803_11684	Leucine-rich repeat protein	0.00081441	0.081441
			GL50803_11700	hypothetical protein	0.0004406	0.04406
			GL50803_11713	Prefoldin subunit 2	0.00077105	0.077105
			GL50803_11950	Ribosomal protein L18	0.00232607	0.232607
			GL50803_11953	Coatomer alpha subunit	6.52102e-05	0.00652102
			GL50803_11992	TCP-1 chaperonin subunit epsilon	0.000602339	0.0602339
			GL50803_12102	Elongation factor 1-gamma	0.00290007	0.290007
			GL50803_12105	hypothetical protein	0.000670478	0.0670478
			GL50803_12108	Threonine dehydratase lateral transfer candidate	0.00426587	0.426587
			GL50803_12150	Alanine aminotransferase, putative	0.0145449	1.45449
			GL50803_12162	Phenylalanyl-tRNA synthetase alpha chain	0.000461775	0.0461775
			GL50803_12830	hypothetical protein	0.000619133	0.0619133
			GL50803_12999	hypothetical protein	0.000371756	0.0371756
			GL50803_13075	hypothetical protein	0.000689635	0.0689635
			GL50803_13194	VSP AS8	0.000135404	0.0135404
			GL50803_13273	Dynein light intermediate chain	0.00283484	0.283484
			GL50803_13350	Alcohol dehydrogenase lateral transfer candidate	0.000565204	0.0565204
			GL50803_13352	T-complex protein-10	0.000101677	0.0101677
			GL50803_13372	Spindle pole protein, putative	0.000358937	0.0358937
			GL50803_1345	Ribosomal protein L10a	0.00339123	0.339123
			GL50803_13500	TCP-1 chaperonin subunit theta	0.00325402	0.325402
			GL50803_13528	Sec1 vATPase	0.00077947	0.077947
			GL50803_13561	Translation elongation factor	0.00113555	0.113555
			GL50803_135885	hypothetical protein	0.00118398	0.118398
			GL50803_13603	hypothetical protein	0.000804574	0.0804574
			GL50803_13608	Acetyl-CoA synthetase	0.00240874	0.240874
			GL50803_13651	hypothetical protein	0.000119818	0.0119818
			GL50803_13747	C4 group specific protein	0.000420573	0.0420573
			GL50803_137603	TMP52	0.0010745	0.10745
			GL50803_137740	VSP	0.000923209	0.0923209
			GL50803_137753	hypothetical protein	0.000630425	0.0630425
			GL50803_13787	hypothetical protein	0.00182018	0.182018
			GL50803_13864	Heat shock protein HSP 90-alpha	0.015164	1.5164
			GL50803_13875	Phosphatase	0.000649939	0.0649939
			GL50803_13897	MCT-1 protein-like protein	0.000702729	0.0702729
			GL50803_13904	hypothetical protein	0.00385079	0.385079
			GL50803_13922	hypothetical protein	0.000306434	0.0306434
			GL50803_13998	Threonyl-tRNA synthetase	0.00419363	0.419363
			GL50803_14019	Cathepsin B precursor	0.00138789	0.138789
			GL50803_14049	Ribosomal protein L32	0.000612305	0.0612305
			GL50803_14091	Ribosomal protein L14	0.00190703	0.190703
			GL50803_14104	hypothetical protein	0.000542852	0.0542852
			GL50803_14254	Protein 21.1	0.000103574	0.0103574
			GL50803_14285	Malic enzyme	0.00583064	0.583064
			GL50803_14373	Dynamin	0.00273028	0.273028
			GL50803_14375	Asparaginyl-tRNA synthetase	0.00197546	0.197546
			GL50803_14390	hypothetical protein	0.000108925	0.0108925
			GL50803_14475	hypothetical protein	0.000437131	0.0437131
			GL50803_14521	Peroxiredoxin 1	0.0149146	1.49146
			GL50803_14551	Alpha-6 giardin	0.000280382	0.0280382
			GL50803_14584	hypothetical protein	0.000593599	0.0593599
			GL50803_14622	Ribosomal protein L13	0.000355869	0.0355869
			GL50803_14628	Phosphatidylinositol-4-phosphate 5-kinase, putative	0.00102626	0.102626
			GL50803_14660	hypothetical protein	0.00423424	0.423424
			GL50803_14704	hypothetical protein	0.000418459	0.0418459
			GL50803_14731	hypothetical protein	0.000256489	0.0256489
			GL50803_14759	6-phosphogluconate dehydrogenase, decarboxylating	0.00176801	0.176801
			GL50803_14787	Type II inositol-1,4,5-trisphosphate 5-phosphatase precursor	0.0016397	0.16397
			GL50803_14796	hypothetical protein	0.000206378	0.0206378
			GL50803_14827	Ribosomal protein S11	0.00270368	0.270368
			GL50803_14938	Ribosomal protein L12	0.000457546	0.0457546
			GL50803_14961	Vacuolar ATP synthase subunit H	0.00125696	0.125696
			GL50803_14993	Pyrophosphate-fructose 6-phosphate 1-phosphotransferase alpha subunit	0.0117869	1.17869
			GL50803_15046	Ribosomal protein L26	0.00123368	0.123368
			GL50803_15048	ATP-dependent RNA helicase-like protein	0.002158	0.2158
			GL50803_15097	Alpha-14 giardin	0.000494204	0.0494204
			GL50803_15106	Importin beta-3 subunit	0.00144698	0.144698
			GL50803_15215	Phosphatase	0.00214899	0.214899
			GL50803_15228	Ribosomal protein S15A	0.00192169	0.192169
			GL50803_15247	Grp94/Hsp90	0.00037981	0.037981
			GL50803_15260	Ribosomal protein S15	0.0005743	0.05743
			GL50803_15297	Ribokinase	0.00338903	0.338903
			GL50803_15310	hypothetical protein	0.000227213	0.0227213
			GL50803_15317	High cysteine membrane protein Group 1	0.000670312	0.0670312
			GL50803_15397	Kinase, CMGC CDK	0.000979687	0.0979687
			GL50803_15409	Kinase, NEK	0.00194035	0.194035
			GL50803_15411	Kinase, NEK-frag	0.000235902	0.0235902
			GL50803_15427	Giardia trophozoite antigen GTA-2	0.00211712	0.211712
			GL50803_15454	hypothetical protein	0.000520459	0.0520459
			GL50803_15514	Kinase, STE STE20	0.00079007	0.079007
			GL50803_15520	Ribosomal protein L21	0.000523732	0.0523732
			GL50803_15535	Deoxyhypusine synthase, putative	0.000214071	0.0214071
			GL50803_15546	hypothetical protein	0.00127622	0.127622
			GL50803_15574	Alanyl dipeptidyl peptidase	0.000342689	0.0342689
			GL50803_15600	hypothetical protein	0.000470471	0.0470471
			GL50803_15832	Aminoacyl-histidine dipeptidase	0.00301946	0.301946
			GL50803_15869	GTP-binding nuclear protein RAN/TC4	0.00147387	0.147387
			GL50803_15871	Serine peptidase, putative	0.000532666	0.0532666
			GL50803_15983	Prolyl-tRNA synthetase	0.00138277	0.138277
			GL50803_16034	Kinase, CAMK CAMKL	0.00077105	0.077105
			GL50803_16068	hypothetical protein	0.000214899	0.0214899
			GL50803_16114	Ribosomal protein L36-1	0.00185052	0.185052
			GL50803_16124	TCP-1 chaperonin subunit eta	0.000279911	0.0279911
			GL50803_16125	Glycerol-3-phosphate dehydrogenase	0.00472208	0.472208
			GL50803_16200	Developmentally regulated GTP-binding protein 1	0.00290229	0.290229
			GL50803_16235	Kinase, CAMK CAMKL	0.000619901	0.0619901
			GL50803_16263	Sjogren's syndrome nuclear autoantigen 1-like protein	0.0023568	0.23568
			GL50803_16265	Ribosomal protein S3a	0.00134312	0.134312
			GL50803_16310	Ribosomal protein L27a	0.00167665	0.167665
			GL50803_16312	Hypothetical protein	8.47136e-05	0.00847136
			GL50803_16318	High cysteine membrane protein Group 1	4.01124e-05	0.00401124
			GL50803_16322	Neurogenic locus Notch protein precursor	0.000421994	0.0421994
			GL50803_16353	hypothetical protein	0.0055148	0.55148
			GL50803_16376	ATP-dependent RNA helicase p47, putative	0.00145244	0.145244
			GL50803_16387	Ribosomal protein L18a	0.0019254	0.19254
			GL50803_16404	hypothetical protein	0.000520459	0.0520459
			GL50803_16412	Heat-shock protein, putative	0.0028579	0.28579
			GL50803_16431	Ribosomal protein L19	0.00169946	0.169946
			GL50803_16453	Carbamate kinase	0.0176561	1.76561
			GL50803_16504	hypothetical protein	0.000187976	0.0187976
			GL50803_16507	hypothetical protein	0.000285509	0.0285509
			GL50803_16520	Sec24-like	0.000212252	0.0212252
			GL50803_16525	Ribosomal protein L3	0.00109859	0.109859
			GL50803_16535	Tubulin specific chaperone E	0.000134747	0.0134747
			GL50803_16537	Protein 21.1	0.000151682	0.0151682
			GL50803_16549	Uridine kinase	0.000366305	0.0366305
			GL50803_16567	Protein phosphatase PP2A regulatory subunit A	0.000125223	0.0125223
			GL50803_16568	Transcription factor, putative	0.00052872	0.052872
			GL50803_16588	hypothetical protein	0.00136514	0.136514
			GL50803_16652	Ribosomal protein S13	0.00162221	0.162221
			GL50803_16653	hypothetical protein	0.000504687	0.0504687
			GL50803_16667	Acyl-CoA synthetase	0.00412101	0.412101
			GL50803_16716	High cysteine membrane protein Group 5	0.000123551	0.0123551
			GL50803_16766	Lysyl-tRNA synthetase	0.001012	0.1012
			GL50803_16779	Cathepsin B precursor	0.000279441	0.0279441
			GL50803_16795	Topoisomerase II	0.00173821	0.173821
			GL50803_16802	Kinase, CMGC CDK	0.00200314	0.200314
			GL50803_16833	Tenascin-like	0.000137642	0.0137642
			GL50803_16867	AAA family ATPase	0.000670016	0.0670016
			GL50803_16916	hypothetical protein	0.000100269	0.0100269
			GL50803_16967	Kinase, NEK	0.000176054	0.0176054
			GL50803_16969	RAN binding protein 1	0.000501647	0.0501647
			GL50803_16986	Kinase, STE STE20	0.00012772	0.012772
			GL50803_17025	Nuclear ATP/GTP-binding protein	0.000125035	0.0125035
			GL50803_17053	Protein 21.1	0.000478583	0.0478583
			GL50803_17054	Acidic ribosomal protein P0	0.00051088	0.051088
			GL50803_17055	Spindle pole protein, putative	0.00255532	0.255532
			GL50803_17056	Ribosomal protein L9	0.000450127	0.0450127
			GL50803_17060	Protein 21.1	0.000400996	0.0400996
			GL50803_17063	Pyruvate-flavodoxin oxidoreductase	0.00597291	0.597291
			GL50803_17090	Giardia trophozoite antigen GTA-1	0.00506082	0.506082
			GL50803_17121	Bip	0.0130384	1.30384
			GL50803_17143	Pyruvate kinase	0.00210819	0.210819
			GL50803_17149	GTP-binding protein	0.000821237	0.0821237
			GL50803_17153	Alpha-11 giardin	0.000813747	0.0813747
			GL50803_17164	Sec24-like	0.000171521	0.0171521
			GL50803_17166	hypothetical protein	0.000113917	0.0113917
			GL50803_17190	Eukaryotic peptide chain release factor subunit 1	0.000182218	0.0182218
			GL50803_17230	Gamma giardin	0.00026776	0.026776
			GL50803_17243	Dynein heavy chain	0.000115497	0.0115497
			GL50803_17244	Ribosomal protein L7a	0.00222062	0.222062
			GL50803_17249	Coiled-coil protein	4.97155e-05	0.00497155
			GL50803_17254	Phosphomannomutase-2	0.00483113	0.483113
			GL50803_17255	hypothetical protein	0.00313529	0.313529
			GL50803_17265	Dynein heavy chain	0.000249042	0.0249042
			GL50803_17304	Alpha adaptin	0.000531759	0.0531759
			GL50803_17327	Xaa-Pro dipeptidase	0.000750211	0.0750211
			GL50803_17332	hypothetical protein	0.000251429	0.0251429
			GL50803_17395	Ribosomal protein L5	0.00112153	0.112153
			GL50803_17400	hypothetical protein	0.00371283	0.371283
			GL50803_17411	TCP-1 chaperonin subunit gamma	0.00103354	0.103354
			GL50803_17413	CDC19	0.000632296	0.0632296
			GL50803_17448	DNA-directed RNA polymerase RPB2	6.44033e-05	0.00644033
			GL50803_17451	Deoxynucleoside kinase	0.00165883	0.165883
			GL50803_17474	hypothetical protein	0.00123878	0.123878
			GL50803_17476	CXC-rich protein	0.000191963	0.0191963
			GL50803_17482	TCP-1 chaperonin subunit alpha	0.00016107	0.016107
			GL50803_17547	Ribosomal protein L4	0.00158114	0.158114
			GL50803_17558	Kinase, CMGC DYRK	6.74825e-05	0.00674825
			GL50803_17565	TBP-interacting protein TIP49	0.000689635	0.0689635
			GL50803_17566	Kinase, CAMK CAMKL	0.000129508	0.0129508
			GL50803_17570	Elongation factor 2	0.00880955	0.880955
			GL50803_17579	Inositol-3-phosphate synthase	0.0016685	0.16685
			GL50803_17585	Protein 21.1	0.00011598	0.011598
			GL50803_19003	Ribosomal protein L24A	0.00163281	0.163281
			GL50803_19203	hypothetical protein	0.000345533	0.0345533
			GL50803_19436	Ribosomal protein L7	0.00177178	0.177178
			GL50803_21118	Long chain fatty acid CoA ligase 5	0.000571484	0.0571484
			GL50803_21331	26S protease regulatory subunit 7	0.000415329	0.0415329
			GL50803_21423	Beta adaptin	0.00250115	0.250115
			GL50803_21444	Spindle pole protein, putative	0.000141621	0.0141621
			GL50803_21628	hypothetical protein	0.00260909	0.260909
			GL50803_21942	NADP-specific glutamate dehydrogenase	0.00834589	0.834589
			GL50803_221693	hypothetical protein	0.000221178	0.0221178
			GL50803_22291	hypothetical protein	0.000176427	0.0176427
			GL50803_22338	hypothetical protein	0.00019733	0.019733
			GL50803_22543	hypothetical protein	0.00076281	0.076281
			GL50803_22587	hypothetical protein	0.000247102	0.0247102
			GL50803_22808	Histidyl-tRNA synthetase	8.66529e-05	0.00866529
			GL50803_23004	hypothetical protein	0.00613056	0.613056
			GL50803_23833	Vacuolar protein sorting 35	0.000870833	0.0870833
			GL50803_24321	Kinase, NEK	0.000578288	0.0578288
			GL50803_24537	Spindle pole protein, putative	0.0040424	0.40424
			GL50803_2483	Kinase, NEK	0.00147242	0.147242
			GL50803_24842	Protein 21.1	0.000629837	0.0629837
			GL50803_24880	High cysteine membrane protein Group 2	0.000176801	0.0176801
			GL50803_27310	Stress-induced-phosphoprotein 1	0.00808618	0.808618
			GL50803_27925	Protein 21.1	0.00497945	0.497945
			GL50803_28234	Adenylate kinase	0.000292187	0.0292187
			GL50803_29307	UTP-glucose-1-phosphate uridylyltransferase	0.000370104	0.0370104
			GL50803_3042	Hybrid cluster protein lateral transfer candidate	0.000879649	0.0879649
			GL50803_31530	NH3-dependent NAD+ synthetase	0.000870454	0.0870454
			GL50803_3206	Pyruvate kinase	0.000509318	0.0509318
			GL50803_32697	hypothetical protein	0.000971119	0.0971119
			GL50803_32730	hypothetical protein	0.000198862	0.0198862
			GL50803_33218	Dynein intermediate chain	0.000990041	0.0990041
			GL50803_3331	Malate dehydrogenase	0.0140886	1.40886
			GL50803_33685	hypothetical protein	0.000387318	0.0387318
			GL50803_33689	Dipeptidyl-peptidase III	0.00218281	0.218281
			GL50803_33769	NADH oxidase lateral transfer candidate	0.00516158	0.516158
			GL50803_3538	hypothetical protein	0.000293216	0.0293216
			GL50803_35428	Valine-tRNA ligase	0.000273476	0.0273476
			GL50803_35670	Zinc finger domain protein	0.000211354	0.0211354
			GL50803_3593	Alcohol dehydrogenase lateral transfer candidate	0.00674735	0.674735
			GL50803_3643	70 kDa peptidylprolyl isomerase, putative	0.00295645	0.295645
			GL50803_3733	hypothetical protein	0.000915093	0.0915093
			GL50803_37578	hypothetical protein	0.00102807	0.102807
			GL50803_3760	Protein 21.1	0.000362058	0.0362058
			GL50803_3822	Dipeptidyl-peptidase III	0.000314975	0.0314975
			GL50803_3861	Alcohol dehydrogenase 3 lateral transfer candidate	0.00408657	0.408657
			GL50803_4039	Leucine-rich repeat protein	0.00191709	0.191709
			GL50803_41401	VSP	0.00192763	0.192763
			GL50803_4197	Phosphatidylinositol transfer protein alpha isoform	0.0168961	1.68961
			GL50803_4204	MutT/nudix family protein	0.0016857	0.16857
			GL50803_4259	hypothetical protein	0.000294252	0.0294252
			GL50803_4383	Protein 21.1	0.000212162	0.0212162
			GL50803_4507	CTP synthase/UTP-ammonia lyase	0.000930429	0.0930429
			GL50803_4547	Ribosomal protein S9	0.0008812	0.08812
			GL50803_4820	hypothetical protein	0.000517226	0.0517226
			GL50803_5328	Sigma adaptin	0.00413414	0.413414
			GL50803_5333	Calmodulin	0.00326562	0.326562
			GL50803_5346	Kinase, NEK	0.00202694	0.202694
			GL50803_5359	Nucleolar protein NOP5	0.000543383	0.0543383
			GL50803_5593	Ribosomal protein L11	0.000962699	0.0962699
			GL50803_5604	hypothetical protein	0.00555156	0.555156
			GL50803_5643	Kinase	0.00146094	0.146094
			GL50803_5795	Leucine-rich repeat protein 1 virus receptor protein	0.00166769	0.166769
			GL50803_5845	Ribosomal protein S8	0.000478583	0.0478583
			GL50803_5883	hypothetical protein	0.00237077	0.237077
			GL50803_5942	Polyadenylate-binding protein, putative	0.00188401	0.188401
			GL50803_5947	Ribosomal protein L35a	0.00067702	0.067702
			GL50803_6022	Ribosomal protein S20	0.0006609	0.06609
			GL50803_6148	Alanyl dipeptidyl peptidase	0.000109426	0.0109426
			GL50803_6184	Branched-chain amino acid aminotransferase lateral transfer candidate	0.00211116	0.211116
			GL50803_6226	Glycogen phosphorylase	0.00702958	0.702958
			GL50803_6283	hypothetical protein	0.00629799	0.629799
			GL50803_6330	hypothetical protein	0.00583836	0.583836
			GL50803_6372	High cysteine protein	0.000156235	0.0156235
			GL50803_6377	hypothetical protein	0.000911753	0.0911753
			GL50803_6430	14-3-3 protein	0.0382789	3.82789
			GL50803_6531	hypothetical protein	0.000219719	0.0219719
			GL50803_6633	Farnesyl diphosphate synthase	0.00531968	0.531968
			GL50803_6687	Glyceraldehyde 3-phosphate dehydrogenase	0.0203227	2.03227
			GL50803_7082	Ribosomal protein S21	0.00187131	0.187131
			GL50803_7110	Ubiquitin	0.00304659	0.304659
			GL50803_7195	Glutamate synthase	0.00347735	0.347735
			GL50803_7233	hypothetical protein	0.000385525	0.0385525
			GL50803_7244	hypothetical protein	0.00130115	0.130115
			GL50803_7270	hypothetical protein	0.000116304	0.0116304
			GL50803_7309	Syntaxin-like protein 1	0.00028421	0.028421
			GL50803_7343	hypothetical protein	0.000262692	0.0262692
			GL50803_7422	hypothetical protein	0.00013388	0.013388
			GL50803_7439	Ser/Thr phosphatase 2A, 65kDa reg sub A	0.0019158	0.19158
			GL50803_7532	Vacuolar ATP synthase catalytic subunit A	0.00533967	0.533967
			GL50803_7556	Lysosomal acid phosphatase precursor	0.000416367	0.0416367
			GL50803_7766	Ribosomal protein SA	0.00237924	0.237924
			GL50803_7796	Alpha-2 giardin	0.000281329	0.0281329
			GL50803_7807	WD-40 repeat protein	0.000149236	0.0149236
			GL50803_7865	L-asparaginase	0.000208184	0.0208184
			GL50803_7953	Arsenical pump-driving ATPase	0.00141141	0.141141
			GL50803_7999	Ribosomal protein S3	0.00191874	0.191874
			GL50803_8001	Ribosomal protein L15	0.000408203	0.0408203
			GL50803_8118	Ribosomal protein S2	0.000344105	0.0344105
			GL50803_8163	Manganese-dependent inorganic pyrophosphatase, putative	0.000359454	0.0359454
			GL50803_8217	Uridine kinase	0.000286163	0.0286163
			GL50803_8227	ATP-binding cassette protein 5	0.000234573	0.0234573
			GL50803_8360	Acid sphingomyelinase-like phosphodiesterase 3b precursor	0.000569067	0.0569067
			GL50803_8407	Aminoacyl-histidine dipeptidase	0.00230401	0.230401
			GL50803_8444	MDR-type permease	0.000375106	0.0375106
			GL50803_8445	Kinase, NEK	0.00195281	0.195281
			GL50803_8496	Rac/Rho-like protein	0.000381988	0.0381988
			GL50803_8528	hypothetical protein	0.00283887	0.283887
			GL50803_8587	Kinase, AGC NDR	0.00138213	0.138213
			GL50803_8621	Leucyl-tRNA synthetase	0.000354959	0.0354959
			GL50803_86511	Acyl-CoA synthetase	0.00740135	0.740135
			GL50803_86681	Glutaminyl-tRNA synthetase	0.000118623	0.0118623
			GL50803_8692	hypothetical protein	0.000251581	0.0251581
			GL50803_87039	hypothetical protein	5.40737e-05	0.00540737
			GL50803_87058	Vacuolar ATP synthase subunit C	0.00016857	0.016857
			GL50803_87677	Kinase, NEK	6.8935e-05	0.0068935
			GL50803_8799	hypothetical protein	0.000266049	0.0266049
			GL50803_8805	Kinase, SCY1	0.00240212	0.240212
			GL50803_8822	2,3-bisphosphoglycerate-independent phosphoglycerate mutase	0.00254486	0.254486
			GL50803_8826	Glucokinase	0.00024278	0.024278
			GL50803_88765	Cytosolic HSP70	0.0151748	1.51748
			GL50803_8917	Mu adaptin	0.00115125	0.115125
			GL50803_8928	Protein 21.1	0.0004406	0.04406
			GL50803_8974	hypothetical protein	0.000475848	0.0475848
			GL50803_9030	Protein 21.1	0.008075	0.8075
			GL50803_9038	Nicotinate phosphoribosyltransferase	0.00040424	0.040424
			GL50803_9045	hypothetical protein	0.000514034	0.0514034
			GL50803_9058	hypothetical protein	0.000745176	0.0745176
			GL50803_9062	Long chain fatty acid CoA ligase 5	0.000488121	0.0488121
			GL50803_9077	Inositol 5-phosphatase 4	7.52244e-05	0.00752244
			GL50803_90872	Phosphoglycerate kinase	0.00610808	0.610808
			GL50803_91056	Aspartate aminotransferase, cytoplasmic	0.0019502	0.19502
			GL50803_9115	Glucose-6-phosphate isomerase	0.0034222	0.34222
			GL50803_9117	CAMP-dependent protein kinase regulatory chain	0.000362058	0.0362058
			GL50803_9157	hypothetical protein	0.00123368	0.123368
			GL50803_91643	26S proteasome regulatory subunit, putative	0.000185327	0.0185327
			GL50803_9183	hypothetical protein	0.00293032	0.293032
			GL50803_91919	TCP-1 chaperonin subunit alpha	0.000151406	0.0151406
			GL50803_92760	hypothetical protein	0.000341985	0.0341985
			GL50803_93358	Alcohol dehydrogenase	0.00450127	0.450127
			GL50803_93548	Phospholipase B	0.00122461	0.122461
			GL50803_9376	Sec23	0.000870454	0.0870454
			GL50803_94117	hypothetical protein	3.79724e-05	0.00379724
			GL50803_9413	Protein disulfide isomerase PDI2	0.00188836	0.188836
			GL50803_9421	Kinase, NEK	0.00114073	0.114073
			GL50803_9506	hypothetical protein	0.000385525	0.0385525
			GL50803_95064	tRNA-ribosyltransferase, putative	0.000414296	0.0414296
			GL50803_95162	Tenascin-like	0.000291166	0.0291166
			GL50803_9593	Coatomer beta' subunit	8.30244e-05	0.00830244
			GL50803_96460	Alanyl-tRNA synthetase	0.000515625	0.0515625
			GL50803_9658	Kinase, NEK	0.00027483	0.027483
			GL50803_9704	Transketolase	0.00359037	0.359037
			GL50803_9719	NADH oxidase	0.000776442	0.0776442
			GL50803_9779	UPL-1	0.00940184	0.940184
			GL50803_9780	hypothetical protein	0.00167216	0.167216
			GL50803_9803	La ribonucleoprotein, putative	0.00526441	0.526441
			GL50803_98054	Heat shock protein HSP 90-alpha	0.0106307	1.06307
			GL50803_9808	Chaperone protein DnaJ	0.0083477	0.83477
			GL50803_9825	TBP-interacting protein TIP49	0.00142348	0.142348
			GL50803_9827	Thioredoxin reductase	0.00609965	0.609965
			GL50803_9861	hypothetical protein	0.00259554	0.259554
			GL50803_9909	Pyruvate, phosphate dikinase	0.00744186	0.744186
			GL50803_9912	Ribonuclease, putative	0.000161853	0.0161853

## Sheet: Pool4
Pool 4	MW (kDa)		AC	Annotation	dNSAF
Fractions 64-66	277-245		GL50803_10016	hypothetical protein; Trx-like domain	0.0021209
			GL50803_10027	hypothetical protein	0.00368306
NR activity			GL50803_100864	Vacuolar protein sorting 26, putative	0.000949612
			GL50803_100955	Mitotic spindle checkpoint protein MAD2	0.00206997
Proteins present in pool 2			GL50803_101278	hypothetical protein	0.00139015
			GL50803_101291	Beta tubulin	0.00827245
			GL50803_101496	VSP	0.00052635
			GL50803_101501	Seryl-tRNA synthetase	0.00294234
			GL50803_101534	Kinase, NEK	0.0014744
			GL50803_101594	CCAAT-box-binding transcription factor	0.000793585
			GL50803_101832	High cysteine protein	0.000156792
			GL50803_101906	SKD1 protein	0.000694168
			GL50803_102101	Kinesin-3	0.000163822
			GL50803_102108	Clathrin heavy chain	4.49175e-05
			GL50803_102178	VSP	0.00328284
			GL50803_10231	TCP-1 chaperonin subunit zeta	0.000451023
			GL50803_102444	Protein 21.1	0.0010549
			GL50803_10255	Translation initiation factor eIF-4A, putative	0.010317
			GL50803_102678	hypothetical protein	0.000683257
			GL50803_102813	Protein 21.1	0.00171511
			GL50803_10299	hypothetical protein	0.00116185
			GL50803_10311	Ornithine carbamoyltransferase	0.0393218
			GL50803_10324	Ribulose-phosphate 3-epimerase	0.000348716
			GL50803_10330	Tenascin precursor	0.000654013
			GL50803_103454	High cysteine membrane protein Group 1	0.0015986
			GL50803_10358	A-type flavoprotein lateral transfer candidate	0.00162397
			GL50803_10367	Ribosomal protein S24	0.000636671
			GL50803_103676	Alpha-tubulin	0.00407245
			GL50803_10370	ATP/GTP binding protein, putative	0.00037104
			GL50803_103709	hypothetical protein	0.00138746
			GL50803_103713	Protein disulfide isomerase PDI4	0.00759689
			GL50803_103855	Vacuolar protein sorting 29	0.000185931
			GL50803_10423	hypothetical protein	0.00161617
			GL50803_104250	hypothetical protein	0.0071742
			GL50803_10428	Ribosomal protein L10	0.000400193
			GL50803_10429	Wos2 protein	0.0190795
			GL50803_104685	Caltractin	0.00286502
			GL50803_104866	GTL3 aka MD0260	0.000866398
			GL50803_10609	Kinase, STE STE20	0.000397355
			GL50803_10623	Phosphoenolpyruvate carboxykinase	0.000128502
			GL50803_10698	Phosphorylase B kinase gamma catalytic chain	0.000327431
			GL50803_10708	hypothetical protein	0.000865124
			GL50803_10829	Glucosamine-6-phosphate deaminase	0.00127818
			GL50803_10858	MYG1 protein	0.000931198
			GL50803_10868	hypothetical protein	0.00164786
			GL50803_10882	hypothetical protein	0.00362966
			GL50803_10969	Nucleotide-binding protein 1	0.00148744
			GL50803_11034	hypothetical protein	0.000376864
			GL50803_11043	Fructose-bisphosphate aldolase	0.020815
			GL50803_11118	Enolase	0.0147307
			GL50803_112048	VSP	0.00293592
			GL50803_112103	Arginine deiminase	0.0239081
			GL50803_112207	VSP	0.000409954
			GL50803_112304	Elongation factor 1-alpha	0.0104575
			GL50803_11247	Ribosomal protein L13a	0.00127981
			GL50803_112681	NSF	0.000236259
			GL50803_112693	VSP	0.00195443
			GL50803_112885	Adenine phosphoribosyltransferase	0.00793717
			GL50803_11301	Nucleoside diphosphate kinase	0.0311674
			GL50803_113133	hypothetical protein	0.000100407
			GL50803_113284	hypothetical protein	0.00133398
			GL50803_113365	5'-3' exoribonuclease 2	8.59311e-05
			GL50803_11342	hypothetical protein	0.00201697
			GL50803_11354	hypothetical protein	0.00328985
			GL50803_113553	Kinase, NEK	0.00271516
			GL50803_113797	VSP with INR	0.00518624
			GL50803_11380	hypothetical protein	0.00255702
			GL50803_113892	Long chain fatty acid CoA ligase, putative	0.00110872
			GL50803_11390	Kinase, NEK	0.00010816
			GL50803_11397	TCP-1 chaperonin subunit beta	0.00160077
			GL50803_113987	High cysteine membrane protein Group 3	0.000605335
			GL50803_114162	VSP	0.00162096
			GL50803_114246	GTP-binding protein, putative	0.00062099
			GL50803_11436	Molybdopterin biosynthesis MoeB protein	0.000955007
			GL50803_114609	Pyruvate-flavodoxin oxidoreductase	0.00395722
			GL50803_114626	High cysteine membrane protein EGF-like	9.97515e-05
			GL50803_114674	Hypothetical protein	0.000350169
			GL50803_114776	NSF	0.000475958
			GL50803_114787	Alpha-7.3 giardin	0.00199418
			GL50803_11495	Rab GDI	0.00142744
			GL50803_115066	High cysteine membrane protein VSP-like	7.20142e-05
			GL50803_115159	hypothetical protein	0.000391494
			GL50803_115239	Translation initiation factor IF-2, putative	0.00054454
			GL50803_11599	Lysophosphatidic acid phosphatase	0.000212761
			GL50803_116477	VSP	0.00089883
			GL50803_11654	Alpha-1 giardin	0.00610642
			GL50803_11684	Leucine-rich repeat protein	0.000616435
			GL50803_11950	Ribosomal protein L18	0.0014085
			GL50803_11992	TCP-1 chaperonin subunit epsilon	0.000455917
			GL50803_12063	Variant-specific surface protein	0.00101498
			GL50803_12102	Elongation factor 1-gamma	0.000836225
			GL50803_12108	Threonine dehydratase lateral transfer candidate	0.00448456
			GL50803_12150	Alanine aminotransferase, putative	0.00629095
			GL50803_12216	Vacuolar ATP synthase subunit B	0.000338192
			GL50803_13272	hypothetical protein	0.000915974
			GL50803_13273	Dynein light intermediate chain	0.0017881
			GL50803_13350	Alcohol dehydrogenase lateral transfer candidate	0.000760549
			GL50803_1345	Ribosomal protein L10a	0.000760549
			GL50803_13500	TCP-1 chaperonin subunit theta	0.00119418
			GL50803_13528	Sec1 vATPase	0.000655543
			GL50803_13561	Translation elongation factor	0.00191001
			GL50803_135885	hypothetical protein	0.00199148
			GL50803_13603	hypothetical protein	0.000811987
			GL50803_13608	Acetyl-CoA synthetase	0.00150486
			GL50803_137603	TMP52	0.00162659
			GL50803_13766	Protein 21.1	0.000298369
			GL50803_137733	Kinase, NEK	0.000282965
			GL50803_137740	VSP	0.000745371
			GL50803_137744	VSP	0.000340245
			GL50803_137753	hypothetical protein	0.000347036
			GL50803_13864	Heat shock protein HSP 90-alpha	0.0111535
			GL50803_13875	Phosphatase	0.000491945
			GL50803_13890	Phosphatidyl synthase	0.000247178
			GL50803_13922	hypothetical protein	0.000154629
			GL50803_13998	Threonyl-tRNA synthetase	0.000120922
			GL50803_14019	Cathepsin B precursor	0.00224108
			GL50803_14091	Ribosomal protein L14	0.00256613
			GL50803_14104	hypothetical protein	0.000109571
			GL50803_14213	hypothetical protein	0.000280135
			GL50803_14285	Malic enzyme	0.00181057
			GL50803_14373	Dynamin	0.000688858
			GL50803_14375	Asparaginyl-tRNA synthetase	0.00107351
			GL50803_14392	Metallo-beta-lactamase superfamily protein	0.000805501
			GL50803_14481	hypothetical protein	0.00188151
			GL50803_14521	Peroxiredoxin 1	0.0117908
			GL50803_14567	hypothetical protein	0.000836225
			GL50803_14581	Chaperone protein DnaK HSP70	0.000525254
			GL50803_14584	hypothetical protein	0.000342324
			GL50803_14614	Eukaryotic translation initiation factor 5A	0.00112806
			GL50803_14622	Ribosomal protein L13	0.000359148
			GL50803_14628	Phosphatidylinositol-4-phosphate 5-kinase, putative	0.000147959
			GL50803_14660	hypothetical protein	0.00498546
			GL50803_14670	Protein disulfide isomerase PDI3	0.000724488
			GL50803_14699	Ribosomal protein S23	0.000587697
			GL50803_14731	hypothetical protein	0.000258852
			GL50803_14759	6-phosphogluconate dehydrogenase, decarboxylating	0.00231959
			GL50803_14827	Ribosomal protein S11	0.000545718
			GL50803_14841	Phosphoglycolate phosphatase	0.00109618
			GL50803_14856	Signal recognition particle receptor	0.000147181
			GL50803_14872	Protein 21.1	0.000134358
			GL50803_14874	hypothetical protein	0.000444659
			GL50803_14961	Vacuolar ATP synthase subunit H	0.000475702
			GL50803_14993	Pyrophosphate-fructose 6-phosphate 1-phosphotransferase alpha subunit	0.00896021
			GL50803_15046	Ribosomal protein L26	0.000622523
			GL50803_15048	ATP-dependent RNA helicase-like protein	0.00256221
			GL50803_15089	hypothetical protein	0.000368599
			GL50803_15090	L-serine dehydratase	0.000162869
			GL50803_15097	Alpha-14 giardin	0.000748136
			GL50803_15106	Importin beta-3 subunit	0.000657138
			GL50803_15127	Deoxyribose-phosphate aldolase lateral transfer candidate	0.00162869
			GL50803_15215	Phosphatase	0.000813296
			GL50803_15228	Ribosomal protein S15A	0.00129293
			GL50803_15251	hypothetical protein	0.000857557
			GL50803_15297	Ribokinase	0.00708482
			GL50803_15304	Protein 21.1	0.000165434
			GL50803_15310	hypothetical protein	0.000687918
			GL50803_15317	High cysteine membrane protein Group 1	0.000676488
			GL50803_15383	Peroxiredoxin 1	0.00642262
			GL50803_15397	Kinase, CMGC CDK	0.000988713
			GL50803_15409	Kinase, NEK	0.0034269
			GL50803_15427	Giardia trophozoite antigen GTA-2	0.00106831
			GL50803_15514	Kinase, STE STE20	0.000797349
			GL50803_15546	hypothetical protein	0.000965984
			GL50803_15549	Dynein binding protein, putative	0.000112806
			GL50803_15600	hypothetical protein	0.000949612
			GL50803_15832	Aminoacyl-histidine dipeptidase	0.00192459
			GL50803_15869	GTP-binding nuclear protein RAN/TC4	0.00223117
			GL50803_15956	WD-40 repeat protein	0.00108967
			GL50803_15977	hypothetical protein	0.000177488
			GL50803_15983	Prolyl-tRNA synthetase	0.00310113
			GL50803_16034	Kinase, CAMK CAMKL	0.00155631
			GL50803_16067	hypothetical protein	0.000261809
			GL50803_16069	Phosphoacetylglucosamine mutase	0.000328926
			GL50803_16086	Ribosomal protein L2	0.000669646
			GL50803_16114	Ribosomal protein L36-1	0.000933785
			GL50803_16124	TCP-1 chaperonin subunit eta	0.000141245
			GL50803_16125	Glycerol-3-phosphate dehydrogenase	0.00181546
			GL50803_16180	Protein phosphatase methylesterase-1	0.000200574
			GL50803_16200	Developmentally regulated GTP-binding protein 1	0.00067593
			GL50803_16235	Kinase, CAMK CAMKL	0.000625613
			GL50803_16263	Sjogren's syndrome nuclear autoantigen 1-like protein	0.0103069
			GL50803_16310	Ribosomal protein L27a	0.000564031
			GL50803_16318	High cysteine membrane protein Group 1	0.000121446
			GL50803_16322	Neurogenic locus Notch protein precursor	0.000709803
			GL50803_16328	DRAP deaminase	0.000591835
			GL50803_16353	hypothetical protein	0.000890497
			GL50803_16376	ATP-dependent RNA helicase p47, putative	0.00293165
			GL50803_16387	Ribosomal protein L18a	0.000971568
			GL50803_16404	hypothetical protein	0.00105051
			GL50803_16431	Ribosomal protein L19	0.000857557
			GL50803_16453	Carbamate kinase	0.0348396
			GL50803_16504	hypothetical protein	0.000569124
			GL50803_16507	hypothetical protein	0.000288139
			GL50803_16520	Sec24-like	0.000214207
			GL50803_16526	WD-repeat protein	0.00127014
			GL50803_16535	Tubulin specific chaperone E	0.000135988
			GL50803_16537	Protein 21.1	0.000612318
			GL50803_16549	Uridine kinase	0.000246453
			GL50803_16595	Liver stage antigen-like protein	0.000139217
			GL50803_16653	hypothetical protein	0.000679116
			GL50803_16667	Acyl-CoA synthetase	0.0024035
			GL50803_16678	hypothetical protein	0.000515587
			GL50803_16716	High cysteine membrane protein Group 5	0.000498757
			GL50803_16717	hypothetical protein	0.00384919
			GL50803_16736	Protein 21.1	6.96277e-05
			GL50803_16766	Lysyl-tRNA synthetase	0.000583615
			GL50803_16779	Cathepsin B precursor	0.000282016
			GL50803_16795	Topoisomerase II	0.00182169
			GL50803_16802	Kinase, CMGC CDK	0.00346559
			GL50803_16839	Kinase, NEK-frag	0.000540107
			GL50803_16867	AAA family ATPase	0.00125578
			GL50803_16945	Kinesin-13	0.000117704
			GL50803_16967	Kinase, NEK	5.92252e-05
			GL50803_16969	RAN binding protein 1	0.00759403
			GL50803_16975	DNA topoisomerase II	5.63653e-05
			GL50803_17053	Protein 21.1	0.000885485
			GL50803_17055	Spindle pole protein, putative	0.00106189
			GL50803_17056	Ribosomal protein L9	0.000454274
			GL50803_17060	Protein 21.1	0.00134897
			GL50803_17063	Pyruvate-flavodoxin oxidoreductase	0.00413544
			GL50803_17090	Giardia trophozoite antigen GTA-1	0.0120721
			GL50803_17105	IFT complex B	4.28779e-05
			GL50803_17106	26S protease regulatory subunit 8	0.000209578
			GL50803_17121	Bip	0.00446893
			GL50803_17143	Pyruvate kinase	0.00182367
			GL50803_17153	Alpha-11 giardin	0.00355872
			GL50803_17190	Eukaryotic peptide chain release factor subunit 1	0.00183896
			GL50803_17224	Alpha-SNAP, putative	0.00253814
			GL50803_17231	Kinase, NEK	0.000250618
			GL50803_17254	Phosphomannomutase-2	0.00359258
			GL50803_17255	hypothetical protein	0.000506269
			GL50803_17265	Dynein heavy chain	6.28341e-05
			GL50803_17312	hypothetical protein	0.000125621
			GL50803_17327	Xaa-Pro dipeptidase	0.000757123
			GL50803_17395	Ribosomal protein L5	0.00113186
			GL50803_17400	hypothetical protein	0.00562055
			GL50803_17411	TCP-1 chaperonin subunit gamma	0.000745041
			GL50803_17413	CDC19	0.000127624
			GL50803_17451	Deoxynucleoside kinase	0.000669646
			GL50803_17460	G1 to S phase transition protein 1, putative	0.00072293
			GL50803_17474	hypothetical protein	0.00013891
			GL50803_17482	TCP-1 chaperonin subunit alpha	0.000812772
			GL50803_17547	Ribosomal protein L4	0.000265951
			GL50803_17563	Kinase, CMGC MAPK	0.00152801
			GL50803_17565	TBP-interacting protein TIP49	0.000869986
			GL50803_17566	Kinase, CAMK CAMKL	0.000522803
			GL50803_17568	Protein 21.1	0.00140068
			GL50803_17570	Elongation factor 2	0.00992016
			GL50803_17578	Kinase, NEK-frag	8.15928e-05
			GL50803_17579	Inositol-3-phosphate synthase	0.000306159
			GL50803_17585	Protein 21.1	0.000702289
			GL50803_2101	Cytidine deaminase	0.00250868
			GL50803_2107	hypothetical protein	0.00230599
			GL50803_21118	Long chain fatty acid CoA ligase 5	0.00109857
			GL50803_21331	26S protease regulatory subunit 7	0.000209578
			GL50803_221693	hypothetical protein	0.000260418
			GL50803_22291	hypothetical protein	0.000356104
			GL50803_22385	Protein 21.1	8.63727e-05
			GL50803_22543	hypothetical protein	6.41531e-05
			GL50803_22850	Kinase, CMGC MAPK	0.00373514
			GL50803_23004	hypothetical protein	0.0077338
			GL50803_23833	Vacuolar protein sorting 35	0.000439428
			GL50803_24122	Spindle pole protein, putative	0.000134897
			GL50803_24321	Kinase, NEK	0.00350169
			GL50803_2452	Ornithine cyclodeaminase	0.00330069
			GL50803_24537	Spindle pole protein, putative	0.000652743
			GL50803_24662	L-serine dehydratase	0.000640309
			GL50803_24842	Protein 21.1	0.000454028
			GL50803_24880	High cysteine membrane protein Group 2	0.000267645
			GL50803_24947	hypothetical protein	0.00176928
			GL50803_27310	Stress-induced-phosphoprotein 1	0.00229072
			GL50803_27925	Protein 21.1	0.00267305
			GL50803_2796	Kinase, STE STE20	0.000589759
			GL50803_28234	Adenylate kinase	0.000884638
			GL50803_29307	UTP-glucose-1-phosphate uridylyltransferase	0.000933785
			GL50803_3032	Tryptophanyl-tRNA synthetase	0.000587697
			GL50803_3042	Hybrid cluster protein lateral transfer candidate	0.000887753
			GL50803_31530	NH3-dependent NAD+ synthetase	0.000878473
			GL50803_3206	Pyruvate kinase	0.00167053
			GL50803_32697	hypothetical protein	0.000367525
			GL50803_33218	Dynein intermediate chain	0.000333054
			GL50803_3331	Malate dehydrogenase	0.00964817
			GL50803_33689	Dipeptidyl-peptidase III	0.0017983
			GL50803_33769	NADH oxidase lateral transfer candidate	0.00329912
			GL50803_3538	hypothetical protein	0.000887753
			GL50803_3565	Dihydrouridine synthase, putative	0.000151425
			GL50803_35670	Zinc finger domain protein	0.000213301
			GL50803_3593	Alcohol dehydrogenase lateral transfer candidate	0.00610078
			GL50803_3643	70 kDa peptidylprolyl isomerase, putative	0.00919971
			GL50803_37578	hypothetical protein	0.00207508
			GL50803_3861	Alcohol dehydrogenase 3 lateral transfer candidate	0.00462523
			GL50803_3910	hypothetical protein	0.0071742
			GL50803_4039	Leucine-rich repeat protein	0.000725531
			GL50803_4059	5-methylthioadenosine nucleosidase, S-adenosylhomocysteine nucleosidase	0.00200097
			GL50803_40817	Actin related protein	0.000672325
			GL50803_41401	VSP	0.00233446
			GL50803_4197	Phosphatidylinositol transfer protein alpha isoform	0.0185133
			GL50803_4204	MutT/nudix family protein	0.00136098
			GL50803_4349	Endothelin-converting enzyme 2	0.00118367
			GL50803_4547	Ribosomal protein S9	0.000444659
			GL50803_4767	Protein 21.1	0.00137321
			GL50803_480	Translation initiation inhibitor	0.00420203
			GL50803_4928	hypothetical protein	0.00060029
			GL50803_5171	Protein 21.1	0.000597445
			GL50803_5188	Protein 21.1	0.00080964
			GL50803_5328	Sigma adaptin	0.000596033
			GL50803_5333	Calmodulin	0.00494357
			GL50803_5346	Kinase, NEK	0.00238655
			GL50803_5593	Ribosomal protein L11	0.000485784
			GL50803_5604	hypothetical protein	0.0112054
			GL50803_5643	Kinase	0.000122866
			GL50803_5795	Leucine-rich repeat protein 1 virus receptor protein	0.00112204
			GL50803_5800	hypothetical protein	0.00156792
			GL50803_5810	hypothetical protein	0.0115476
			GL50803_5883	hypothetical protein	0.00104677
			GL50803_5942	Polyadenylate-binding protein, putative	0.000570411
			GL50803_5947	Ribosomal protein L35a	0.000683257
			GL50803_6022	Ribosomal protein S20	0.00200097
			GL50803_6133	Ribosomal protein L35	0.0016587
			GL50803_6184	Branched-chain amino acid aminotransferase lateral transfer candidate	0.00781223
			GL50803_6226	Glycogen phosphorylase	0.00318336
			GL50803_6242	Translationally controlled tumor protein-like protein	0.0055656
			GL50803_6283	hypothetical protein	0.0044139
			GL50803_6330	hypothetical protein	0.00341124
			GL50803_6372	High cysteine protein	0.000946048
			GL50803_6377	hypothetical protein	0.000204478
			GL50803_6404	Kinesin-9	0.000109571
			GL50803_6430	14-3-3 protein	0.0118606
			GL50803_6436	Guanine phosphoribosyltransferase	0.00146158
			GL50803_6439	hypothetical protein	0.000459238
			GL50803_6633	Farnesyl diphosphate synthase	0.00784654
			GL50803_6687	Glyceraldehyde 3-phosphate dehydrogenase	0.0132564
			GL50803_6700	Kinase, CMGC RCK	0.000211689
			GL50803_6735	hypothetical protein	8.6284e-05
			GL50803_6896	hypothetical protein	0.000887753
			GL50803_7009	Adenylate kinase	0.000996529
			GL50803_7082	Ribosomal protein S21	0.0188855
			GL50803_7110	Ubiquitin	0.00307466
			GL50803_7195	Glutamate synthase	0.000369409
			GL50803_7204	hypothetical protein	0.000528557
			GL50803_7233	hypothetical protein	0.000194538
			GL50803_7244	hypothetical protein	0.000875423
			GL50803_7260	Aldose reductase	0.002685
			GL50803_7287	Small glutamine-rich tetratricopeptide repeat-containing protein	0.000573656
			GL50803_7309	Syntaxin-like protein 1	0.000286828
			GL50803_7323	hypothetical protein	0.00163186
			GL50803_7422	hypothetical protein	0.000135114
			GL50803_7439	Ser/Thr phosphatase 2A, 65kDa reg sub A	0.000902277
			GL50803_7444	Hypothetical protein	0.00274792
			GL50803_7474	DNA-directed RNA polymerase RPB3	0.000257793
			GL50803_7532	Vacuolar ATP synthase catalytic subunit A	0.00846822
			GL50803_7578	Dynein light chain	0.000494357
			GL50803_7588	Serine/threonine protein phosphatase 7	0.000201054
			GL50803_7760	Sentrin	0.00164786
			GL50803_7766	Ribosomal protein SA	0.0089186
			GL50803_7796	Alpha-2 giardin	0.00214792
			GL50803_7807	WD-40 repeat protein	0.000451831
			GL50803_7843	hypothetical protein	0.00127334
			GL50803_7999	Ribosomal protein S3	0.000774568
			GL50803_8118	Ribosomal protein S2	0.00104183
			GL50803_8227	ATP-binding cassette protein 5	0.000473468
			GL50803_8360	Acid sphingomyelinase-like phosphodiesterase 3b precursor	0.00172293
			GL50803_8407	Aminoacyl-histidine dipeptidase	0.00182697
			GL50803_8444	MDR-type permease	0.000378561
			GL50803_8445	Kinase, NEK	0.00126694
			GL50803_8471	Gp49, putative	0.000372686
			GL50803_8496	Rac/Rho-like protein	0.00115652
			GL50803_8528	hypothetical protein	0.00302419
			GL50803_8587	Kinase, AGC NDR	0.000523074
			GL50803_86511	Acyl-CoA synthetase	0.00252275
			GL50803_86681	Glutaminyl-tRNA synthetase	0.000119716
			GL50803_87058	Vacuolar ATP synthase subunit C	0.00102074
			GL50803_8708	Eukaryotic translation initiation factor 1A	0.00105051
			GL50803_8726	Actin related protein	0.000434094
			GL50803_8822	2,3-bisphosphoglycerate-independent phosphoglycerate mutase	0.000713418
			GL50803_8826	Glucokinase	0.000735049
			GL50803_88556	hypothetical protein	0.000512443
			GL50803_88735	Protein 21.1	0.00051401
			GL50803_88765	Cytosolic HSP70	0.00721433
			GL50803_8974	hypothetical protein	0.00480232
			GL50803_9008	Aldose reductase	0.000277362
			GL50803_9030	Protein 21.1	0.0112054
			GL50803_9038	Nicotinate phosphoribosyltransferase	0.000271976
			GL50803_9045	hypothetical protein	0.000778154
			GL50803_9058	hypothetical protein	0.00225612
			GL50803_9062	Long chain fatty acid CoA ligase 5	0.000295571
			GL50803_9077	Inositol 5-phosphatase 4	7.59175e-05
			GL50803_90872	Phosphoglycerate kinase	0.0166437
			GL50803_9088	4-methyl-5-thiazole monophosphate biosynthesis enzyme	0.000451831
			GL50803_91056	Aspartate aminotransferase, cytoplasmic	0.00137772
			GL50803_9115	Glucose-6-phosphate isomerase	0.00244639
			GL50803_9117	CAMP-dependent protein kinase regulatory chain	0.000182697
			GL50803_91643	26S proteasome regulatory subunit, putative	0.000124689
			GL50803_9173	Serine/Threonine-protein kinase pkwA, putative	0.000224108
			GL50803_9183	hypothetical protein	0.0010152
			GL50803_93358	Alcohol dehydrogenase	0.000567842
			GL50803_9348	Glutaminyl-tRNA synthetase	0.000110145
			GL50803_9353	hypothetical protein	0.000566566
			GL50803_93548	Phospholipase B	0.00108141
			GL50803_9355	hypothetical protein	0.000627169
			GL50803_9376	Sec23	9.76082e-05
			GL50803_93938	Triosephosphate isomerase, cytosolic	0.00163503
			GL50803_9421	Kinase, NEK	0.00100734
			GL50803_94658	hypothetical protein	0.00031894
			GL50803_9503	hypothetical protein	0.000273748
			GL50803_95064	tRNA-ribosyltransferase, putative	0.000418113
			GL50803_9515	Coiled-coil protein	0.000183495
			GL50803_95192	Protein 21.1	0.000146668
			GL50803_95563	Phosphorylase B kinase gamma catalytic chain	0.000115045
			GL50803_9558	Rab1a	0.000396418
			GL50803_9620	High cysteine membrane protein Group 2	0.000103244
			GL50803_96264	hypothetical protein	0.000900435
			GL50803_96399	Spindle pole body protein, putative	0.000100647
			GL50803_96460	Alanyl-tRNA synthetase	0.000433646
			GL50803_9704	Transketolase	0.00572739
			GL50803_9719	NADH oxidase	0.00254669
			GL50803_9779	UPL-1	0.0170792
			GL50803_9780	hypothetical protein	0.000337513
			GL50803_9803	La ribonucleoprotein, putative	0.000241496
			GL50803_98054	Heat shock protein HSP 90-alpha	0.0109521
			GL50803_9808	Chaperone protein DnaJ	0.00739722
			GL50803_9825	TBP-interacting protein TIP49	0.00089787
			GL50803_9827	Thioredoxin reductase	0.00267645
			GL50803_9861	hypothetical protein	0.000436575
			GL50803_9909	Pyruvate, phosphate dikinase	0.00389781
			GL50803_9916	hypothetical protein	0.000789114

## Sheet: Pool5
Pool 5	MW (kDa)		Accession	Annotation	dNSAF	dNSAF (%)
Fractions 70-72	190-170		GL50803_10016	hypothetical protein	0.000157426	0.0157426
			GL50803_100864	Vacuolar protein sorting 26, putative (VPS26)	0.000532559	0.0532559
NR activity			GL50803_10091	Ribosomal protein L23	0.000820018	0.0820018
			GL50803_100955	Mitotic spindle checkpoint protein MAD2	0.000327776	0.0327776
Proteins present in pool 2			GL50803_101138	Dynein heavy chain	3.2219e-06	0.00032219
			GL50803_101278	hypothetical protein	0.000650377	0.0650377
			GL50803_101291	Beta tubulin	0.0189047	1.89047
			GL50803_101307	Kinase, NEK	0.000592172	0.0592172
			GL50803_101339	FKBP-type peptidyl-prolyl cis-trans isomerase	0.00286271	0.286271
			GL50803_101397	Protein 21.1	0.000288462	0.0288462
			GL50803_101496	Variant-Specific Surface Protein 23 (VSP-23)	0.000659829	0.0659829
			GL50803_101501	Seryl-tRNA synthetase	0.00218398	0.218398
			GL50803_101534	Kinase, NEK	0.00461101	0.461101
			GL50803_101594	CCAAT-box-binding transcription factor	0.000188495	0.0188495
			GL50803_101832	High cysteine protein	0.000341383	0.0341383
			GL50803_101877	hypothetical protein	0.000111083	0.0111083
			GL50803_101906	SKD1 protein (VPS4a)	0.00038385	0.038385
			GL50803_101918	hypothetical protein	0.000208585	0.0208585
			GL50803_101919	5-AMP-activated protein kinase, beta-1 subunit	0.00020369	0.020369
			GL50803_10196	hypothetical protein	0.00172432	0.172432
			GL50803_102101	Kinesin-3	0.000275623	0.0275623
			GL50803_102108	Clathrin heavy chain	0.000640136	0.0640136
			GL50803_102178	Variant-Specific Surface Protein 156 (VSP-156)	0.000909707	0.0909707
			GL50803_10219	Protein 21.1	6.97957e-05	0.00697957
			GL50803_10231	TCP-1 chaperonin subunit zeta	0.00127959	0.127959
			GL50803_102444	Protein 21.1	6.9601e-05	0.0069601
			GL50803_10255	Translation initiation factor eIF-4A, putative	0.00544561	0.544561
			GL50803_102728	hypothetical protein	2.67869e-05	0.00267869
			GL50803_102813	Protein 21.1	0.00334633	0.334633
			GL50803_102963	tRNA 2-methylthioadenosine synthase	6.33701e-05	0.00633701
			GL50803_103059	Dynein heavy chain	6.22244e-05	0.00622244
			GL50803_10311	Ornithine carbamoyltransferase	0.0190764	1.90764
			GL50803_10324	Ribulose-phosphate 3-epimerase	0.00138047	0.138047
			GL50803_10330	Tenascin precursor	0.000194179	0.0194179
			GL50803_103437	Alpha-9 giardin	0.00105003	0.105003
			GL50803_103454	High cysteine membrane protein Group 1	0.00094926	0.094926
			GL50803_10358	A-type flavoprotein lateral transfer candidate	0.000241082	0.0241082
			GL50803_10361	P60 katanin	5.13415e-05	0.00513415
			GL50803_10367	Ribosomal protein S24	0.0006301	0.06301
			GL50803_103676	Alpha-tubulin	0.0124943	1.24943
			GL50803_103709	hypothetical protein	0.000392327	0.0392327
			GL50803_103713	PDI4 - Protein disulfide isomerase	0.00117909	0.117909
			GL50803_103807	Protein 21.1	5.27526e-05	0.00527526
			GL50803_103855	Vacuolar protein sorting 29 (VPS29)	0.000662442	0.0662442
			GL50803_103888	hypothetical protein	0.000202862	0.0202862
			GL50803_103916	Variant-Specific Surface Protein 157 (VSP-157)	0.000183808	0.0183808
			GL50803_104031	Glycogen synthase, putative	0.000463914	0.0463914
			GL50803_104150	Kinase, PLK	0.000809651	0.0809651
			GL50803_104173	Isoleucyl-tRNA synthetase	1.42787e-05	0.00142787
			GL50803_10423	hypothetical protein	0.00245254	0.245254
			GL50803_104250	hypothetical protein	0.00972654	0.972654
			GL50803_10428	Ribosomal protein L10	0.000396063	0.0396063
			GL50803_10429	Wos2 protein	0.00719336	0.719336
			GL50803_104685	Caltractin	0.00075612	0.075612
			GL50803_10521	Arginyl-tRNA synthetase	0.000482164	0.0482164
			GL50803_10538	Dynein heavy chain	0.000129789	0.0129789
			GL50803_10569	hypothetical protein	3.29399e-05	0.00329399
			GL50803_10570	FKBP-type peptidyl-prolyl cis-trans isomerase	0.00145671	0.145671
			GL50803_10577	Nucleolar protein NOP5	0.00100209	0.100209
			GL50803_10609	Kinase, STE STE20	0.000747183	0.0747183
			GL50803_10612	Phosphotyrosyl phosphatase activator protein, putative	0.00129621	0.129621
			GL50803_10623	Phosphoenolpyruvate carboxykinase	2.54352e-05	0.00254352
			GL50803_10661	Ubiquitin-conjugating enzyme E1	4.56996e-05	0.00456996
			GL50803_10679	hypothetical protein	0.00534685	0.534685
			GL50803_10698	Phosphorylase B kinase gamma catalytic chain	0.000280845	0.0280845
			GL50803_10703	Protein 21.1	8.70924e-05	0.00870924
			GL50803_10708	hypothetical protein	0.000171239	0.0171239
			GL50803_1076	Alpha-13 giardin	0.000241082	0.0241082
			GL50803_10765	MCM7	2.36288e-05	0.00236288
			GL50803_10829	Glucosamine-6-phosphate deaminase	0.000921637	0.0921637
			GL50803_10836	hypothetical protein	0.000261277	0.0261277
			GL50803_10843	Thymus-specific serine protease precursor	0.000541741	0.0541741
			GL50803_10858	MYG1 protein	9.21587e-05	0.00921587
			GL50803_10868	hypothetical protein	0.00032617	0.032617
			GL50803_10870	Aspartyl-tRNA synthetase	0.000449585	0.0449585
			GL50803_10881	hypothetical protein	0.000194557	0.0194557
			GL50803_10882	hypothetical protein	0.000331588	0.0331588
			GL50803_10889	hypothetical protein	0.000142787	0.0142787
			GL50803_10893	Kinase, NEK	0.00114007	0.114007
			GL50803_10919	Ribosomal protein S10B	0.000744835	0.0744835
			GL50803_10969	Nucleotide-binding protein 1	0.000499619	0.0499619
			GL50803_11034	hypothetical protein	0.000298379	0.0298379
			GL50803_11043	Fructose-bisphosphate aldolase	0.00339903	0.339903
			GL50803_11044	Mob1-like protein	0.000157674	0.0157674
			GL50803_11118	Enolase	0.00276621	0.276621
			GL50803_11125	hypothetical protein	0.000144649	0.0144649
			GL50803_11129	hypothetical protein	0.00575612	0.575612
			GL50803_11164	Protein 21.1	0.000139396	0.0139396
			GL50803_11186	RNA binding protein, putative	0.00164518	0.164518
			GL50803_11204	Plant adhesion molecule 1	9.59691e-05	0.00959691
			GL50803_112048	Variant-Specific Surface Protein 166 (VSP-166)	0.000799044	0.0799044
			GL50803_11206	Giardia_Assemblage_A_isolate_WB product	0.000368635	0.0368635
			GL50803_112103	Arginine deiminase	0.00438811	0.438811
			GL50803_112112	hypothetical protein	1.3635e-05	0.0013635
			GL50803_112113	Variant-Specific Surface Protein 159 (VSP-159)	0.000125353	0.0125353
			GL50803_112207	Variant-Specific Surface Protein 128 (VSP-128)	0.000486868	0.0486868
			GL50803_112208	Variant-Specific Surface Protein 98.1 (VSP-98.1)	8.62688e-05	0.00862688
			GL50803_112304	Elongation factor 1-alpha	0.023296	2.3296
			GL50803_11246	hypothetical protein	0.0025857	0.25857
			GL50803_11247	Ribosomal protein L13a	0.000759959	0.0759959
			GL50803_11248	hypothetical protein	0.000312681	0.0312681
			GL50803_112681	NSF	0.00042025	0.042025
			GL50803_112693	Variant-Specific Surface Protein 51 (VSP-51)	0.000709229	0.0709229
			GL50803_11287	Ribosomal protein L7Ae	0.00231794	0.231794
			GL50803_112870	hypothetical protein	0.000137476	0.0137476
			GL50803_112885	Adenine phosphoribosyltransferase	0.00147864	0.147864
			GL50803_112978	Chromodomain helicase-DNA-binding protein, putative	3.14455e-05	0.00314455
			GL50803_11301	Nucleoside diphosphate kinase	0.00705045	0.705045
			GL50803_11311	Kinase, NEK	0.000317282	0.0317282
			GL50803_113133	hypothetical protein	0.000218615	0.0218615
			GL50803_11328	hypothetical protein	0.000117352	0.0117352
			GL50803_113284	hypothetical protein	0.0019143	0.19143
			GL50803_113304	Variant-Specific Surface Protein 114 (VSP-114)	0.000235396	0.0235396
			GL50803_113319	High cysteine membrane protein TMK-like	2.63102e-05	0.00263102
			GL50803_113357	Variant-Specific Surface Protein 122 (VSP-122)	2.68301e-05	0.00268301
			GL50803_11342	hypothetical protein	0.000532309	0.0532309
			GL50803_11354	hypothetical protein	0.00337429	0.337429
			GL50803_113553	Kinase, NEK	0.00202175	0.202175
			GL50803_113554	26S proteasome ATPase subunit S4, putative	7.4428e-05	0.0074428
			GL50803_11359	Ribosomal protein S4	0.000620696	0.0620696
			GL50803_113622	Protein 21.1	0.000165904	0.0165904
			GL50803_11364	Kinase, AGC AKT	0.000482575	0.0482575
			GL50803_113662	hypothetical protein	1.62925e-05	0.00162925
			GL50803_113797	Variant-Specific Surface Protein 5 (VSP-5)	0.00237971	0.237971
			GL50803_11380	hypothetical protein	0.00060735	0.060735
			GL50803_113892	Long chain fatty acid CoA ligase, putative	0.00171697	0.171697
			GL50803_11397	TCP-1 chaperonin subunit beta	0.00171099	0.171099
			GL50803_113970	hypothetical protein	6.04896e-05	0.00604896
			GL50803_113987	High cysteine membrane protein Group 3	0.000339483	0.0339483
			GL50803_114122	Variant-Specific Surface Protein 213 (VSP-213)	7.73705e-05	0.00773705
			GL50803_114162	Variant-Specific Surface Protein 129 (VSP-129)	0.000814456	0.0814456
			GL50803_114210	Hypothetical protein	0.000122314	0.0122314
			GL50803_114218	Gamma tubulin	0.000169396	0.0169396
			GL50803_114246	GTP-binding protein, putative	0.000942357	0.0942357
			GL50803_11434	20S proteasome alpha subunit 2	0.000399232	0.0399232
			GL50803_11436	Molybdopterin biosynthesis MoeB protein	0.00050408	0.050408
			GL50803_11448	Phosphomannomutase-2	6.31296e-05	0.00631296
			GL50803_114497	hypothetical protein	1.56635e-05	0.00156635
			GL50803_114498	Hypothetical protein	1.00877e-05	0.00100877
			GL50803_114609	Pyruvate-flavodoxin oxidoreductase	0.00319948	0.319948
			GL50803_114626	High cysteine membrane protein EGF-like	8.88498e-05	0.00888498
			GL50803_114636	hypothetical protein	8.03606e-05	0.00803606
			GL50803_114671	Protein 21.1	0.000289986	0.0289986
			GL50803_114674	Hypothetical protein	0.000289566	0.0289566
			GL50803_114776	NSF	0.000808138	0.0808138
			GL50803_114787	Alpha-7.3 giardin	0.00687941	0.687941
			GL50803_114815	Tenascin precursor	8.42972e-05	0.00842972
			GL50803_11486	20S proteasome alpha subunit 7	0.000170904	0.0170904
			GL50803_11495	Rab GDI	0.00045913	0.045913
			GL50803_115047	Variant-Specific Surface Protein 101 (VSP-101)	0.000198369	0.0198369
			GL50803_115066	High cysteine membrane protein VSP-like	0.000299338	0.0299338
			GL50803_115159	hypothetical protein	0.000309962	0.0309962
			GL50803_11521	Variant-Specific Surface Protein 126.1 (VSP-126.1)	0.000211906	0.0211906
			GL50803_115337	hypothetical protein	0.000707857	0.0707857
			GL50803_11554	Kinase, NEK	6.09328e-05	0.00609328
			GL50803_11560	hypothetical protein	4.8782e-05	0.0048782
			GL50803_11595	hypothetical protein	7.10882e-05	0.00710882
			GL50803_11599	Lysophosphatidic acid phosphatase	0.000379017	0.0379017
			GL50803_11640	hypothetical protein	9.14997e-05	0.00914997
			GL50803_116477	Variant-Specific Surface Protein 149 (VSP-149)	0.000650362	0.0650362
			GL50803_11654	Alpha-1 giardin	0.00252621	0.252621
			GL50803_11683	Alpha-3 giardin	0.00427106	0.427106
			GL50803_11684	Leucine-rich repeat protein	0.000366044	0.0366044
			GL50803_11712	hypothetical protein	2.72476e-05	0.00272476
			GL50803_11740	Ser/Thr phosphatase 2C, putative	0.000739318	0.0739318
			GL50803_11772	hypothetical protein	0.000486868	0.0486868
			GL50803_11867	Coiled-coil protein	8.35912e-05	0.00835912
			GL50803_11884	hypothetical protein	0.00350203	0.350203
			GL50803_11950	Ribosomal protein L18	0.000650517	0.0650517
			GL50803_11953	Coatomer alpha subunit	0.000104211	0.0104211
			GL50803_11992	TCP-1 chaperonin subunit epsilon	0.00105283	0.105283
			GL50803_12046	SPEF1-like protein	0.000477224	0.0477224
			GL50803_12057	Gamma tubulin ring complex	5.59461e-05	0.00559461
			GL50803_12063	Variant-specific surface protein	0.000642885	0.0642885
			GL50803_12091	Macrophage migration inhibitory factor	0.0126949	1.26949
			GL50803_12102	Elongation factor 1-gamma	0.000455177	0.0455177
			GL50803_121045	Histone H2B	0.00115163	0.115163
			GL50803_12108	Threonine dehydratase lateral transfer candidate	0.000852148	0.0852148
			GL50803_12116	hypothetical protein	5.70331e-05	0.00570331
			GL50803_12139	Protein 21.1	0.000512963	0.0512963
			GL50803_12150	Alanine aminotransferase, putative	0.000415068	0.0415068
			GL50803_12162	Phenylalanyl-tRNA synthetase alpha chain	3.0748e-05	0.0030748
			GL50803_12164	Small nuclear ribonucleoprotein Sm D3, putative	0.000369659	0.0369659
			GL50803_12215	S-adenosylmethionine-dependent methyltransferase, putative	0.00050408	0.050408
			GL50803_12216	Vacuolar ATP synthase subunit B	0.00153963	0.153963
			GL50803_12218	hypothetical protein	0.000779281	0.0779281
			GL50803_12223	Kinase, NAK	0.000932784	0.0932784
			GL50803_12867	hypothetical protein	0.000156931	0.0156931
			GL50803_12885	hypothetical protein	0.0018808	0.18808
			GL50803_12999	hypothetical protein	0.000297047	0.0297047
			GL50803_1300	hypothetical protein	0.000249208	0.0249208
			GL50803_13000	Vacuolar ATP synthase subunit d	0.000568706	0.0568706
			GL50803_13075	hypothetical protein	0.000206642	0.0206642
			GL50803_13103	hypothetical protein	0.000288796	0.0288796
			GL50803_13133	hypothetical protein	9.48744e-05	0.00948744
			GL50803_13194	Variant-Specific Surface Protein 38 (VSP-38)	0.000189337	0.0189337
			GL50803_13268	hypothetical protein	0.00056709	0.056709
			GL50803_13272	hypothetical protein	0.00090652	0.090652
			GL50803_13273	Dynein light intermediate chain	0.000283143	0.0283143
			GL50803_13350	Alcohol dehydrogenase lateral transfer candidate	0.000827969	0.0827969
			GL50803_13360	Protein 21.1	0.000410732	0.0410732
			GL50803_13372	Spindle pole protein, putative	3.58505e-05	0.00358505
			GL50803_13413	hypothetical protein	0.000363599	0.0363599
			GL50803_13427	Protein 21.1	0.000924147	0.0924147
			GL50803_1345	Ribosomal protein L10a	0.00030108	0.030108
			GL50803_13467	hypothetical protein	0.00016098	0.016098
			GL50803_13500	TCP-1 chaperonin subunit theta	0.00103413	0.103413
			GL50803_13561	Translation elongation factor	0.00136102	0.136102
			GL50803_13576	hypothetical protein	0.000848707	0.0848707
			GL50803_13603	hypothetical protein	0.00441983	0.441983
			GL50803_13608	Acetyl-CoA synthetase	0.00581984	0.581984
			GL50803_13616	Glycine-rich protein	6.87382e-05	0.00687382
			GL50803_13653	hypothetical protein	3.8957e-05	0.0038957
			GL50803_13667	Notchless	0.000487343	0.0487343
			GL50803_13699	hypothetical protein	0.000363599	0.0363599
			GL50803_13727	Variant-Specific Surface Protein 183 (VSP-183)	3.08049e-05	0.00308049
			GL50803_13747	C4 group specific protein	0.00168027	0.168027
			GL50803_137603	TMP52	0.000894336	0.0894336
			GL50803_137609	RNA polymerase II subunit Rpb5a	0.000363202	0.0363202
			GL50803_137641	TMP55	0.000236192	0.0236192
			GL50803_13766	Protein 21.1	1.9686e-05	0.0019686
			GL50803_137679	hypothetical protein	0.000135609	0.0135609
			GL50803_137698	Sec13 (Sec13)	0.00113161	0.113161
			GL50803_137716	Axoneme-associated protein GASP-180	7.34653e-05	0.00734653
			GL50803_137740	Variant-Specific Surface Protein 3 (VSP-3)	0.00084833	0.084833
			GL50803_137744	Variant-Specific Surface Protein 4 (VSP-4)	0.00020204	0.020204
			GL50803_137750	hypothetical protein	0.000289743	0.0289743
			GL50803_137753	hypothetical protein	9.15879e-05	0.00915879
			GL50803_137754	hypothetical protein	5.25305e-05	0.00525305
			GL50803_13864	Heat shock protein HSP 90-alpha	0.0060583	0.60583
			GL50803_13876	WD-repeat protein 5	0.00015308	0.015308
			GL50803_13921	Kinase, NEK	0.000948089	0.0948089
			GL50803_13922	hypothetical protein	7.65163e-05	0.00765163
			GL50803_13930	ARF3 (giARF)	0.0016012	0.16012
			GL50803_13943	Eukaryotic translation initiation factor 2 alpha subunit	0.000796869	0.0796869
			GL50803_13962	Hydroxymethylglutaryl-CoA synthase	0.000170088	0.0170088
			GL50803_13995	hypothetical protein	6.76205e-05	0.00676205
			GL50803_13998	Threonyl-tRNA synthetase	4.78695e-05	0.00478695
			GL50803_14004	Long-flagella protein, kinase, CMGC RCK	0.000183134	0.0183134
			GL50803_14019	Cathepsin B precursor	0.00237638	0.237638
			GL50803_14048	EB1	0.000279574	0.0279574
			GL50803_14049	Ribosomal protein L32	0.000366941	0.0366941
			GL50803_14091	Ribosomal protein L14	0.00304757	0.304757
			GL50803_14133	Protein 21.1	0.000758995	0.0758995
			GL50803_14135	Nucleoside diphosphate kinase	0.000214918	0.0214918
			GL50803_14158	Protein 21.1	1.78483e-05	0.00178483
			GL50803_14200	Molybdenum cofactor sulfurase	0.000349354	0.0349354
			GL50803_14213	hypothetical protein	0.00127532	0.127532
			GL50803_14225	CXC-rich protein	1.84317e-05	0.00184317
			GL50803_14254	Protein 21.1	0.000413797	0.0413797
			GL50803_14278	hypothetical protein	4.99539e-05	0.00499539
			GL50803_14285	Malic enzyme	0.000209053	0.0209053
			GL50803_14299	hypothetical protein	0.000117976	0.0117976
			GL50803_14328	hypothetical protein	0.000689009	0.0689009
			GL50803_14329	Ribosomal protein S7	0.00210122	0.210122
			GL50803_14364	Kinase, CAMK CAMKL	0.000476031	0.0476031
			GL50803_14373	Dynamin (dynamin)	0.00156802	0.156802
			GL50803_14375	Asparaginyl-tRNA synthetase	0.00103208	0.103208
			GL50803_14390	hypothetical protein	1.08794e-05	0.00108794
			GL50803_14392	Metallo-beta-lactamase superfamily protein	0.00111606	0.111606
			GL50803_14404	Phosphatase	0.0018579	0.18579
			GL50803_14413	DNA-directed RNA polymerase RPB10	0.00013635	0.013635
			GL50803_14469	R-SNARE 3	0.00264484	0.264484
			GL50803_14481	hypothetical protein	0.000496557	0.0496557
			GL50803_14482	hypothetical protein	0.000211457	0.0211457
			GL50803_14497	20S proteasome alpha subunit 3	6.81748e-05	0.00681748
			GL50803_14519	Cysteine desulfurase	0.000153669	0.0153669
			GL50803_14521	Peroxiredoxin 1	0.0103681	1.03681
			GL50803_14525	hypothetical protein	4.71236e-05	0.00471236
			GL50803_14546	Phosphoglycolate phosphatase	0.000510713	0.0510713
			GL50803_14567	hypothetical protein	0.000662076	0.0662076
			GL50803_14573	Tenascin-X	6.66719e-05	0.00666719
			GL50803_14581	Chaperone protein DnaK HSP70	7.79749e-05	0.00779749
			GL50803_14584	Kelch domain protein	0.000254093	0.0254093
			GL50803_14603	hypothetical protein	0.000651357	0.0651357
			GL50803_14606	Translation initiation factor 6	0.0029753	0.29753
			GL50803_14614	Eukaryotic translation initiation factor 5A	0.0128388	1.28388
			GL50803_14620	Ribosomal protein S6	0.00100613	0.100613
			GL50803_14622	Ribosomal protein L13	0.000924147	0.0924147
			GL50803_14641	Transducin	3.05223e-05	0.00305223
			GL50803_14649	hypothetical protein	0.000364595	0.0364595
			GL50803_14660	hypothetical protein	0.000422915	0.0422915
			GL50803_14661	Kinase, CAMK CAMKL	0.00021281	0.021281
			GL50803_14670	PDI3 - Protein disulfide isomerase	0.0148648	1.48648
			GL50803_14699	Ribosomal protein S23	0.00104694	0.104694
			GL50803_14704	hypothetical protein	1.67182e-05	0.00167182
			GL50803_14742	Kinase, NEK	0.000927367	0.0927367
			GL50803_14758	hypothetical protein	1.61658e-05	0.00161658
			GL50803_14759	6-phosphogluconate dehydrogenase, decarboxylating	3.53177e-05	0.00353177
			GL50803_14787	Type II inositol-1,4,5-trisphosphate 5-phosphatase precursor	0.000163773	0.0163773
			GL50803_14797	hypothetical protein	0.000300626	0.0300626
			GL50803_14821	HesB domain-containing protein	0.000507928	0.0507928
			GL50803_14827	Ribosomal protein S11	0.00108017	0.108017
			GL50803_14828	hypothetical protein	0.000451109	0.0451109
			GL50803_14841	Phosphoglycolate phosphatase	0.000361623	0.0361623
			GL50803_14842	Dimethyladenosine transferase	0.000157924	0.0157924
			GL50803_14843	DnaJ domain containing protein	0.000671223	0.0671223
			GL50803_14850	hypothetical protein	0.000431269	0.0431269
			GL50803_14859	Protein 21.1	0.000251768	0.0251768
			GL50803_14872	Protein 21.1	0.000132971	0.0132971
			GL50803_14874	hypothetical protein	0.00132021	0.132021
			GL50803_14938	Ribosomal protein L12	0.00100539	0.100539
			GL50803_14961	Vacuolar ATP synthase subunit H	0.00040802	0.040802
			GL50803_14983	Cathepsin L precursor	8.64886e-05	0.00864886
			GL50803_14993	Pyrophosphate-fructose 6-phosphate 1-phosphotransferase alpha subunit	0.000917352	0.0917352
			GL50803_14997	hypothetical protein	0.000100088	0.0100088
			GL50803_15004	NADPH oxidoreductase, putative	0.000608585	0.0608585
			GL50803_15041	hypothetical protein, enzyme with a TIM-barrel fold	0.000144649	0.0144649
			GL50803_15046	Ribosomal protein L26	0.0012322	0.12322
			GL50803_15048	ATP-dependent RNA helicase-like protein	0.000126788	0.0126788
			GL50803_15049	Kinase, NEK	0.000267126	0.0267126
			GL50803_15054	Kelch repeat-containing protein	0.000164808	0.0164808
			GL50803_15078	Metal-dependent hydrolase related to alanyl-tRNA synthetase	4.14829e-05	0.00414829
			GL50803_15090	L-serine dehydratase	9.67131e-05	0.00967131
			GL50803_15097	Alpha-14 giardin	0.00133275	0.133275
			GL50803_15101	Alpha-17 giardin	0.00155614	0.155614
			GL50803_15106	Importin beta-3 subunit	0.000650355	0.0650355
			GL50803_15124	Dynein light chain	0.00199616	0.199616
			GL50803_15127	Deoxyribose-phosphate aldolase lateral transfer candidate	0.00219216	0.219216
			GL50803_15139	hypothetical protein	0.000384616	0.0384616
			GL50803_15148	Chaperone protein DnaJ subfamily C	0.0024654	0.24654
			GL50803_15154	hypothetical protein	0.000557141	0.0557141
			GL50803_15164	ATP-binding protein	9.01607e-05	0.00901607
			GL50803_15196	NifU-like protein	0.000313861	0.0313861
			GL50803_15213	hypothetical protein	0.000215684	0.0215684
			GL50803_15215	Phosphatase	0.00177079	0.177079
			GL50803_15218	WD-40 repeat protein	0.000147957	0.0147957
			GL50803_15228	Ribosomal protein S15A	0.000895712	0.0895712
			GL50803_15247	Grp94/Hsp90 (GRP94/Hsp90)	0.000113806	0.0113806
			GL50803_15250	High cysteine membrane protein Group 6	0.000320411	0.0320411
			GL50803_15251	hypothetical protein	0.000452643	0.0452643
			GL50803_15252	Ubiquitin-conjugating enzyme E2-17 kDa 3	0.00383158	0.383158
			GL50803_15260	Ribosomal protein S15	0.000114722	0.0114722
			GL50803_15270	Ubiquitin protein, putative	0.000901879	0.0901879
			GL50803_15297	Ribokinase	0.000435209	0.0435209
			GL50803_15304	Protein 21.1	8.7321e-05	0.0087321
			GL50803_15305	Hydroxyacylglutathione hydrolase	0.00141097	0.141097
			GL50803_15307	Nitroreductase family protein (="NR3")	0.00114066	0.114066
			GL50803_15311	hypothetical protein	0.000371309	0.0371309
			GL50803_15317	High cysteine membrane protein Group 1	0.000484104	0.0484104
			GL50803_15324	Nucleotide-binding protein 1	0.000170737	0.0170737
			GL50803_15340	Protein 21.1	5.38338e-05	0.00538338
			GL50803_15368	Katanin	0.000555578	0.0555578
			GL50803_15383	Peroxiredoxin 1	0.00525547	0.525547
			GL50803_15392	Replication factor C, subunit 1	5.60718e-05	0.00560718
			GL50803_15397	Kinase, CMGC CDK	0.00127206	0.127206
			GL50803_15398	Chaperone protein DnaJ subfamily A	0.000829428	0.0829428
			GL50803_15409	Kinase, NEK	0.000904408	0.0904408
			GL50803_15410	Ser/Thr protein kinase	0.000642039	0.0642039
			GL50803_15427	Giardia trophozoite antigen GTA-2	0.000281943	0.0281943
			GL50803_15454	hypothetical protein	0.000103967	0.0103967
			GL50803_15472	hypothetical protein (VPS46a)	0.0014447	0.14447
			GL50803_15520	Ribosomal protein L21	0.000313861	0.0313861
			GL50803_15522	hypothetical protein	9.0652e-05	0.0090652
			GL50803_15538	Eukaryotic translation initiation factor 5	4.9361e-05	0.0049361
			GL50803_15549	Dynein binding protein, putative	0.00013397	0.013397
			GL50803_15551	Ribosomal protein S18	0.00140422	0.140422
			GL50803_15564	Cathepsin B precursor	5.01044e-05	0.00501044
			GL50803_15567	Rab2a (Rab2a)	0.00598536	0.598536
			GL50803_15823	1,4-alpha-glucan branching enzyme	4.24895e-05	0.00424895
			GL50803_15832	Aminoacyl-histidine dipeptidase	0.00199997	0.199997
			GL50803_15834	hypothetical protein	0.000308049	0.0308049
			GL50803_15867	GTP-binding protein	5.53566e-05	0.00553566
			GL50803_15869	GTP-binding nuclear protein RAN/TC4	0.0032386	0.32386
			GL50803_15953	Kinase, NEK	8.93535e-05	0.00893535
			GL50803_15956	WD-40 repeat protein	5.39211e-05	0.00539211
			GL50803_15983	Prolyl-tRNA synthetase	0.00144249	0.144249
			GL50803_15984	Impact-like protein	0.000723246	0.0723246
			GL50803_15995	Nucleotide-binding head-stalk protein, putative	2.29527e-05	0.00229527
			GL50803_16006	hypothetical protein	0.000206642	0.0206642
			GL50803_16034	Kinase, CAMK CAMKL	0.000616098	0.0616098
			GL50803_16044	hypothetical protein	0.000680951	0.0680951
			GL50803_16054	Qb-SNARE 1	0.000863119	0.0863119
			GL50803_16068	hypothetical protein	0.000536602	0.0536602
			GL50803_16086	Ribosomal protein L2	0.000397641	0.0397641
			GL50803_16090	Ubiquitin carboxyl-terminal hydrolase 4	0.000113676	0.0113676
			GL50803_16111	HSP70 subfamily B suppressor 1	0.00013415	0.013415
			GL50803_16114	Ribosomal protein L36-1	0.000924147	0.0924147
			GL50803_16124	TCP-1 chaperonin subunit eta	0.00192906	0.192906
			GL50803_16125	Glycerol-3-phosphate dehydrogenase	0.00194645	0.194645
			GL50803_16156	hypothetical protein	0.00121294	0.121294
			GL50803_16159	hypothetical protein	8.84822e-05	0.00884822
			GL50803_16160	Cathepsin B precursor	0.000544587	0.0544587
			GL50803_16180	Protein phosphatase methylesterase-1	0.000516111	0.0516111
			GL50803_16200	Developmentally regulated GTP-binding protein 1	0.000401372	0.0401372
			GL50803_16202	Axoneme central apparatus protein	0.000563325	0.0563325
			GL50803_16227	Protein 21.1	6.85965e-05	0.00685965
			GL50803_16235	Kinase, CAMK CAMKL	0.0010732	0.10732
			GL50803_16263	Sjogren's syndrome nuclear autoantigen 1-like protein	0.0026309	0.26309
			GL50803_16265	Ribosomal protein S3a	0.000335376	0.0335376
			GL50803_16288	hypothetical protein	0.000291106	0.0291106
			GL50803_16310	Ribosomal protein L27a	0.000446568	0.0446568
			GL50803_16312	Hypothetical protein	0.000389214	0.0389214
			GL50803_16318	High cysteine membrane protein Group 1	4.8077e-05	0.0048077
			GL50803_16322	Neurogenic locus Notch protein precursor	0.000814873	0.0814873
			GL50803_16328	DRAP deaminase	5.85727e-05	0.00585727
			GL50803_16343	Median body protein	1.94103e-05	0.00194103
			GL50803_16348	Mechanosensory abnormality MEC-17-like protein	0.000137856	0.0137856
			GL50803_16363	Alanine aminotransferase, putative	0.000416734	0.0416734
			GL50803_16376	ATP-dependent RNA helicase p47, putative	0.00109608	0.109608
			GL50803_16380	Cathepsin L precursor	3.06347e-05	0.00306347
			GL50803_16387	Ribosomal protein L18a	0.00144231	0.144231
			GL50803_16390	hypothetical protein	6.10894e-06	0.000610894
			GL50803_16404	hypothetical protein	0.00145553	0.145553
			GL50803_16406	Chaperone protein DnaJ subfamily C	6.84553e-05	0.00684553
			GL50803_16412	Heat-shock protein, putative	0.00019686	0.019686
			GL50803_16425	Kinesin-5	0.000265281	0.0265281
			GL50803_16429	hypothetical protein	0.000880658	0.0880658
			GL50803_1643	hypothetical protein	0.000362608	0.0362608
			GL50803_16431	Ribosomal protein L19	0.000763836	0.0763836
			GL50803_16443	Protein phosphatase 2A B' regulatory subunit Wdb1	0.000121569	0.0121569
			GL50803_16453	Carbamate kinase	0.00826468	0.826468
			GL50803_16468	Cathepsin B precursor	0.00130896	0.130896
			GL50803_16471	hypothetical protein	4.21664e-05	0.00421664
			GL50803_16483	Dephospho-CoA kinase	0.000115921	0.0115921
			GL50803_16485	hypothetical protein	0.000167182	0.0167182
			GL50803_1649	hypothetical protein	0.000145918	0.0145918
			GL50803_16498	Nucleolar GTPase	0.000215236	0.0215236
			GL50803_16500	Sperm-associated WD-repeat protein	0.000325258	0.0325258
			GL50803_16504	hypothetical protein	0.00011265	0.011265
			GL50803_16507	hypothetical protein	0.00074143	0.074143
			GL50803_16519	AstB/chuR-related protein	0.000222985	0.0222985
			GL50803_16521	Alpha-snap	0.000398776	0.0398776
			GL50803_16522	hypothetical protein	0.00177436	0.177436
			GL50803_16525	Ribosomal protein L3	0.00100949	0.100949
			GL50803_16532	Protein 21.1	0.000119387	0.0119387
			GL50803_16535	Tubulin specific chaperone E	5.38338e-05	0.00538338
			GL50803_16549	Uridine kinase	0.00048782	0.048782
			GL50803_16567	Protein phosphatase PP2A regulatory subunit A	0.000150087	0.0150087
			GL50803_16568	Transcription factor, putative	7.04112e-05	0.00704112
			GL50803_16588	hypothetical protein	0.0013635	0.13635
			GL50803_16595	Liver stage antigen-like protein	0.000110224	0.0110224
			GL50803_16596	hypothetical protein	0.000111083	0.0111083
			GL50803_16612	Tyrosyl-tRNA synthetase	8.59672e-05	0.00859672
			GL50803_16636	Rab2b (Rab2b)	0.00366402	0.366402
			GL50803_16652	Ribosomal protein S13	0.00118819	0.118819
			GL50803_16653	hypothetical protein	0.000655304	0.0655304
			GL50803_16667	Acyl-CoA synthetase	0.00151202	0.151202
			GL50803_16678	hypothetical protein	5.10265e-05	0.00510265
			GL50803_16716	High cysteine membrane protein Group 5	0.000621948	0.0621948
			GL50803_16717	hypothetical protein	0.00450786	0.450786
			GL50803_16720	hypothetical protein	1.98032e-05	0.00198032
			GL50803_16731	hypothetical protein	5.45577e-06	0.000545577
			GL50803_16760	Phenylalanyl-tRNA synthetase beta chain	2.82422e-05	0.00282422
			GL50803_16761	hypothetical protein	0.000167393	0.0167393
			GL50803_16766	Lysyl-tRNA synthetase	0.00069311	0.069311
			GL50803_16768	hypothetical protein	1.04785e-05	0.00104785
			GL50803_16779	Cathepsin B precursor	0.00113636	0.113636
			GL50803_16795	Topoisomerase II (VPS4b)	0.00107448	0.107448
			GL50803_16802	Kinase, CMGC CDK	0.000685965	0.0685965
			GL50803_16817	Transglutaminase/protease, putative	0.00152879	0.152879
			GL50803_16818	Glycine-, glutamate-, thienylcyclohexylpiperidine-binding protein	2.99723e-05	0.00299723
			GL50803_16829	Calcineurin B subunit	8.75508e-05	0.00875508
			GL50803_16833	Tenascin-like	0.000302448	0.0302448
			GL50803_16867	AAA family ATPase	0.000994255	0.0994255
			GL50803_16891	Protein C21orf2	0.00172083	0.172083
			GL50803_16893	Tip elongation aberrant protein 1	5.36602e-05	0.00536602
			GL50803_16894	hypothetical protein	0.000528084	0.0528084
			GL50803_16916	hypothetical protein	0.00031046	0.031046
			GL50803_16929	hypothetical protein	9.54186e-05	0.00954186
			GL50803_16945	Kinesin-13	0.00121149	0.121149
			GL50803_16948	Nucleolar protein NOP2	9.94102e-05	0.00994102
			GL50803_1695	Rab11 (Rab11)	0.00685409	0.685409
			GL50803_16967	Kinase, NEK	0.000246179	0.0246179
			GL50803_16969	RAN binding protein 1	0.000100209	0.0100209
			GL50803_16986	Kinase, STE STE20	5.10265e-05	0.00510265
			GL50803_16996	hypothetical protein	0.000563886	0.0563886
			GL50803_17000	Peptidyl-prolyl cis-trans isomerase B precursor	0.000435462	0.0435462
			GL50803_17005	Protein 21.6	3.8957e-05	0.0038957
			GL50803_17011	hypothetical protein	4.02776e-05	0.00402776
			GL50803_17030	Chaperone protein dnaJ (HscB)	0.000371309	0.0371309
			GL50803_17053	Protein 21.1	0.00167302	0.167302
			GL50803_17054	Acidic ribosomal protein P0	5.10265e-05	0.00510265
			GL50803_17055	Spindle pole protein, putative	0.000630555	0.0630555
			GL50803_17056	Ribosomal protein L9	0.000629419	0.0629419
			GL50803_17060	Protein 21.1	0.0061679	0.61679
			GL50803_17063	Pyruvate-flavodoxin oxidoreductase	0.00249728	0.249728
			GL50803_17068	hypothetical protein	0.000176495	0.0176495
			GL50803_17069	Kinase, NEK	0.000127225	0.0127225
			GL50803_17090	Giardia trophozoite antigen GTA-1	0.0022976	0.22976
			GL50803_17097	Protein 21.1	0.000262592	0.0262592
			GL50803_17105	IFT complex B	3.39483e-05	0.00339483
			GL50803_17106	26S protease regulatory subunit 8	0.000331863	0.0331863
			GL50803_17119	hypothetical protein	2.16879e-05	0.00216879
			GL50803_17121	Bip (BiP)	0.00206397	0.206397
			GL50803_17130	Protein 21.1	6.65386e-05	0.00665386
			GL50803_17143	Pyruvate kinase	0.00231622	0.231622
			GL50803_17150	NADPH oxidoreductase, putative	0.000608585	0.0608585
			GL50803_17153	Alpha-11 giardin	0.00130043	0.130043
			GL50803_17163	Peptidyl-prolyl cis-trans isomerase B precursor	0.00584193	0.584193
			GL50803_17164	Sec24-like 1	1.71315e-05	0.00171315
			GL50803_17166	hypothetical protein	2.2756e-05	0.0022756
			GL50803_17195	hypothetical protein	0.00588754	0.588754
			GL50803_17199	Sun/nucleolar protein family protein	6.7256e-05	0.0067256
			GL50803_17224	Alpha-SNAP, putative	0.000781494	0.0781494
			GL50803_17230	Gamma giardin	5.34876e-05	0.00534876
			GL50803_17231	Kinase, NEK	0.00036378	0.036378
			GL50803_17243	Dynein heavy chain	8.07507e-05	0.00807507
			GL50803_17244	Ribosomal protein L7a	0.00177436	0.177436
			GL50803_17249	Coiled-coil protein	9.93113e-06	0.000993113
			GL50803_17254	Phosphomannomutase-2	0.000330153	0.0330153
			GL50803_17255	hypothetical protein	0.000701461	0.0701461
			GL50803_17265	Dynein heavy chain	0.000136808	0.0136808
			GL50803_17273	hypothetical protein	0.000229127	0.0229127
			GL50803_17277	Phospholipase B	0.000175718	0.0175718
			GL50803_17298	hypothetical protein	0.000165108	0.0165108
			GL50803_17304	Alpha Adaptin	0.000191203	0.0191203
			GL50803_17318	Kinase, NEK	4.05723e-05	0.00405723
			GL50803_17327	Xaa-Pro dipeptidase	0.00209806	0.209806
			GL50803_17332	hypothetical protein	1.00451e-05	0.00100451
			GL50803_17336	hypothetical protein	0.000340475	0.0340475
			GL50803_17337	Ribosomal protein P1B	0.000704858	0.0704858
			GL50803_17353	G beta-like protein GBL	0.000266154	0.0266154
			GL50803_17364	Ribosomal protein S26	0.000305223	0.0305223
			GL50803_17367	hypothetical protein	0.000182798	0.0182798
			GL50803_17374	hypothetical protein	0.000240385	0.0240385
			GL50803_17389	SUA5 protein	8.19441e-05	0.00819441
			GL50803_17395	Ribosomal protein L5	0.000896143	0.0896143
			GL50803_17400	hypothetical protein	0.000476789	0.0476789
			GL50803_17402	Protein 21.1	1.6668e-05	0.0016668
			GL50803_17411	TCP-1 chaperonin subunit gamma	0.0019761	0.19761
			GL50803_17417	Kinase, CMGC DYRK	0.000263282	0.0263282
			GL50803_17460	G1 to S phase transition protein 1, putative	0.000643922	0.0643922
			GL50803_17476	CXC-rich protein	3.83464e-05	0.00383464
			GL50803_17482	TCP-1 chaperonin subunit alpha	0.00186617	0.186617
			GL50803_17483	Chaperone protein DnaJ subfamily B	0.00161796	0.161796
			GL50803_17516	Cathepsin B precursor	0.000216034	0.0216034
			GL50803_17520	ClpB protein	0.000132021	0.0132021
			GL50803_17547	Ribosomal protein L4	0.00115811	0.115811
			GL50803_17550	Transducin/WD-40 repeat protein family	0.000132021	0.0132021
			GL50803_17551	Protein 21.1	0.000449166	0.0449166
			GL50803_17558	Kinase, CMGC DYRK	5.39211e-05	0.00539211
			GL50803_17561	ARF GAP	0.000635719	0.0635719
			GL50803_17563	Kinase, CMGC MAPK	0.000820931	0.0820931
			GL50803_17565	TBP-interacting protein TIP49	0.000344403	0.0344403
			GL50803_17566	Kinase, CAMK CAMKL	0.000517407	0.0517407
			GL50803_17568	Protein 21.1	0.000770123	0.0770123
			GL50803_17570	Elongation factor 2	0.00381597	0.381597
			GL50803_17577	hypothetical protein	0.000139137	0.0139137
			GL50803_17578	Kinase, NEK-frag	3.23003e-05	0.00323003
			GL50803_17583	hypothetical protein	0.00112665	0.112665
			GL50803_17585	Protein 21.1	0.000509697	0.0509697
			GL50803_17586	Protein 21.1	0.000242589	0.0242589
			GL50803_17608	Protein 21.1	0.000492664	0.0492664
			GL50803_17617	hypothetical protein	6.49791e-05	0.00649791
			GL50803_17627	hypothetical protein	5.09484e-05	0.00509484
			GL50803_1770	DRL1 protein	0.000905287	0.0905287
			GL50803_1875	hypothetical protein	0.00175718	0.175718
			GL50803_19003	Ribosomal protein L24A	0.000978509	0.0978509
			GL50803_1909	hypothetical protein	0.000677429	0.0677429
			GL50803_19378	hypothetical protein	0.000565804	0.0565804
			GL50803_19436	Ribosomal protein L7	0.00127414	0.127414
			GL50803_1979	hypothetical protein	0.00017238	0.017238
			GL50803_2011	hypothetical protein	0.000279574	0.0279574
			GL50803_2012	hypothetical protein	0.000475276	0.0475276
			GL50803_2013	Glutaredoxin-related protein	0.000741148	0.0741148
			GL50803_20195	5-methylthioadenosine nucleosidase, S-adenosylhomocysteine nucleosidase	0.000251089	0.0251089
			GL50803_2082	Kinase, NEK	0.000174489	0.0174489
			GL50803_2098	ATP-dependent RNA helicase p54, putative	0.00158609	0.158609
			GL50803_2101	Cytidine deaminase	0.00645524	0.645524
			GL50803_2107	hypothetical protein	0.00167361	0.167361
			GL50803_21110	hypothetical protein	0.000285573	0.0285573
			GL50803_21118	Long chain fatty acid CoA ligase 5	0.00166916	0.166916
			GL50803_21201	hypothetical protein	0.000739318	0.0739318
			GL50803_21321	High cysteine membrane protein Group 5	0.000118291	0.0118291
			GL50803_21331	26S protease regulatory subunit 7	0.000248897	0.0248897
			GL50803_21423	Beta Adaptin	0.000778831	0.0778831
			GL50803_21474	hypothetical protein	2.00297e-05	0.00200297
			GL50803_21502	Kinase, putative	0.000138622	0.0138622
			GL50803_21628	hypothetical protein	0.00112925	0.112925
			GL50803_21750	Ribose-phosphate pyrophosphokinase	0.000224793	0.0224793
			GL50803_21942	NADP-specific glutamate dehydrogenase	0.000815061	0.0815061
			GL50803_21943	hypothetical protein	0.000217446	0.0217446
			GL50803_2198	Serine/threonine protein phosphatase 5	0.000875508	0.0875508
			GL50803_22165	Kinase, STE STE20	0.000792126	0.0792126
			GL50803_221692	hypothetical protein	0.000247355	0.0247355
			GL50803_221693	hypothetical protein	0.000227606	0.0227606
			GL50803_22204	Methionyl-tRNA synthetase	0.000257237	0.0257237
			GL50803_22454	ARF GAP	0.00214311	0.214311
			GL50803_22543	hypothetical protein	0.000279361	0.0279361
			GL50803_22629	hypothetical protein	0.000106405	0.0106405
			GL50803_22677	Nitroreductase Fd-NR2 (= "NR1")	0.00201632	0.201632
			GL50803_22850	Kinase, CMGC MAPK	0.00231037	0.231037
			GL50803_22855	hypothetical protein	0.00190328	0.190328
			GL50803_23004	hypothetical protein	0.00255133	0.255133
			GL50803_23300	hypothetical protein	0.000580278	0.0580278
			GL50803_23420	Diphosphomevalonate decarboxylase	4.96557e-05	0.00496557
			GL50803_23492	Protein 21.1	0.00143286	0.143286
			GL50803_23597	hypothetical protein	2.36624e-05	0.00236624
			GL50803_23602	RTCB PROTEIN	0.00045731	0.045731
			GL50803_23833	Vacuolar protein sorting 35 (VPS35)	0.000956764	0.0956764
			GL50803_24009	Protein 21.1	0.000420646	0.0420646
			GL50803_24068	UBC3	0.000606472	0.0606472
			GL50803_24122	Spindle pole protein, putative	0.000186906	0.0186906
			GL50803_24279	hypothetical protein	0.000104884	0.0104884
			GL50803_24321	Kinase, NEK	0.000288796	0.0288796
			GL50803_24372	ENC6 protein	0.000235618	0.0235618
			GL50803_24425	hypothetical protein	0.00222723	0.222723
			GL50803_2452	Ornithine cyclodeaminase	0.000653325	0.0653325
			GL50803_24537	Spindle pole protein, putative	9.69009e-05	0.00969009
			GL50803_24590	Protein 21.1	1.71491e-05	0.00171491
			GL50803_24662	L-serine dehydratase	0.000602016	0.0602016
			GL50803_24842	Protein 21.1	0.000152776	0.0152776
			GL50803_24880	High cysteine membrane protein Group 2	0.000494448	0.0494448
			GL50803_24947	hypothetical protein (VPS46b)	0.00226285	0.226285
			GL50803_25238	High cysteine protein	7.28525e-05	0.00728525
			GL50803_2562	Sec31 (Sec31)	0.000324895	0.0324895
			GL50803_2661	Cyclin-dependent kinases regulatory subunit	0.00626246	0.626246
			GL50803_27027	hypothetical protein	2.54742e-05	0.00254742
			GL50803_27266	[2Fe-2S] ferredoxin	0.00350203	0.350203
			GL50803_27310	Stress-induced-phosphoprotein 1	0.00017003	0.017003
			GL50803_2732	Hypothetical protein	0.000621856	0.0621856
			GL50803_27614	Ribose 5-phosphate isomerase	0.00275332	0.275332
			GL50803_27925	Protein 21.1	0.00347084	0.347084
			GL50803_28232	hypothetical protein	0.00163619	0.163619
			GL50803_28234	Adenylate kinase	0.000642039	0.0642039
			GL50803_2825	Ribosomal protein L7Ae	0.000818097	0.0818097
			GL50803_28336	hypothetical protein	0.000276323	0.0276323
			GL50803_2834	putative GAP	0.00150464	0.150464
			GL50803_28477	hypothetical protein	0.00241471	0.241471
			GL50803_28666	Diphthine synthase	0.000114722	0.0114722
			GL50803_28699	hypothetical protein	0.000142787	0.0142787
			GL50803_2876	UBC2, putative	0.000483565	0.0483565
			GL50803_29307	UTP-glucose-1-phosphate uridylyltransferase	0.000961113	0.0961113
			GL50803_29327	hypothetical protein (VPS2)	0.000415866	0.0415866
			GL50803_2933	Programmed cell death protein-like protein	0.00120139	0.120139
			GL50803_29487	PDI1 - Protein disulfide isomerase	0.000584801	0.0584801
			GL50803_29490	Copine I	0.00113418	0.113418
			GL50803_2970	Translation initiation factor 2 gamma subunit	0.000487207	0.0487207
			GL50803_2973	hypothetical protein	0.00138622	0.138622
			GL50803_2980	20S proteasome alpha subunit 5	6.78965e-05	0.00678965
			GL50803_3032	Tryptophanyl-tRNA synthetase	0.000155102	0.0155102
			GL50803_3042	Hybrid cluster protein lateral transfer candidate	0.000585727	0.0585727
			GL50803_30476	Long chain fatty acid CoA ligase 4	0.000150472	0.0150472
			GL50803_3147	Protein 21.1	0.000112396	0.0112396
			GL50803_3169	Cathepsin L precursor	0.000235952	0.0235952
			GL50803_3171	UBCE14	0.000304292	0.0304292
			GL50803_3206	Pyruvate kinase	0.00218743	0.218743
			GL50803_32312	Protein phosphatase 2C	0.000325531	0.0325531
			GL50803_32419	hypothetical protein	0.000265447	0.0265447
			GL50803_32509	guanylate binding protein	3.21442e-05	0.00321442
			GL50803_3256	EH domain binding protein epsin 2 (EpsinR)	0.00221795	0.221795
			GL50803_32658	Plasma membrane calcium-transporting ATPase 2	9.11488e-05	0.00911488
			GL50803_32838	hypothetical protein	0.00016888	0.016888
			GL50803_33161	Giardia_Assemblage_A_isolate_WB product	0.00127959	0.127959
			GL50803_33166	26S proteasome non-ATPase regulatory subunit 2	1.35021e-05	0.00135021
			GL50803_33218	Dynein intermediate chain	0.000241719	0.0241719
			GL50803_3331	Malate dehydrogenase	0.00185946	0.185946
			GL50803_33629	hypothetical protein	0.000266154	0.0266154
			GL50803_33769	NADH oxidase lateral transfer candidate	0.00525847	0.525847
			GL50803_33862	Ribosomal protein S12	0.00093154	0.093154
			GL50803_33870	hypothetical protein	0.000257902	0.0257902
			GL50803_34093	hypothetical protein	0.000432069	0.0432069
			GL50803_3414	5-AMP-activated protein kinase, gamma-1 subunit	0.000140972	0.0140972
			GL50803_3417	Preimplantation protein 3	0.000145281	0.0145281
			GL50803_3467	hypothetical protein	0.000259916	0.0259916
			GL50803_34684	DEAD box RNA helicase Vasa	0.00125964	0.125964
			GL50803_3531	HZGJ	0.00194661	0.194661
			GL50803_3565	Dihydrouridine synthase, putative	5.99447e-05	0.00599447
			GL50803_35670	Zinc finger domain protein	8.44398e-05	0.00844398
			GL50803_3582	hypothetical protein	4.60794e-05	0.00460794
			GL50803_3593	Alcohol dehydrogenase lateral transfer candidate	0.00271955	0.271955
			GL50803_36069	Ribosomal protein L34	0.000415866	0.0415866
			GL50803_3643	70 kDa peptidylprolyl isomerase, putative	0.00167331	0.167331
			GL50803_3678	Vacuolar ATP synthase subunit D	0.00136553	0.136553
			GL50803_3746	Protein 21.1	0.000181304	0.0181304
			GL50803_38462	hypothetical protein	2.03831e-06	0.000203831
			GL50803_3861	Alcohol dehydrogenase 3 lateral transfer candidate	0.0011196	0.11196
			GL50803_38901	Variant-Specific Surface Protein 27 (VSP-27)	0.000924147	0.0924147
			GL50803_3903	Protein 21.1	6.7529e-05	0.0067529
			GL50803_3910	hypothetical protein	0.00596143	0.596143
			GL50803_3951	hypothetical protein	0.00181469	0.181469
			GL50803_3978	Ubiquitin-conjugating enzyme E2-17 kDa	0.00136867	0.136867
			GL50803_3985	tRNA/rRNA cytosine-C5-methylase	3.63202e-05	0.00363202
			GL50803_3994	Ubiquitin fusion degradation protein 1	0.000531458	0.0531458
			GL50803_40014	Protein 21.1	4.64223e-05	0.00464223
			GL50803_40016	Protein 21.1	2.52423e-05	0.00252423
			GL50803_40067	hypothetical protein	0.00116135	0.116135
			GL50803_4018	hypothetical protein	0.000108723	0.0108723
			GL50803_4038	hypothetical protein	0.000100613	0.0100613
			GL50803_40390	Protein 21.1	0.000132653	0.0132653
			GL50803_40521	hypothetical protein	0.000455744	0.0455744
			GL50803_4079	Protein phosphatase PP2A regulatory subunit B	0.000740101	0.0740101
			GL50803_40817	Actin related protein	0.00119769	0.119769
			GL50803_41369	Protein 21.1	7.60731e-05	0.00760731
			GL50803_41401	Variant-Specific Surface Protein 132 (VSP-132)	0.00069311	0.069311
			GL50803_4149	hypothetical protein	0.00139882	0.139882
			GL50803_41512	Flagella associated protein	0.000411367	0.0411367
			GL50803_4156	HIT family protein	0.0013758	0.13758
			GL50803_4197	Phosphatidylinositol transfer protein alpha isoform	0.000433947	0.0433947
			GL50803_4236	Dynein light chain	0.00108825	0.108825
			GL50803_4239	hypothetical protein	0.0049225	0.49225
			GL50803_4259	hypothetical protein	0.000587797	0.0587797
			GL50803_4349	Endothelin-converting enzyme 2	0.00179623	0.179623
			GL50803_4357	Phosphatase, putative	5.03318e-05	0.00503318
			GL50803_4365	26S protease regulatory subunit 6A	0.000498043	0.0498043
			GL50803_4368	hypothetical protein	0.00122175	0.122175
			GL50803_4369	Dual specificity phosphatase Cdc25, putative	0.0012476	0.12476
			GL50803_4383	Protein 21.1	0.000932388	0.0932388
			GL50803_4447	hypothetical protein	0.000321132	0.0321132
			GL50803_4463	Dynein light chain	8.89553e-05	0.00889553
			GL50803_4507	CTP synthase/UTP-ammonia lyase	9.2931e-05	0.0092931
			GL50803_4547	Ribosomal protein S9	0.000704112	0.0704112
			GL50803_4577	hypothetical protein	6.81748e-05	0.00681748
			GL50803_4624	hypothetical protein	0.000248278	0.0248278
			GL50803_4652	Ribosomal protein S16	0.000315848	0.0315848
			GL50803_480	Translation initiation inhibitor	0.00069311	0.069311
			GL50803_4820	hypothetical protein	0.00123985	0.123985
			GL50803_4843	Protein 21.1	0.000118607	0.0118607
			GL50803_4912	Kinase, NEK	0.000674378	0.0674378
			GL50803_4928	hypothetical protein	0.000950551	0.0950551
			GL50803_4946	Peptide methionine sulfoxide reductase msrA	0.000562524	0.0562524
			GL50803_4977	Kinase, NEK-frag	0.000172828	0.0172828
			GL50803_4985	hypothetical protein	0.000234291	0.0234291
			GL50803_5010	Ser/Thr phosphatase PP2A-2 catalytic subunit	0.000531922	0.0531922
			GL50803_5012	hypothetical protein	0.000132021	0.0132021
			GL50803_5161	Qb-SNARE 3 (Sec20, putative)	7.73705e-05	0.00773705
			GL50803_5171	Protein 21.1	0.000157674	0.0157674
			GL50803_5188	Protein 21.1	0.000416667	0.0416667
			GL50803_5258	hypothetical protein	0.00313861	0.313861
			GL50803_5328	AP2 sigma adaptin	0.000117976	0.0117976
			GL50803_5346	Kinase, NEK	0.000776059	0.0776059
			GL50803_5359	Nucleolar protein NOP5	0.000108546	0.0108546
			GL50803_5374	Tubulin specific chaperone B	0.000556808	0.0556808
			GL50803_5517	Ribosomal protein L37a	0.000707857	0.0707857
			GL50803_5593	Ribosomal protein L11	0.000288462	0.0288462
			GL50803_5603	Coatomer gamma subunit	3.46555e-05	0.00346555
			GL50803_5604	hypothetical protein	0.00320371	0.320371
			GL50803_5643	Kinase	0.000291836	0.0291836
			GL50803_5649	Alpha-10 giardin	0.00299221	0.299221
			GL50803_5659	S-adenosylmethionine synthetase	0.000763057	0.0763057
			GL50803_5744	Sec61-alpha	3.39483e-05	0.00339483
			GL50803_5749	hypothetical protein	4.92149e-05	0.00492149
			GL50803_5768	hypothetical protein	0.000135241	0.0135241
			GL50803_5772	CDC72	0.00109813	0.109813
			GL50803_5785	Qb-SNARE 4	0.000736046	0.0736046
			GL50803_5795	Leucine-rich repeat protein 1 virus receptor protein	0.000977202	0.0977202
			GL50803_5800	hypothetical protein	0.000682765	0.0682765
			GL50803_5810	hypothetical protein	0.00685703	0.685703
			GL50803_5845	Ribosomal protein S8	0.00219883	0.219883
			GL50803_5883	hypothetical protein	0.000414386	0.0414386
			GL50803_5892	Pelo protein	8.50877e-05	0.00850877
			GL50803_5942	Polyadenylate-binding protein, putative	0.00037635	0.037635
			GL50803_5947	Ribosomal protein L35a	0.000811446	0.0811446
			GL50803_6007	Protein 21.1	0.000360554	0.0360554
			GL50803_6022	Ribosomal protein S20	0.000792126	0.0792126
			GL50803_6048	hypothetical protein	0.000374654	0.0374654
			GL50803_6081	Protein 21.1	0.000293306	0.0293306
			GL50803_6120	hypothetical protein	0.000847341	0.0847341
			GL50803_6133	Ribosomal protein L35	0.000766069	0.0766069
			GL50803_6135	Ribosomal protein S17	0.000364262	0.0364262
			GL50803_6139	hypothetical protein	0.000293898	0.0293898
			GL50803_6171	hypothetical protein	0.000660979	0.0660979
			GL50803_6174	hypothetical protein	0.00010732	0.010732
			GL50803_6184	Branched-chain amino acid aminotransferase lateral transfer candidate	0.000796589	0.0796589
			GL50803_6226	Glycogen phosphorylase	7.20115e-05	0.00720115
			GL50803_6242	Translationally controlled tumor protein-like protein	0.000771143	0.0771143
			GL50803_6259	GA binding protein beta-1 chain	0.00037806	0.037806
			GL50803_6289	FixW protein, putative	0.00462768	0.462768
			GL50803_6334	hypothetical protein	0.00191203	0.191203
			GL50803_6344	Protein 21.1	0.000219841	0.0219841
			GL50803_6372	High cysteine protein	0.000624189	0.0624189
			GL50803_6404	Kinesin-9	0.000216879	0.0216879
			GL50803_6430	14-3-3 protein	0.0016098	0.16098
			GL50803_6439	hypothetical protein	0.000272699	0.0272699
			GL50803_6563	Uracil phosphoribosyltransferase	0.00149791	0.149791
			GL50803_6617	hypothetical protein	0.00029599	0.029599
			GL50803_6633	Farnesyl diphosphate synthase	0.0002861	0.02861
			GL50803_6647	hypothetical protein	0.000811446	0.0811446
			GL50803_6680	Kinase, NEK	0.000142991	0.0142991
			GL50803_6687	Glyceraldehyde 3-phosphate dehydrogenase	0.0144563	1.44563
			GL50803_6700	Kinase, CMGC RCK	0.000670414	0.0670414
			GL50803_6724	Protein F17L21.10	0.00163619	0.163619
			GL50803_6725	hypothetical protein	3.755e-05	0.003755
			GL50803_6744	Centrin	0.000206642	0.0206642
			GL50803_6751	hypothetical protein	4.86393e-05	0.00486393
			GL50803_6752	hypothetical protein	0.00254984	0.254984
			GL50803_6757	Pyrazinamidase/nicotinamidase	0.000265447	0.0265447
			GL50803_6939	Dynein intermediate chain	5.30611e-05	0.00530611
			GL50803_7009	Adenylate kinase	0.000986244	0.0986244
			GL50803_7018	hypothetical protein	0.000780511	0.0780511
			GL50803_7082	Ribosomal protein S21	0.0100929	1.00929
			GL50803_7110	Ubiquitin	0.0133889	1.33889
			GL50803_7188	hypothetical protein	1.50813e-05	0.00150813
			GL50803_7195	Glutamate synthase	0.000530115	0.0530115
			GL50803_7203	Guanylate kinase	0.00105488	0.105488
			GL50803_7204	hypothetical protein	0.000418482	0.0418482
			GL50803_7207	hypothetical protein	0.000440236	0.0440236
			GL50803_7233	hypothetical protein	0.000423567	0.0423567
			GL50803_7244	hypothetical protein	0.00147286	0.147286
			GL50803_7260	Aldose reductase	0.00228527	0.228527
			GL50803_7268	Protein 21.1	0.000345356	0.0345356
			GL50803_7287	Small glutamine-rich tetratricopeptide repeat-containing protein	0.00232772	0.232772
			GL50803_7296	U2 small nuclear ribonucleoprotein A', putative	0.00161851	0.161851
			GL50803_7306	R-SNARE 2	0.00195702	0.195702
			GL50803_7309	Qa-SNARE 1	5.67735e-05	0.00567735
			GL50803_7323	hypothetical protein (VPS24)	0.000888258	0.0888258
			GL50803_7328	hypothetical protein	0.000532309	0.0532309
			GL50803_7351	hypothetical protein	0.000268301	0.0268301
			GL50803_7375	Protein 21.1	4.19009e-05	0.00419009
			GL50803_7414	Protein 21.1	0.000629419	0.0629419
			GL50803_7439	Ser/Thr phosphatase 2A, 65kDa reg sub A	0.00122464	0.122464
			GL50803_7444	Hypothetical protein	0.000815868	0.0815868
			GL50803_7522	Elongation initiation factor 5C	0.000243434	0.0243434
			GL50803_7532	Vacuolar ATP synthase catalytic subunit A	0.00147299	0.147299
			GL50803_7537	Kinase, CK1 Casein kinase	0.00244749	0.244749
			GL50803_7556	Lysosomal acid phosphatase precursor	0.000166346	0.0166346
			GL50803_7569	GTP-binding protein Sar1 (Sar1A)	0.000696739	0.0696739
			GL50803_7578	Dynein light chain	0.000195702	0.0195702
			GL50803_7588	Serine/threonine protein phosphatase 7	0.00513366	0.513366
			GL50803_7593	hypothetical protein	5.48998e-05	0.00548998
			GL50803_7611	hypothetical protein	0.000712913	0.0712913
			GL50803_7639	hypothetical protein	0.000173881	0.0173881
			GL50803_7662	RNase L inhibitor	0.000839137	0.0839137
			GL50803_7680	Protein 21.1	0.000174839	0.0174839
			GL50803_7715	High cysteine membrane protein Group 1	9.75639e-05	0.00975639
			GL50803_7766	Ribosomal protein SA	0.00353062	0.353062
			GL50803_7789	ADP-ribosylation factor (ARF1)	0.00409334	0.409334
			GL50803_7796	Alpha-2 giardin	0.00180958	0.180958
			GL50803_7799	Alpha-4 giardin	0.000112396	0.0112396
			GL50803_7843	hypothetical protein	0.00268843	0.268843
			GL50803_7870	Ribosomal protein L23A	0.000353929	0.0353929
			GL50803_7871	hypothetical protein	0.00116443	0.116443
			GL50803_7878	Ribosomal protein S14	0.000458887	0.0458887
			GL50803_7896	26S proteasome non-ATPase regulatory subunit 7	0.000232652	0.0232652
			GL50803_7950	26S protease regulatory subunit 6B	4.26529e-05	0.00426529
			GL50803_7953	Arsenical pump-driving ATPase	0.000516896	0.0516896
			GL50803_7962	20S proteasome alpha subunit 6	0.000130468	0.0130468
			GL50803_7999	Ribosomal protein S3	0.0016098	0.16098
			GL50803_8001	Ribosomal protein L15	0.000570797	0.0570797
			GL50803_8037	Kinase, CMGC CDK	0.000432069	0.0432069
			GL50803_8038	Hypothetical protein	0.000395122	0.0395122
			GL50803_8049	hypothetical protein	0.000200417	0.0200417
			GL50803_8061	hypothetical protein	4.84975e-05	0.00484975
			GL50803_8064	PDI5 - Protein disulfide isomerase	0.00165628	0.165628
			GL50803_8118	Ribosomal protein S2	0.000412429	0.0412429
			GL50803_8200	hypothetical protein	0.000499039	0.0499039
			GL50803_8217	Uridine kinase	0.000485892	0.0485892
			GL50803_8227	ATP-binding cassette protein 5	4.68582e-05	0.00468582
			GL50803_8245	Glucosamine-6-phosphate deaminase	0.000151874	0.0151874
			GL50803_8250	hypothetical protein	0.000526413	0.0526413
			GL50803_8329	hypothetical protein (VPS25(EAP20))	0.00152859	0.152859
			GL50803_8360	Acid sphingomyelinase-like phosphodiesterase 3b precursor	3.78921e-05	0.00378921
			GL50803_8367	VATPase	0.00130701	0.130701
			GL50803_8377	hypothetical protein	0.00100816	0.100816
			GL50803_8394	hypothetical protein	0.00184829	0.184829
			GL50803_8405	hypothetical protein	0.000261669	0.0261669
			GL50803_8407	Aminoacyl-histidine dipeptidase	0.00157799	0.157799
			GL50803_8423	hypothetical protein	0.000397415	0.0397415
			GL50803_8428	Kinase, NEK	2.42135e-05	0.00242135
			GL50803_8432	APC11, cyclin metabolism	0.000400835	0.0400835
			GL50803_8444	MDR-type permease	0.000449585	0.0449585
			GL50803_8445	Kinase, NEK	0.000975231	0.0975231
			GL50803_8460	hypothetical protein	2.00176e-05	0.00200176
			GL50803_8462	Ribosomal protein L27	0.00332693	0.332693
			GL50803_8471	Gp49, putative	0.000258187	0.0258187
			GL50803_8496	Rac/Rho-like protein	0.0012972	0.12972
			GL50803_8513	ATP-binding protein	0.000186906	0.0186906
			GL50803_8524	Transitional endoplasmic reticulum ATPase	0.000155102	0.0155102
			GL50803_8528	hypothetical protein	0.00239438	0.239438
			GL50803_8560	hypothetical protein	0.00374555	0.374555
			GL50803_8587	Kinase, AGC NDR	0.000103535	0.0103535
			GL50803_8621	Leucyl-tRNA synthetase	4.25439e-05	0.00425439
			GL50803_8638	Ubiquitin-conjugating enzyme E2-28.4 kDa	0.00103321	0.103321
			GL50803_86440	Peptidyl-tRNA hydrolase	9.56014e-05	0.00956014
			GL50803_86468	hypothetical protein	0.00010495	0.010495
			GL50803_86511	Acyl-CoA synthetase	0.00268795	0.268795
			GL50803_86600	Methionine aminopeptidase	0.00170307	0.170307
			GL50803_86681	Glutaminyl-tRNA synthetase	2.36961e-05	0.00236961
			GL50803_86683	26S protease regulatory subunit 7	6.52339e-05	0.00652339
			GL50803_86821	Protein 21.1	0.000367617	0.0367617
			GL50803_86855	Protein 21.1	1.49727e-05	0.00149727
			GL50803_8692	hypothetical protein	0.00160818	0.160818
			GL50803_87039	hypothetical protein	1.08017e-05	0.00108017
			GL50803_87058	Vacuolar ATP synthase subunit C	0.000774488	0.0774488
			GL50803_8707	N-terminal acetyltransferase complex ARD1 subunit, putative	0.000233196	0.0233196
			GL50803_8708	Eukaryotic translation initiation factor 1A	0.000207933	0.0207933
			GL50803_8726	Actin related protein	0.00156379	0.156379
			GL50803_8727	hypothetical protein	0.000459193	0.0459193
			GL50803_8745	hypothetical protein	1.17642e-05	0.00117642
			GL50803_87677	Kinase, NEK	1.37704e-05	0.00137704
			GL50803_8770	hypothetical protein	0.00225664	0.225664
			GL50803_8789	hypothetical protein	0.000349677	0.0349677
			GL50803_8805	Kinase, SCY1	0.000248809	0.0248809
			GL50803_88082	Coatomer beta subunit	0.000158728	0.0158728
			GL50803_8819	Protein required for cell viability	0.000458887	0.0458887
			GL50803_8821	hypothetical protein	0.000290562	0.0290562
			GL50803_8822	2,3-bisphosphoglycerate-independent phosphoglycerate mutase	0.000734297	0.0734297
			GL50803_8826	Glucokinase	0.00455877	0.455877
			GL50803_88369	Protein 21.1	3.94654e-05	0.00394654
			GL50803_8842	ZPR1	0.000349467	0.0349467
			GL50803_88556	hypothetical protein	0.00248505	0.248505
			GL50803_8856	Kinase, NEK	0.000298647	0.0298647
			GL50803_88765	Cytosolic HSP70	0.00531106	0.531106
			GL50803_8913	Hydroxyacylglutathione hydrolase	7.66574e-05	0.00766574
			GL50803_8917	Mu Adaptin isoform b	0.00210808	0.210808
			GL50803_8929	Metal-dependent phosphoesterases, putative	0.000779749	0.0779749
			GL50803_8944	hypothetical protein	0.000519833	0.0519833
			GL50803_8978	4-alpha-glucanotransferase	0.000575025	0.0575025
			GL50803_9008	Aldose reductase	0.0010431	0.10431
			GL50803_9011	Glycyl-tRNA synthetase	5.35737e-05	0.00535737
			GL50803_9030	Protein 21.1	0.00277244	0.277244
			GL50803_90402	Adenylate kinase	0.00140081	0.140081
			GL50803_9045	hypothetical protein	5.13415e-05	0.00513415
			GL50803_9058	hypothetical protein	7.4428e-05	0.0074428
			GL50803_9060	hypothetical protein	0.00105283	0.105283
			GL50803_9062	Long chain fatty acid CoA ligase 5	0.000482215	0.0482215
			GL50803_90710	hypothetical protein (VPS22)	0.000208803	0.0208803
			GL50803_9077	Inositol 5-phosphatase 4	0.000120214	0.0120214
			GL50803_9087	hypothetical protein	0.00069311	0.069311
			GL50803_90872	Phosphoglycerate kinase	0.00451454	0.451454
			GL50803_9088	4-methyl-5-thiazole monophosphate biosynthesis enzyme	0.00223584	0.223584
			GL50803_9099	hypothetical protein	0.000163888	0.0163888
			GL50803_91056	Aspartate aminotransferase, cytoplasmic	0.000701226	0.0701226
			GL50803_91099	High cysteine membrane protein Group 2	1.21067e-05	0.00121067
			GL50803_91127	hypothetical protein	0.000181469	0.0181469
			GL50803_9115	Glucose-6-phosphate isomerase	0.00173752	0.173752
			GL50803_9116	Kinase, CMGC GSK	0.000449585	0.0449585
			GL50803_9119	ATP-dependent RNA helicase	0.000147864	0.0147864
			GL50803_91334	Kinase, NEK-frag	6.63396e-05	0.00663396
			GL50803_91348	Purine nucleoside phosphorylase lateral transfer candidate	0.00175645	0.175645
			GL50803_91398	Eukaryotic translation initiation factor 2 beta subunit	0.000201632	0.0201632
			GL50803_91480	STU2-like protein	0.000126315	0.0126315
			GL50803_91643	26S proteasome regulatory subunit, putative	0.000148083	0.0148083
			GL50803_9173	Serine/Threonine-protein kinase pkwA, putative	0.000443591	0.0443591
			GL50803_9174	Microsomal signal peptidase 18 kDa subunit	0.000303829	0.0303829
			GL50803_9183	hypothetical protein	0.00135419	0.135419
			GL50803_91919	TCP-1 chaperonin subunit alpha	0.00081661	0.081661
			GL50803_9196	Kinase, NEK	0.00050408	0.050408
			GL50803_92246	Cation-transporting ATPase 2, putative	2.43553e-05	0.00243553
			GL50803_9238	hypothetical protein	1.61345e-05	0.00161345
			GL50803_92498	Kinase, NEK	0.00040753	0.040753
			GL50803_92741	Kinase, CMGC CLK	3.74654e-05	0.00374654
			GL50803_93358	Alcohol dehydrogenase	0.000768041	0.0768041
			GL50803_9348	Glutaminyl-tRNA synthetase	4.36033e-05	0.00436033
			GL50803_9349	hypothetical protein, similar to AMMECR1	0.00303983	0.303983
			GL50803_9353	hypothetical protein	0.000186906	0.0186906
			GL50803_93548	Phospholipase B	0.000642146	0.0642146
			GL50803_9355	hypothetical protein	0.00732421	0.732421
			GL50803_9359	hypothetical protein	0.00031786	0.031786
			GL50803_9368	Pyruvate-formate lyase-activating enzyme lateral transfer candidate	9.56014e-05	0.00956014
			GL50803_9376	Sec23 (Sec23)	5.79604e-05	0.00579604
			GL50803_93938	Triosephosphate isomerase, cytosolic	0.000194179	0.0194179
			GL50803_9413	PDI2 - Protein disulfide isomerase	0.0032114	0.32114
			GL50803_9421	Kinase, NEK	0.000113936	0.0113936
			GL50803_94287	hypothetical protein	0.00043101	0.043101
			GL50803_94440	Dynein heavy chain	1.49136e-05	0.00149136
			GL50803_94463	hypothetical protein	3.46555e-05	0.00346555
			GL50803_94582	Ornithine decarboxylase	0.000185655	0.0185655
			GL50803_94658	hypothetical protein	3.15648e-05	0.00315648
			GL50803_9489	R-SNARE 1 (Sec22 (RSNARE 1 PMID 18930915))	0.00132798	0.132798
			GL50803_9503	hypothetical protein	0.000541845	0.0541845
			GL50803_95064	tRNA-ribosyltransferase, putative	0.000496557	0.0496557
			GL50803_9515	Coiled-coil protein	8.47471e-05	0.00847471
			GL50803_95162	Tenascin-like	0.000610713	0.0610713
			GL50803_95192	Protein 21.1	0.0003774	0.03774
			GL50803_9520	hypothetical protein	0.000767753	0.0767753
			GL50803_95269	Bet5-like protein	0.000125073	0.0125073
			GL50803_95290	hypothetical protein	0.000238775	0.0238775
			GL50803_9558	Rab1a (Rab1A)	0.0038448	0.38448
			GL50803_95593	Kinase, NEK	0.00123875	0.123875
			GL50803_9593	Coatomer beta' subunit	0.000165849	0.0165849
			GL50803_9620	High cysteine membrane protein Group 2	0.000347407	0.0347407
			GL50803_96399	Spindle pole body protein, putative	0.000149413	0.0149413
			GL50803_96460	Alanyl-tRNA synthetase	0.000309003	0.0309003
			GL50803_9662	Ferredoxin Fd1, Fd2	0.000281943	0.0281943
			GL50803_9698	Riboflavin kinase, FMN adenylyltransferase	0.000843787	0.0843787
			GL50803_9704	Transketolase	0.00180459	0.180459
			GL50803_9719	NADH oxidase	0.00438162	0.438162
			GL50803_9720	Protein 21.1	0.00037363	0.037363
			GL50803_97219	Fibrillarin-like pre-rRNA processing protein Narcisi et al	5.08705e-05	0.00508705
			GL50803_9751	DnaJ domain containing protein	0.000143815	0.0143815
			GL50803_9779	UPL-1	0.00262935	0.262935
			GL50803_9780	hypothetical protein	0.00293946	0.293946
			GL50803_98054	Heat shock protein HSP 90-alpha	0.00513197	0.513197
			GL50803_98056	Ribosomal protein L17	0.00111574	0.111574
			GL50803_9808	Chaperone protein DnaJ subfamily A	0.00288768	0.288768
			GL50803_9810	Ribosomal protein L44	0.000627723	0.0627723
			GL50803_9825	TBP-interacting protein TIP49	0.00199047	0.199047
			GL50803_9827	Thioredoxin reductase	0.000741672	0.0741672
			GL50803_9834	Endonuclease/Exonuclease/phosphatase	0.000258302	0.0258302
			GL50803_9848	Dynein light chain	0.0061679	0.61679
			GL50803_9861	hypothetical protein	0.000907344	0.0907344
			GL50803_9894	Protein phosphatase 2A regulatory subunit, putative	9.32435e-05	0.00932435
			GL50803_9909	Pyruvate, phosphate dikinase	0.00316134	0.316134
						99.9982

## Sheet: Pool6
Pool 6	MW (kDa)		AC	Annotation	dNSAF
Fractions 93-95	46-41		GL50803_101594	CCAAT-box-binding transcription factor	0.0038126
			GL50803_10311	Ornithine carbamoyltransferase	0.351896
NR activity			GL50803_103676	Alpha-tubulin	0.00444664
			GL50803_10822	WD-40 repeat protein family	0.0295142
Proteins present in pool 2			GL50803_112103	Arginine deiminase	0.0104419
			GL50803_112304	Elongation factor 1-alpha	0.0593757
			GL50803_11884	Hypothetical (ubiquitin related modifier)	0.0212503
			GL50803_14019	Cathepsin B precursor	0.0201877
			GL50803_14321	Ribosomal protein L30	0.111125
			GL50803_14521	Peroxiredoxin 1	0.0401746
			GL50803_14614	Eukaryotic translation initiation factor 5A	0.0270976
			GL50803_15398	Chaperone protein dnaJ	0.0726982
			GL50803_16453	Carbamate kinase	0.0574967
			GL50803_16779	Cathepsin B precursor	0.00677441
			GL50803_17060	Protein 21.1	0.0291637
			GL50803_17570	Elongation factor 2	0.00224808
			GL50803_6430	14-3-3 protein	0.0162804
			GL50803_6687	Glyceraldehyde 3-phosphate dehydrogenase	0.0781073
			GL50803_9088	4-methyl-5-thiazole monophosphate biosynthesis enzyme	0.0217072
			GL50803_9115	Glucose-6-phosphate isomerase	0.0103704
			GL50803_95290	hypothetical protein	0.0193184
			GL50803_9779	UPL-1	0.00651217
