# Supplementary material for: Nitroreductase Activites in Giardia lamblia: ORF 17150 Encodes a Quinone Reductase with Nitroreductase Activity
Source: Pathogens. 2021 Jan 27;10(2):129. doi: 10.3390/pathogens10020129 (PMC7912051; doi:10.3390/pathogens10020129)
Supplement: Supplementary file 1 [file pathogens-10-00129-s001.zip › TableS3.xlsx]

## Sheet: Tabelle1
Entry no.	Group Prob	Protein AC	Annotation	Group sibling id	Num of Prot in Group	Group Prot AC	Num Pept in Group	Num Pept in Prot	Num Pept Unique to Prot	Pept sequence	Pept sequence unique	Modifications	Tot num PSM	Tot num PSM unique pepts	dNSAF_pool1	dNSAF_pool2	dNSAF_pool3	dNSAF_pool4	dNSAF_pool5	dNSAF_pool6
19	1	GL50803_10358	A-type flavoprotein lateral transfer candidate location	a	1	GL50803_10358	9	9	9	AIAYCEK+ATWLIVDDK+AVPDIVAELR+FTNATFVCTK+GDAMGLAIAEYDR+ILFSNDGFGQHYATSR+MALALLDGAR+VTVVLDSMYGTTHR+YPFAEEWLSR	AIAYCEK+ATWLIVDDK+AVPDIVAELR+FTNATFVCTK+GDAMGLAIAEYDR+ILFSNDGFGQHYATSR+MALALLDGAR+VTVVLDSMYGTTHR+YPFAEEWLSR	AIAYC[Carbamidomethyl]EK;FTNATFVC[Carbamidomethyl]TK;M[Oxidation]ALALLDGAR	43	43	0	0.00125731	0.00543088	0.00162397	0.000241082	0
684	1	GL50803_11043	Fructose-bisphosphate aldolase location	a	1	GL50803_11043	32	32	32	AFGSAGHAGDYK+AFGSAGHAGDYKVVSLEEAK+AVVQLKSPVILQCSR+DAITEMLIPK+DVKDMINK+DYLGPGRDAITEMLIPK+EVVAYAHAR+FKSESDIR+FVELTGVDALAVAIGTSHGAYK+GVSVEAELGTLGGIEEDVQNTVQLTEPQDAK+GVSVEAELGTLGGIEEDVQNTVQLTEPQDAKK+INVDSDSR+KFVELTGVDALAVAIGTSHGAYK+KLCEAALEK+KLCEAALEKHPDIPICIHLDHGDTLESVK+KVFVEHPEK+LCEAALEK+LCEAALEKHPDIPICIHLDHGDTLESVK+MAIDLGFSSVMIDASHHPFDENVR+MAMTGAIR+MAMTGAIRK+MPDAVGVPIESIVHAIGEGVCK+QMLGEAR+SPVILQCS…	AFGSAGHAGDYK+AFGSAGHAGDYKVVSLEEAK+AVVQLKSPVILQCSR+DAITEMLIPK+DVKDMINK+DYLGPGRDAITEMLIPK+EVVAYAHAR+FKSESDIR+FVELTGVDALAVAIGTSHGAYK+GVSVEAELGTLGGIEEDVQNTVQLTEPQDAK+GVSVEAELGTLGGIEEDVQNTVQLTEPQDAKK+INVDSDSR+KFVELTGVDALAVAIGTSHGAYK+KLCEAALEK+KLCEAALEKHPDIPICIHLDHGDTLESVK+KVFVEHPEK+LCEAALEK+LCEAALEKHPDIPICIHLDHGDTLESVK+MAIDLGFSSVMIDASHHPFDENVR+MAMTGAIR+MAMTGAIRK+MPDAVGVPIESIVHAIGEGVCK+QMLGEAR+SPVILQCS…	AVVQLKSPVILQC[Carbamidomethyl]SR;DAITEM[Oxidation]LIPK;KLC[Carbamidomethyl]EAALEK;KLC[Carbamidomethyl]EAALEKHPDIPIC[Carbamidomethyl]IHLDHGDTLESVK;LC[Carbamidomethyl]EAALEK;LC[Carbamidomethyl]EAALEKHPDIPIC[Carbamidomethyl]IHLDHGDTLESVK;MAM[Oxidation]TGAIR;M[Oxidation]AMTGAIR;MPDAVGVPIESIVHAIGEGVC[Carbamidomethyl]K;M[Oxidation]PDAVGVPIESIVHAIGEGVC[Carbamidomethyl]K;QM[Oxidation]LGEAR;SPVILQC[Carbam…	226	226	0	0	0.020625	0.020815	0.00339903	0
691	1	GL50803_114609	Pyruvate-flavodoxin oxidoreductase location	a	1	GL50803_114609	71	71	71	AEVIEANVK+AIDVPTDPIVFG+ANLREYLQANVEK+APELLNAGGTLYR+AQYNIEEAGYVACHAQSYVSK+CFVMNEDAKPDNVPEDFEMLDMK+CFVMNEDAKPDNVPEDFEMLDMKGK+DALAMTPIDTVLDK+DALAMTPIDTVLDKQQK+DIILPAVTR+DLQLRFPYMEFPGSCPGCGESNTMK+DVYVAQISLGYNR+EAEHFDGPAVVLAYCPCISHMVQGGLTHQER+EDGFFVLNTEHDTVETLEK+ENCIQCGFCSVQCPHAAVR+ETLAALMK+EYLQANVEK+EYLQANVEKITDESLK+FEEMAAALQSDVEEHWK+FNVLHGIKEDGFFVLNTEHDTVETLEK+FPYMEFPGSCPGCGESNTMK+FQQSGVDLDVAK+FQQSG…	AEVIEANVK+AIDVPTDPIVFG+ANLREYLQANVEK+APELLNAGGTLYR+AQYNIEEAGYVACHAQSYVSK+CFVMNEDAKPDNVPEDFEMLDMK+CFVMNEDAKPDNVPEDFEMLDMKGK+DALAMTPIDTVLDK+DALAMTPIDTVLDKQQK+DIILPAVTR+DLQLRFPYMEFPGSCPGCGESNTMK+DVYVAQISLGYNR+EAEHFDGPAVVLAYCPCISHMVQGGLTHQER+EDGFFVLNTEHDTVETLEK+ENCIQCGFCSVQCPHAAVR+ETLAALMK+EYLQANVEK+EYLQANVEKITDESLK+FEEMAAALQSDVEEHWK+FNVLHGIKEDGFFVLNTEHDTVETLEK+FPYMEFPGSCPGCGESNTMK+FQQSGVDLDVAK+FQQSG…	AQYNIEEAGYVAC[Carbamidomethyl]HAQSYVSK;C[Carbamidomethyl]FVMNEDAKPDNVPEDFEMLDMK;C[Carbamidomethyl]FVMNEDAKPDNVPEDFEMLDMKGK;DALAM[Oxidation]TPIDTVLDK;DLQLRFPYMEFPGSC[Carbamidomethyl]PGC[Carbamidomethyl]GESNTMK;EAEHFDGPAVVLAYC[Carbamidomethyl]PC[Carbamidomethyl]ISHMVQGGLTHQER;ENC[Carbamidomethyl]IQC[Carbamidomethyl]GFC[Carbamidomethyl]SVQC[Carbamidomethyl]PHAAVR;FPYMEFPGSC[Carbamidomethyl]PGC[Carba…	413	413	0	0	0.00750989	0.00395722	0.00319948	0
136	1	GL50803_137716	Axoneme-associated protein GASP-180 location	a	1	GL50803_137716	46	46	46	AELATADPELANKLEASEATVR+AFEDELAGLR+AISETGNLR+AISETGNLRK+ALQSELAEKER+ALTDEIEAR+AQLDSTVPQDDAR+AVTDDDGAELAK+AVTDDDGAELAKAR+DAELAGATTGLR+DAPADETAIR+DAPADETAIRALEEK+DDAIRGLEEKTAR+DGELEALQSR+ESAEALQDKLHALSDSR+ESDLSGLRPIVEK+GGEAADFDAIIAAK+IEELQQQVK+IEELQQQVKELSGR+ILEDEIADLRGTVAAR+ILGFFENGMVNGEGK+IQEEMKNSAALQER+LAEIDAVHKNLVDSDAEAAR+LAELEQLAADK+LLADAQGGDDER+LQDLVMR+LQDLVMRAESAQR+LQSETADKDAIISDLKER+LRDTEEYD…	AELATADPELANKLEASEATVR+AFEDELAGLR+AISETGNLR+AISETGNLRK+ALQSELAEKER+ALTDEIEAR+AQLDSTVPQDDAR+AVTDDDGAELAK+AVTDDDGAELAKAR+DAELAGATTGLR+DAPADETAIR+DAPADETAIRALEEK+DDAIRGLEEKTAR+DGELEALQSR+ESAEALQDKLHALSDSR+ESDLSGLRPIVEK+GGEAADFDAIIAAK+IEELQQQVK+IEELQQQVKELSGR+ILEDEIADLRGTVAAR+ILGFFENGMVNGEGK+IQEEMKNSAALQER+LAEIDAVHKNLVDSDAEAAR+LAELEQLAADK+LLADAQGGDDER+LQDLVMR+LQDLVMRAESAQR+LQSETADKDAIISDLKER+LRDTEEYD…	LQDLVM[Oxidation]RAESAQR;QLNDALC[Carbamidomethyl]ELR	176	176	0.431204	0.00459769	0	0	7.34653e-05	0
764	0.9999	GL50803_15004	NADPH oxidoreductase, putative location	a	1	GL50803_15004	2	2	2	SVVNAPLVEAAK+SVVNAPLVEAAKK	SVVNAPLVEAAK+SVVNAPLVEAAKK		6	6	0	0	0	0	0.000608585	0
219	1	GL50803_15307	Nitroreductase family protein location	a	1	GL50803_15307	5	5	5	ESVSIEAIEYLR+ESVSIEAIEYLRK+IVLDVLR+KVAVAIPTGHNTR+VAVAIPTGHNTR	ESVSIEAIEYLR+ESVSIEAIEYLRK+IVLDVLR+KVAVAIPTGHNTR+VAVAIPTGHNTR		12	12	0	0	0	0	0.00114066	0
251	1	GL50803_16125	Glycerol-3-phosphate dehydrogenase location	a	1	GL50803_16125	52	52	52	ANSGIVHCGVHTTQGTLK+ASLVSNLLFGPK+AVIFCLGSR+AVLPSNDFVIR+AYPSSTVDVK+CAVASDKLLYAAGGNLHCHPSAESSFAEGK+CMSANVGQLEISAK+CQGSFCSSK+EFDIPISYNK+ELNATPAIQVEAPVSAGQTVLR+ESALNAFSLSTK+EVSPTVVTR+FNAAIPGTRPYGVMTADAALR+FREVSPTVVTR+GELYVLDK+GVSSQYCGLLVDNR+GVTADEAETVACDCLVTSLGTLPQMALVK+HGLIEKDLNFSK+INGQGVIESVCIAPVNPLTK+ISHNTPMDKAYPSSTVDVK+IVCGCECVTEADIENAITEGAR+IVPEEIMYSFASAR+LAEEDGDALVESAPK+LAGFNAAIDVGDTAR+LASADIYDL…	ANSGIVHCGVHTTQGTLK+ASLVSNLLFGPK+AVIFCLGSR+AVLPSNDFVIR+AYPSSTVDVK+CAVASDKLLYAAGGNLHCHPSAESSFAEGK+CMSANVGQLEISAK+CQGSFCSSK+EFDIPISYNK+ELNATPAIQVEAPVSAGQTVLR+ESALNAFSLSTK+EVSPTVVTR+FNAAIPGTRPYGVMTADAALR+FREVSPTVVTR+GELYVLDK+GVSSQYCGLLVDNR+GVTADEAETVACDCLVTSLGTLPQMALVK+HGLIEKDLNFSK+INGQGVIESVCIAPVNPLTK+ISHNTPMDKAYPSSTVDVK+IVCGCECVTEADIENAITEGAR+IVPEEIMYSFASAR+LAEEDGDALVESAPK+LAGFNAAIDVGDTAR+LASADIYDL…	ANSGIVHC[Carbamidomethyl]GVHTTQGTLK;AVIFC[Carbamidomethyl]LGSR;C[Carbamidomethyl]AVASDKLLYAAGGNLHC[Carbamidomethyl]HPSAESSFAEGK;C[Carbamidomethyl]MSANVGQLEISAK;C[Carbamidomethyl]QGSFC[Carbamidomethyl]SSK;GVSSQYC[Carbamidomethyl]GLLVDNR;GVTADEAETVAC[Carbamidomethyl]DC[Carbamidomethyl]LVTSLGTLPQMALVK;INGQGVIESVC[Carbamidomethyl]IAPVNPLTK;IVC[Carbamidomethyl]GC[Carbamidomethyl]EC[Carbamidomethyl]VTE…	217	217	0	0	0.00472208	0.00181546	0.00194645	0
319	1	GL50803_17063	Pyruvate-flavodoxin oxidoreductase location	a	1	GL50803_17063	68	68	68	AGGFTSAHLR+AKEIMAGAEPLRLDVIEALYSGNR+ATPLGAVAR+CEYLIHDADFTAVSQPSYLTK+CKPGSLLLLNTSASNVEEVTAAIPK+DFNTADAFAIFR+DMGQIAMAYDNVYVGSISLGYSHTAAIK+DPASPSLVPK+DQLIPIKNPVVK+EAFEWTGPSIVMAYAPCIEHGEDMK+EGAIKEIKYPK+EIMAGAEPLR+EIMAGAEPLRLDVIEALYSGNR+EPSKPVTDFLNR+EQIMALSADCDELR+EVEKFYSLADNVSVK+EVVEYLVER+FGDKPIR+FGDKPIRCEYLIHDADFTAVSQPSYLTK+FNQLLSERPAEAEVLR+FNQLLSERPAEAEVLRTELQDFVNSR+FYSLADNVSVK+FYSLADNVSVKTDDWTLDES…	AGGFTSAHLR+AKEIMAGAEPLRLDVIEALYSGNR+ATPLGAVAR+CEYLIHDADFTAVSQPSYLTK+CKPGSLLLLNTSASNVEEVTAAIPK+DFNTADAFAIFR+DMGQIAMAYDNVYVGSISLGYSHTAAIK+DPASPSLVPK+DQLIPIKNPVVK+EAFEWTGPSIVMAYAPCIEHGEDMK+EGAIKEIKYPK+EIMAGAEPLR+EIMAGAEPLRLDVIEALYSGNR+EPSKPVTDFLNR+EQIMALSADCDELR+EVEKFYSLADNVSVK+EVVEYLVER+FGDKPIR+FGDKPIRCEYLIHDADFTAVSQPSYLTK+FNQLLSERPAEAEVLR+FNQLLSERPAEAEVLRTELQDFVNSR+FYSLADNVSVK+FYSLADNVSVKTDDWTLDES…	AKEIM[Oxidation]AGAEPLRLDVIEALYSGNR;C[Carbamidomethyl]EYLIHDADFTAVSQPSYLTK;C[Carbamidomethyl]KPGSLLLLNTSASNVEEVTAAIPK;EAFEWTGPSIVMAYAPC[Carbamidomethyl]IEHGEDMK;EQIMALSADC[Carbamidomethyl]DELR;FGDKPIRC[Carbamidomethyl]EYLIHDADFTAVSQPSYLTK;GLVMGC[Carbamidomethyl]KEPSKPVTDFLNR;GLVM[Oxidation]GC[Carbamidomethyl]KEPSKPVTDFLNR;GSC[Carbamidomethyl]QGPPIWMQAGEADNKHYAEIPGHIER;GTVQC[Carbamidomethyl]LFFGMG…	325	325	0	0	0.00597291	0.00413544	0.00249728	0
326	1	GL50803_17150	NADPH oxidoreductase, putative location	a	1	GL50803_17150	3	3	3	IVLYYSHPAELK+SVVNAPLVEEAK+VICTCGGK	IVLYYSHPAELK+SVVNAPLVEEAK+VICTCGGK	VIC[Carbamidomethyl]TC[Carbamidomethyl]GGK	6	6	0	0	0	0	0.000608585	0
713	1	GL50803_17411	TCP-1 chaperonin subunit gamma location	a	1	GL50803_17411	26	26	26	AAHTSDPNCQLGVDGVTGLLVNCK+AAIENACMILR+ALDFLLSEAER+AMLEVSR+AQEEQVGDGTTSVVILAGEVIAMAEPLLK+ASACTIVLR+CGIHPILITQGYQK+ELDVAHPAAK+EQGIWDPLSTK+GIEILGLK+IEKIPGATVEDCCVIDGVVLNKDVIHPDMR+IGDEFFSFIHQSGGK+ILLLDCPLEYK+ILLLDCPLEYKK+ILSFKPDLVITEK+LAAVSGATIVSR+NIILDPR+NIQDAMHVCR+SDLGDILKVEEDYIR+SEAAGPIMTVLK+SLEVIPR+SSFEINIK+STLLEIER+TLLQNCGGNIIR+VDDIFSCDGK+VEELQESDVGTYAGLYELQK	AAHTSDPNCQLGVDGVTGLLVNCK+AAIENACMILR+ALDFLLSEAER+AMLEVSR+AQEEQVGDGTTSVVILAGEVIAMAEPLLK+ASACTIVLR+CGIHPILITQGYQK+ELDVAHPAAK+EQGIWDPLSTK+GIEILGLK+IEKIPGATVEDCCVIDGVVLNKDVIHPDMR+IGDEFFSFIHQSGGK+ILLLDCPLEYK+ILLLDCPLEYKK+ILSFKPDLVITEK+LAAVSGATIVSR+NIILDPR+NIQDAMHVCR+SDLGDILKVEEDYIR+SEAAGPIMTVLK+SLEVIPR+SSFEINIK+STLLEIER+TLLQNCGGNIIR+VDDIFSCDGK+VEELQESDVGTYAGLYELQK	AAHTSDPNC[Carbamidomethyl]QLGVDGVTGLLVNC[Carbamidomethyl]K;AAIENAC[Carbamidomethyl]MILR;ASAC[Carbamidomethyl]TIVLR;C[Carbamidomethyl]GIHPILITQGYQK;IEKIPGATVEDC[Carbamidomethyl]C[Carbamidomethyl]VIDGVVLNKDVIHPDMR;ILLLDC[Carbamidomethyl]PLEYK;ILLLDC[Carbamidomethyl]PLEYKK;NIQDAMHVC[Carbamidomethyl]R;TLLQNC[Carbamidomethyl]GGNIIR;VDDIFSC[Carbamidomethyl]DGK	79	79	0	0	0.00103354	0.000745041	0.0019761	0
393	1	GL50803_22677	Nitroreductase Fd-NR2 location	a	1	GL50803_22677	10	10	10	DNCIFCGHCGAICPTESISMFGITPESEENAIKTDPPAVR+GAPHMILMSAPADK+GAPHMILMSAPADKAAVAMADASIAGR+GIDVVFR+KYHPEPLPKEDLMQALSIAK+NLEEGVDITFK+SLMDTLSLSIAK+VEGYPVFLTDTCTGCNMCVEVCPTAVLKVDPETK+YHPEPLPKEDLMQALSIAK+YSASSSNIRPLHFTVLSR	DNCIFCGHCGAICPTESISMFGITPESEENAIKTDPPAVR+GAPHMILMSAPADK+GAPHMILMSAPADKAAVAMADASIAGR+GIDVVFR+KYHPEPLPKEDLMQALSIAK+NLEEGVDITFK+SLMDTLSLSIAK+VEGYPVFLTDTCTGCNMCVEVCPTAVLKVDPETK+YHPEPLPKEDLMQALSIAK+YSASSSNIRPLHFTVLSR	DNC[Carbamidomethyl]IFC[Carbamidomethyl]GHC[Carbamidomethyl]GAIC[Carbamidomethyl]PTESISMFGITPESEENAIKTDPPAVR;VEGYPVFLTDTC[Carbamidomethyl]TGC[Carbamidomethyl]NMC[Carbamidomethyl]VEVC[Carbamidomethyl]PTAVLKVDPETK	32	32	0	0	0	0	0.00201632	0
435	1	GL50803_3331	Malate dehydrogenase location	a	1	GL50803_3331	15	15	15	DKQPVKPMLPADWIK+DVLDEMK+GEFVPCVR+GHSSSASAANAAIDHVR+GIFQIQGAAINEHAKPTCR+GRGTAVIEAR+GTAVIEAR+IAAGDMLGYDQPVHIVMLEVPAALK+ILVIGNPANTNALVLSTQLTK+LDLPKDVLDEMK+LSEAELMK+NKGIFQIQGAAINEHAKPTCR+QPVKPMLPADWIK+TNVTAMSR+VCISGAAGQICYSVLFR	DKQPVKPMLPADWIK+DVLDEMK+GEFVPCVR+GHSSSASAANAAIDHVR+GIFQIQGAAINEHAKPTCR+GRGTAVIEAR+GTAVIEAR+IAAGDMLGYDQPVHIVMLEVPAALK+ILVIGNPANTNALVLSTQLTK+LDLPKDVLDEMK+LSEAELMK+NKGIFQIQGAAINEHAKPTCR+QPVKPMLPADWIK+TNVTAMSR+VCISGAAGQICYSVLFR	GEFVPC[Carbamidomethyl]VR;GIFQIQGAAINEHAKPTC[Carbamidomethyl]R;NKGIFQIQGAAINEHAKPTC[Carbamidomethyl]R;QPVKPM[Oxidation]LPADWIK;VC[Carbamidomethyl]ISGAAGQIC[Carbamidomethyl]YSVLFR	131	131	0	0	0.0140886	0.00964817	0.00185946	0
437	1	GL50803_33769	NADH oxidase lateral transfer candidate location	a	1	GL50803_33769	34	34	34	AHGVQLQMGER+AHGVQLQMGERLEAFDEDDGKIVVR+AIIIDECAR+DMESLFYSNPDDLAGLGCVCHMQYNVTDIDFTTK+DMESLFYSNPDDLAGLGCVCHMQYNVTDIDFTTKK+GVYSGDAAILCIGFRPVTEMILESAER+HCVVIGAGYIGVELAEAFGLK+HGVKLDVHHPSK+HHMASTGLTEEGALLAGIK+IFKHHMASTGLTEEGALLAGIK+IVETFSHEENTK+IVFATGSWPIIPDIPGIK+IVFATGSWPIIPDIPGIKSDK+KIVETFSHEENTK+KLTAVSLVTNETVTER+KLTAVSLVTNETVTERYDK+LDVHHPSK+LEAFDEDDGK+LEAFDEDDGKIVVR+LIGTEGTSGIR+LTAVSLVTNETVTER+LTAVSL…	AHGVQLQMGER+AHGVQLQMGERLEAFDEDDGKIVVR+AIIIDECAR+DMESLFYSNPDDLAGLGCVCHMQYNVTDIDFTTK+DMESLFYSNPDDLAGLGCVCHMQYNVTDIDFTTKK+GVYSGDAAILCIGFRPVTEMILESAER+HCVVIGAGYIGVELAEAFGLK+HGVKLDVHHPSK+HHMASTGLTEEGALLAGIK+IFKHHMASTGLTEEGALLAGIK+IVETFSHEENTK+IVFATGSWPIIPDIPGIK+IVFATGSWPIIPDIPGIKSDK+KIVETFSHEENTK+KLTAVSLVTNETVTER+KLTAVSLVTNETVTERYDK+LDVHHPSK+LEAFDEDDGK+LEAFDEDDGKIVVR+LIGTEGTSGIR+LTAVSLVTNETVTER+LTAVSL…	AIIIDEC[Carbamidomethyl]AR;DMESLFYSNPDDLAGLGC[Carbamidomethyl]VC[Carbamidomethyl]HMQYNVTDIDFTTK;DMESLFYSNPDDLAGLGC[Carbamidomethyl]VC[Carbamidomethyl]HMQYNVTDIDFTTKK;GVYSGDAAILC[Carbamidomethyl]IGFRPVTEMILESAER;GVYSGDAAILC[Carbamidomethyl]IGFRPVTEM[Oxidation]ILESAER;HC[Carbamidomethyl]VVIGAGYIGVELAEAFGLK;NDNLSFLSC[Carbamidomethyl]GIALGVHGTVK;NFDKEFTDIC[Carbamidomethyl]EDEMR;NQPC[Carbamidomethyl]T…	202	202	0	0	0.00516158	0.00329912	0.00525847	0
550	1	GL50803_7532	Vacuolar ATP synthase catalytic subunit A location	a	1	GL50803_7532	27	27	27	CTETLAPWYNAR+DISFLTNK+DISFLTNKEK+DQGYNVTLLADSTSR+GISAPALDLER+GISAPALDLERR+GNEMAEILTDFPEMTFEAK+IAPAATDAYTVKDEEK+IAPAATDAYTVKDEEKILVLEYAGQR+IAQITNSHFIPR+ILVLEYAGQR+IMLPEYGFNEATNEK+KLPCINPLITGQR+LGDLLSVGDIFGIVPENDLLECK+LGGIPGEGGYPADLTSK+LIGEIIQLK+LITALYR+LLSVHLGPGLLSSIYDGIQRPLEK+LPCINPLITGQR+LSHFYER+NIVHYYESCK+TALGQGHSYQELK+TVLVANTSNMPVAAR+TVVSDIFSR+TVVSQSISK+VIGPSGQQEIK+YGNTDVIVYIGCGER	CTETLAPWYNAR+DISFLTNK+DISFLTNKEK+DQGYNVTLLADSTSR+GISAPALDLER+GISAPALDLERR+GNEMAEILTDFPEMTFEAK+IAPAATDAYTVKDEEK+IAPAATDAYTVKDEEKILVLEYAGQR+IAQITNSHFIPR+ILVLEYAGQR+IMLPEYGFNEATNEK+KLPCINPLITGQR+LGDLLSVGDIFGIVPENDLLECK+LGGIPGEGGYPADLTSK+LIGEIIQLK+LITALYR+LLSVHLGPGLLSSIYDGIQRPLEK+LPCINPLITGQR+LSHFYER+NIVHYYESCK+TALGQGHSYQELK+TVLVANTSNMPVAAR+TVVSDIFSR+TVVSQSISK+VIGPSGQQEIK+YGNTDVIVYIGCGER	C[Carbamidomethyl]TETLAPWYNAR;KLPC[Carbamidomethyl]INPLITGQR;LGDLLSVGDIFGIVPENDLLEC[Carbamidomethyl]K;LPC[Carbamidomethyl]INPLITGQR;NIVHYYESC[Carbamidomethyl]K;YGNTDVIVYIGC[Carbamidomethyl]GER	166	166	0	0	0.00533967	0.00846822	0.00147299	0
615	1	GL50803_90872	Phosphoglycerate kinase location	a	1	GL50803_90872	27	27	27	AHNVEVILPVDCIAASEFDDNAK+AHNVEVILPVDCIAASEFDDNAKTK+ALESLLGKPVTLLK+ATEAGAITIIGGGDSATAAK+ATEAGAITIIGGGDSATAAKK+CAGFLMQK+DCCGPEVESACANPAPGSIFLLENLR+EGAETVDTLMDIAK+EGNITNLAR+FHKEETNENEDNSEVK+GMNIANSLYDK+GMNIANSLYDKEGAETVDTLMDIAK+GTGPEAAFTLAPVAK+GTMAMVDAVVK+IALSEPKKPYLAILGGAK+IEASLPTLR+ISHVSTGGGASLELLQGDPLPGVIR+KPYLAILGGAK+LADIYCNDAFGTAHRPHSSMVGEGYSIR+LKGMNIANSLYDKEGAETVDTLMDIAK+LSIADVDLSGK+LSIADVDLSGK…	AHNVEVILPVDCIAASEFDDNAK+AHNVEVILPVDCIAASEFDDNAKTK+ALESLLGKPVTLLK+ATEAGAITIIGGGDSATAAK+ATEAGAITIIGGGDSATAAKK+CAGFLMQK+DCCGPEVESACANPAPGSIFLLENLR+EGAETVDTLMDIAK+EGNITNLAR+FHKEETNENEDNSEVK+GMNIANSLYDK+GMNIANSLYDKEGAETVDTLMDIAK+GTGPEAAFTLAPVAK+GTMAMVDAVVK+IALSEPKKPYLAILGGAK+IEASLPTLR+ISHVSTGGGASLELLQGDPLPGVIR+KPYLAILGGAK+LADIYCNDAFGTAHRPHSSMVGEGYSIR+LKGMNIANSLYDKEGAETVDTLMDIAK+LSIADVDLSGK+LSIADVDLSGK…	AHNVEVILPVDC[Carbamidomethyl]IAASEFDDNAK;AHNVEVILPVDC[Carbamidomethyl]IAASEFDDNAKTK;C[Carbamidomethyl]AGFLMQK;C[Carbamidomethyl]AGFLM[Oxidation]QK;DC[Carbamidomethyl]C[Carbamidomethyl]GPEVESAC[Carbamidomethyl]ANPAPGSIFLLENLR;GMNIANSLYDKEGAETVDTLM[Oxidation]DIAK;GM[Oxidation]NIANSLYDKEGAETVDTLMDIAK;GTMAM[Oxidation]VDAVVK;GTM[Oxidation]AMVDAVVK;LADIYC[Carbamidomethyl]NDAFGTAHRPHSSMVGEGYSIR;TKVVTC[C…	222	222	0	0	0.00610808	0.0166437	0.00451454	0
630	1	GL50803_9183	hypothetical protein location	a	1	GL50803_9183	65	65	65	AEGPFSIQR+AFLTILSGSSYPSIPFVK+ALCLMIDDR+AMEVIEHYIDR+APEFLFK+AQDPYFASPPTNVQIR+AQGMDCPK+ASAIVLNYSNR+ASTEFFTR+DKEALSNASNYLNSR+DLTEEQALSLATR+EALSNASNYLNSR+ELDVLER+FDSDEAVYNLFYVAR+FTLDETQTAESSDALVR+GFSGDILPK+GYHNACANPGKDDGIVESLK+HACPAPVPMK+HCEAFASMAR+HHPVVAVPLLSASSADSVLLSVPLR+IEPSAFYVGPGYMYR+IGATDNITEIPQDDDLVALPK+IISNLSLQQYIEK+ILQGLSYLLFR+IYCSAPSQGVPLSR+KHNQLLR+KYLHPFDPDQPQAQR+LFQYVQSLHSYVTR+LIEWAAEYR+…	AEGPFSIQR+AFLTILSGSSYPSIPFVK+ALCLMIDDR+AMEVIEHYIDR+APEFLFK+AQDPYFASPPTNVQIR+AQGMDCPK+ASAIVLNYSNR+ASTEFFTR+DKEALSNASNYLNSR+DLTEEQALSLATR+EALSNASNYLNSR+ELDVLER+FDSDEAVYNLFYVAR+FTLDETQTAESSDALVR+GFSGDILPK+GYHNACANPGKDDGIVESLK+HACPAPVPMK+HCEAFASMAR+HHPVVAVPLLSASSADSVLLSVPLR+IEPSAFYVGPGYMYR+IGATDNITEIPQDDDLVALPK+IISNLSLQQYIEK+ILQGLSYLLFR+IYCSAPSQGVPLSR+KHNQLLR+KYLHPFDPDQPQAQR+LFQYVQSLHSYVTR+LIEWAAEYR+…	ALC[Carbamidomethyl]LMIDDR;AQGMDC[Carbamidomethyl]PK;GYHNAC[Carbamidomethyl]ANPGKDDGIVESLK;HAC[Carbamidomethyl]PAPVPMK;HC[Carbamidomethyl]EAFASMAR;IYC[Carbamidomethyl]SAPSQGVPLSR;NHEAPGESSC[Carbamidomethyl]LNAVSAELAK;NIC[Carbamidomethyl]AYYEK;SALSC[Carbamidomethyl]EDLSLLSPVDMSR;SSVLVSLC[Carbamidomethyl]R;SVMDTAFTFLDNC[Carbamidomethyl]NGK;TFMGDC[Carbamidomethyl]EHIFYK	248	248	0	0.000410077	0.00293032	0.0010152	0.00135419	0
659	1	GL50803_9719	NADH oxidase location	a	1	GL50803_9719	26	26	26	ACPGLSLMFPKPLCIKDELPFFEK+AFCLPQPFDESTTR+AISESKVDLVGFGR+AISFYDR+AKIGSSSILGVK+ANFTEDSK+ANFTEDSKSHYK+EGRGELGNVCFSK+FSASIIYQLAK+FTSAEMADK+FTSAEMADKAISESK+FTSAEMADKAISESKVDLVGFGR+GDAANSPILNELVEEYSQTAECVVHK+GELGNVCFSK+GELGNVCFSKSDFENAETPLISQLKK+GEVSTNKEVEDYK+GEVSTNKEVEDYKIK+GTGLTWYISTLMK+IGSSSILGVK+KTLEACR+LLAQINHCGR+SALSEHLSDDHGIPLPEYINLYK+SDFENAETPLISQLKK+SLPSTVQLNCGQTLPGR+SLPSTVQLNCGQTLPGRYAK+VDLVGF…	ACPGLSLMFPKPLCIKDELPFFEK+AFCLPQPFDESTTR+AISESKVDLVGFGR+AISFYDR+AKIGSSSILGVK+ANFTEDSK+ANFTEDSKSHYK+EGRGELGNVCFSK+FSASIIYQLAK+FTSAEMADK+FTSAEMADKAISESK+FTSAEMADKAISESKVDLVGFGR+GDAANSPILNELVEEYSQTAECVVHK+GELGNVCFSK+GELGNVCFSKSDFENAETPLISQLKK+GEVSTNKEVEDYK+GEVSTNKEVEDYKIK+GTGLTWYISTLMK+IGSSSILGVK+KTLEACR+LLAQINHCGR+SALSEHLSDDHGIPLPEYINLYK+SDFENAETPLISQLKK+SLPSTVQLNCGQTLPGR+SLPSTVQLNCGQTLPGRYAK+VDLVGF…	AC[Carbamidomethyl]PGLSLMFPKPLC[Carbamidomethyl]IKDELPFFEK;AFC[Carbamidomethyl]LPQPFDESTTR;EGRGELGNVC[Carbamidomethyl]FSK;GDAANSPILNELVEEYSQTAEC[Carbamidomethyl]VVHK;GELGNVC[Carbamidomethyl]FSK;GELGNVC[Carbamidomethyl]FSKSDFENAETPLISQLKK;KTLEAC[Carbamidomethyl]R;LLAQINHC[Carbamidomethyl]GR;n[Acetyl]SLPSTVQLNC[Carbamidomethyl]GQTLPGR;n[Acetyl]SLPSTVQLNC[Carbamidomethyl]GQTLPGRYAK	130	130	0	0	0.000776442	0.00254669	0.00438162	0
668	1	GL50803_9827	Thioredoxin reductase location	a	1	GL50803_9827	9	9	9	CVTSVSIK+GQLEQDEAGYILLK+GQLEQDEAGYILLKDHPTQR+GVSACAVCDSAMATGK+IVHGYENETTLADALIIATGATAR+KGQLEQDEAGYILLK+LIEIIYDSAIDEIKGDGK+QAVVAAGSGSK+TSVDGVFAAGDCCDHLYR	CVTSVSIK+GQLEQDEAGYILLK+GQLEQDEAGYILLKDHPTQR+GVSACAVCDSAMATGK+IVHGYENETTLADALIIATGATAR+KGQLEQDEAGYILLK+LIEIIYDSAIDEIKGDGK+QAVVAAGSGSK+TSVDGVFAAGDCCDHLYR	C[Carbamidomethyl]VTSVSIK;GVSAC[Carbamidomethyl]AVC[Carbamidomethyl]DSAMATGK;TSVDGVFAAGDC[Carbamidomethyl]C[Carbamidomethyl]DHLYR	47	47	0	0	0.00609965	0.00267645	0.000741672	0
